# Supplementary material for: In-organoid single-cell CRISPR screening reveals determinants of hepatocyte differentiation and maturation
Source: Genome Biol. 2023 Oct 31;24:251. doi: 10.1186/s13059-023-03084-8 (PMC10617096; doi:10.1186/s13059-023-03084-8)
Supplement: Supplementary file 2 — Additional file 2: Table S1. Downstream analysis of RNA-seq data for organoids at different culturing conditions (EM, DM_7 and DM_12). Related to Fig. S1c, d. Table S2. sgRNA sequences and their targeting genes used in the pilot screen. Table S3. sgRNA sequences and their targeting genes used in the OSCAR screen. Table S4. Detailed data of regulons computed by SCENIC. Table S5. Enriched GO-BP terms of top 20 variable regulon (Terms > 0). Related to Fig. S4. Table S6. Downstream analysis of RNA-seq data for organoids at different culturing conditions (Fos KO vs WT). Related to Fig. 4c-f. Table S7. Downstream analysis of RNA-seq data for organoids at different culturing conditions (Ubr5 KO vs WT). Related to Fig. S9. Table S8. Downstream analysis of RNA-seq data for hepatocytes from Ubr5 conditional knockout mice and the wildtype mice (Ubr5 KO vs WT) . Related to Fig. 5f-i. Table S9. The information of primers used in this study. Table S10. The source data and detailed statistics associated with Figs. 4 and 5, Fig. S1, Fig. S9 and Fig. S11. [file 13059_2023_3084_MOESM2_ESM.xlsx]

## Sheet: Table S1a
Table S1: Downstream analysis of RNA-seq data for organoids at different culturing conditions (EM, DM_7 and DM_12). Related to Fig. S1c-h.
This table contains several sheets (a-d)
Table S1a: This table summarizes differential expression genes between DM_7 and EM computed by DESeq2.
#ensembl ID:	ensembl ID
#baseMean:	mean of normalized counts of all samples
#log2FoldChange:	log2FoldChange
#lfcSE:	standard error of the log2FoldChange
#pvalue:	P-value
#padj:	P-value adjusted by BH methods
#symbol:	gene symbol
#entrez ID:	entrez ID
ensembl ID	baseMean	log2FoldChange	lfcSE	pvalue	padj	symbol	entrez ID
ENSMUSG00000024029	29129.7	15.8848	1.16865	4.85771e-45	6.55724e-43	Tff3	21786
ENSMUSG00000028001	4669.32	14.5822	1.09288	1.467e-43	1.82889e-41	Fga	14161
ENSMUSG00000013643	2486.44	14.3639	1.10951	2.74789e-41	3.10892e-39	Lypd8	70163
ENSMUSG00000029273	8717.55	13.6304	1.02314	1.96189e-43	2.43039e-41	Sult1d1	53315
ENSMUSG00000033831	2337.53	13.1942	1.15316	2.67688e-33	2.19224e-31	Fgb	110135
ENSMUSG00000022824	704.498	12.2452	1.05892	6.42256e-34	5.44193e-32	Muc13	17063
ENSMUSG00000071356	526.632	12.227	1.11457	5.27938e-31	3.92902e-29	Reg3b	18489
ENSMUSG00000041741	480.72	11.7167	1.11479	7.52367e-29	4.86009e-27	Pde3a	54611
ENSMUSG00000049350	693.884	11.6701	1.17013	1.89091e-26	1.06048e-24	Zg16	69036
ENSMUSG00000003053	731.864	11.6298	1.21167	7.59181e-25	3.83965e-23	Cyp2c29	13095
ENSMUSG00000028307	506.148	11.6167	1.10627	8.35068e-29	5.37657e-27	Aldob	230163
ENSMUSG00000078672	4146.11	11.4531	0.702483	1.03871e-62	2.64035e-60	Mup20	381530
ENSMUSG00000055730	3253.6	11.2183	0.656198	1.78156e-68	5.36468e-66	Ces2a	102022
ENSMUSG00000037390	398.579	11.184	1.21017	2.33618e-23	1.0634e-21	Muc3	666339
ENSMUSG00000064057	14657.3	10.8538	1.08733	1.90076e-26	1.06296e-24	Scgb3a1	68662
ENSMUSG00000066687	799.665	10.7754	1.06995	7.87021e-27	4.5575e-25	Zbtb16	235320
ENSMUSG00000033898	1771.09	10.6788	0.757511	4.46424e-48	6.47248e-46	Cfhr2	545366
ENSMUSG00000020447	321.225	10.587	1.04863	6.38692e-27	3.73168e-25	Npc1l1	237636
ENSMUSG00000066071	1729.62	10.5462	0.782375	2.37412e-44	3.09792e-42	Cyp4a12a	277753
ENSMUSG00000052131	3776.96	10.5406	0.496444	5.70663e-103	7.97828e-100	Akr1b7	11997
ENSMUSG00000032083	1342.44	10.4884	0.977843	8.82232e-30	6.08026e-28	Apoa1	11806
ENSMUSG00000027875	295.483	10.2816	1.10527	1.67717e-23	7.77896e-22	Hmgcs2	15360
ENSMUSG00000082644	637.567	10.2585	1.116	4.74219e-23	2.08582e-21	Mup-ps19	100039305
ENSMUSG00000025467	351.74	9.99548	1.28249	9.05119e-18	2.56184e-16	Prap1	22264
ENSMUSG00000074195	215.342	9.98757	1.18148	3.95096e-20	1.37602e-18	Clca4b	99709
ENSMUSG00000026417	6534.56	9.85861	0.432875	1.18072e-117	2.5678e-114	Pigr	18703
ENSMUSG00000070594	233.862	9.75011	1.06948	1.23275e-22	5.2568e-21	Gm4788	214403
ENSMUSG00000037145	327.292	9.73681	1.08702	5.34261e-22	2.17403e-20	Lypd8l	78354
ENSMUSG00000074207	95.8709	9.45815	1.26075	1.23212e-16	3.09977e-15	Adh1	11522
ENSMUSG00000047517	71340.3	9.41217	0.500284	1.10483e-81	5.69077e-79	Dmbt1	12945
ENSMUSG00000094806	2997.84	9.39436	0.490072	1.27803e-84	7.35733e-82	Cyp2d10	13101
ENSMUSG00000029700	76.7885	9.19191	1.26161	7.71643e-16	1.79588e-14	Slc13a1	55961
ENSMUSG00000030017	197.329	9.15142	1.08577	8.66519e-20	2.90916e-18	Reg3g	19695
ENSMUSG00000031980	1947.16	9.15116	0.643622	1.66969e-48	2.5334e-46	Agt	11606
ENSMUSG00000020581	79.4074	9.13486	1.13264	1.84233e-18	5.57339e-17	Agr2	23795
ENSMUSG00000033860	193.059	9.05951	1.24163	7.97496e-16	1.84726e-14	Fgg	99571
ENSMUSG00000047161	98.6053	8.89801	1.12189	6.74507e-18	1.93864e-16	Chst9	71367
ENSMUSG00000026542	205.576	8.88683	1.07908	5.60693e-19	1.75591e-17	Apcs	20219
ENSMUSG00000028713	10272.5	8.88443	0.359124	1.19792e-137	4.68938e-134	Cyp4b1	13120
ENSMUSG00000086010	78.3316	8.79357	1.05549	2.74025e-19	8.83607e-18	Gm15318	102631757
ENSMUSG00000024292	176.406	8.77811	1.11835	1.45956e-17	4.03877e-16	Cyp4f14	64385
ENSMUSG00000090356	61.6371	8.7773	1.41203	1.7479e-12	2.88705e-11	Teddm3	66561
ENSMUSG00000029811	1036.22	8.73854	0.443449	6.63306e-89	4.80848e-86	Aoc1	76507
ENSMUSG00000084174	62.2749	8.73183	1.35257	3.87902e-13	6.88342e-12	Sycn	68416
ENSMUSG00000029368	996.868	8.67716	0.715918	3.10793e-36	3.01146e-34	Alb	11657
ENSMUSG00000030364	163.708	8.64564	1.12946	7.69162e-17	1.97311e-15	Clec2h	94071
ENSMUSG00000025175	67.7218	8.60524	1.08048	6.87379e-18	1.97257e-16	Fn3k	63828
ENSMUSG00000061740	318.31	8.59945	0.88134	7.11165e-25	3.61549e-23	Cyp2d22	56448
ENSMUSG00000058740	68.6255	8.58036	1.39458	3.13079e-12	5.01875e-11	Kcnt1	227632
ENSMUSG00000035780	98.3547	8.54362	1.09072	2.09744e-17	5.71771e-16	Ugt2a3	72094
ENSMUSG00000033327	391.661	8.51903	0.873708	8.2878e-25	4.18085e-23	Tnxb	81877
ENSMUSG00000024730	52.2205	8.49959	1.15397	8.10426e-16	1.875e-14	Ms4a8a	64381
ENSMUSG00000030087	1322.97	8.46455	0.548258	4.22061e-56	8.09902e-54	Klf15	66277
ENSMUSG00000021922	100.648	8.31651	1.26014	2.24401e-13	4.08198e-12	Itih4	16427
ENSMUSG00000004328	1539.29	8.28474	0.4213	2.51143e-88	1.75558e-85	Hif3a	53417
ENSMUSG00000037095	1179.25	8.2449	0.796563	2.54961e-27	1.51683e-25	Lrg1	76905
ENSMUSG00000038522	48.7039	8.22278	1.10975	7.80387e-16	1.81192e-14	Mfsd4b1	215929
ENSMUSG00000075520	58.7301	8.17792	1.16327	1.32047e-14	2.71772e-13	Malrd1	102635496
ENSMUSG00000026365	21850	8.10173	0.254664	3.06849e-224	6.00595e-220	Cfh	12628
ENSMUSG00000028356	11016.7	8.00234	0.446552	6.75883e-74	2.36233e-71	Ambp	11699
ENSMUSG00000027318	54.6115	7.97748	1.13426	1.60582e-14	3.28429e-13	Adam33	110751
ENSMUSG00000018919	29.9576	7.88299	1.21154	6.5688e-13	1.13478e-11	Tm4sf5	75604
ENSMUSG00000025194	104.578	7.83664	1.11925	2.34513e-14	4.6838e-13	Abcc2	12780
ENSMUSG00000047730	8027.32	7.81274	0.250423	1.19284e-215	1.16737e-211	Fcgbp	215384
ENSMUSG00000025091	47.9688	7.78647	1.27143	8.31497e-12	1.27347e-10	Pnliprp2	18947
ENSMUSG00000074882	105.917	7.78214	1.06516	2.75121e-15	6.07095e-14	Cyp2c68	433247
ENSMUSG00000015568	70.5822	7.7819	1.08961	9.13601e-15	1.90436e-13	Lpl	16956
ENSMUSG00000023247	62.9285	7.67252	1.25071	8.77852e-12	1.33922e-10	Guca2a	14915
ENSMUSG00000070777	27.2318	7.61733	1.24854	1.14178e-11	1.71333e-10	Ceacam20	71601
ENSMUSG00000024028	926.893	7.60845	0.738171	8.60936e-27	4.9562e-25	Tff2	21785
ENSMUSG00000030472	30.1633	7.59248	1.37975	3.7219e-10	4.66083e-09	Ceacam18	72431
ENSMUSG00000030155	77.3344	7.58463	1.12575	1.93494e-13	3.55611e-12	Clec2e	232409
ENSMUSG00000027790	44.8873	7.55587	1.17044	1.29931e-12	2.17735e-11	Sis	69983
ENSMUSG00000040134	35.003	7.54633	1.1482	6.10352e-13	1.05908e-11	Rdh7	54150
ENSMUSG00000026415	402.037	7.54035	0.573845	2.84558e-41	3.20095e-39	Fcamr	64435
ENSMUSG00000022445	168.731	7.53813	0.839239	3.71808e-21	1.41035e-19	Cyp2d26	76279
ENSMUSG00000064262	31.9874	7.50822	1.08213	5.25675e-14	1.0137e-12	Gimap8	243374
ENSMUSG00000028024	262.348	7.501	0.633772	3.90304e-34	3.36538e-32	Enpep	13809
ENSMUSG00000067279	244.707	7.50084	0.585314	2.07503e-39	2.23157e-37	Ppp1r3c	53412
ENSMUSG00000063929	34.3209	7.49654	1.07283	3.76601e-14	7.3712e-13	Cyp4a32	100040843
ENSMUSG00000079440	57.8507	7.46066	1.31292	1.56311e-10	2.03152e-09	Alpi	76768
ENSMUSG00000020839	24.8731	7.42832	1.17764	3.82989e-12	6.10941e-11	Tmigd1	66601
ENSMUSG00000030359	876.746	7.41058	0.456307	4.57369e-61	1.05319e-58	Pzp	11287
ENSMUSG00000024254	37.5967	7.40788	1.2038	1.02323e-11	1.54753e-10	Abcg8	67470
ENSMUSG00000042638	32.3315	7.36761	1.1547	2.56597e-12	4.13705e-11	Gucy2c	14917
ENSMUSG00000056553	35.46	7.35653	1.10015	3.47587e-13	6.18484e-12	Ptprn2	19276
ENSMUSG00000030838	22.4278	7.34204	1.13808	1.67112e-12	2.76491e-11	Ush1c	72088
ENSMUSG00000030732	41.4649	7.32147	1.43813	3.98358e-09	4.34619e-08	Chrdl2	69121
ENSMUSG00000113581	1455.97	7.29774	0.595428	3.05261e-36	2.97257e-34	Dio3os	353504
ENSMUSG00000052974	187.45	7.17578	0.66218	5.14434e-29	3.36756e-27	Cyp2f2	13107
ENSMUSG00000034528	29.6747	7.13566	1.12373	3.93785e-12	6.2714e-11	Hsd17b13	243168
ENSMUSG00000022759	63.1363	7.11706	1.03169	1.05078e-13	1.97002e-12	Lrrc74b	74685
ENSMUSG00000052212	20.5624	7.08229	1.19561	5.59612e-11	7.70274e-10	Cd177	68891
ENSMUSG00000024313	37.8151	7.07914	1.19048	4.90679e-11	6.8114e-10	Mep1b	17288
ENSMUSG00000078925	25.8434	7.03908	1.09105	2.25698e-12	3.66605e-11	D030018L15Rik	402773
ENSMUSG00000038599	85.0332	7.03793	1.12775	8.59015e-12	1.31355e-10	Capn8	170725
ENSMUSG00000078650	28.5584	7.00639	1.25404	4.02178e-10	5.02029e-09	G6pc	14377
ENSMUSG00000049608	367.351	6.96332	0.369107	6.68336e-81	3.19057e-78	Gpr55	227326
ENSMUSG00000032080	52.8488	6.95668	1.32907	2.65183e-09	2.96257e-08	Apoa4	11808
ENSMUSG00000061808	11228.1	6.92309	0.35846	1.32038e-84	7.38395e-82	Ttr	22139
ENSMUSG00000015405	392.194	6.90663	0.603204	7.19537e-32	5.52294e-30	Ace2	70008
ENSMUSG00000032066	22.4115	6.89762	1.15603	5.1252e-11	7.07943e-10	Bco2	170752
ENSMUSG00000002944	19.3912	6.88182	1.183	1.23576e-10	1.62769e-09	Cd36	12491
ENSMUSG00000039114	23.8452	6.85552	1.134	3.33001e-11	4.72307e-10	Nrn1	68404
ENSMUSG00000030711	12936.6	6.81184	0.295547	5.58662e-119	1.5621e-115	Sult1a1	20887
ENSMUSG00000056035	109.373	6.80624	1.20449	3.34535e-10	4.21355e-09	Cyp3a11	13112
ENSMUSG00000040254	28.8664	6.79159	1.23667	7.98772e-10	9.62114e-09	Sema3d	108151
ENSMUSG00000073565	21.2915	6.75169	1.09914	2.023e-11	2.96601e-10	Prr16	71373
ENSMUSG00000110332	184.026	6.75144	0.75196	9.20306e-21	3.41158e-19	Gm19935	100503868
ENSMUSG00000024175	66.8996	6.74348	1.09567	1.89346e-11	2.79071e-10	Tekt4	71840
ENSMUSG00000034467	30.1488	6.73864	1.41957	3.00099e-08	2.90928e-07	Dynlrb2	75465
ENSMUSG00000053054	15.8856	6.72481	1.44965	4.78284e-08	4.49638e-07	Adh6a	69117
ENSMUSG00000094430	17.5697	6.71754	1.21417	6.7954e-10	8.27154e-09	Smbd1	381043
ENSMUSG00000075184	16.0819	6.70786	1.13165	7.53987e-11	1.02059e-09	F930017D23Rik	414125
ENSMUSG00000002633	30.0834	6.69215	1.1015	3.18422e-11	4.53271e-10	Shh	20423
ENSMUSG00000101304	115.542	6.68825	0.658901	1.2278e-25	6.62033e-24	Plet1os	69631
ENSMUSG00000039438	52.9176	6.68215	0.948042	5.58124e-14	1.07521e-12	Ttc36	192653
ENSMUSG00000067229	31.2547	6.68126	1.39347	2.52974e-08	2.48817e-07	Cyp2c66	69888
ENSMUSG00000030427	24.0081	6.66894	1.10789	4.52713e-11	6.30132e-10	Lilra6	18726
ENSMUSG00000067231	496.379	6.60647	0.423594	3.40103e-56	6.65684e-54	Cyp2c65	72303
ENSMUSG00000025497	1376.43	6.52627	0.584546	2.72001e-30	1.93595e-28	Cdhr5	72040
ENSMUSG00000078597	304.162	6.52362	0.57473	3.31662e-31	2.47772e-29	Cyp4a12b	13118
ENSMUSG00000073418	2283.37	6.52268	1.1899	1.01874e-09	1.20774e-08	C4b	12268
ENSMUSG00000030492	39.4177	6.51571	1.36035	2.85088e-08	2.77475e-07	Slc7a9	30962
ENSMUSG00000061825	232.214	6.4775	0.609163	9.62449e-28	5.85032e-26	Ces2c	234671
ENSMUSG00000041828	44.3078	6.46844	1.08535	7.43891e-11	1.00763e-09	Abca8a	217258
ENSMUSG00000022809	17.6733	6.45316	1.16013	6.93501e-10	8.42576e-09	Nr1i2	18171
ENSMUSG00000058063	12.1809	6.41988	1.20717	2.51716e-09	2.8234e-08	Trim31	224762
ENSMUSG00000031111	44.7704	6.41292	1.1366	4.6214e-10	5.73587e-09	Igsf1	209268
ENSMUSG00000011034	17.0855	6.3692	1.18973	2.16522e-09	2.44829e-08	Slc5a1	20537
ENSMUSG00000025557	53.1498	6.36352	0.947361	6.97756e-13	1.19695e-11	Slc15a1	56643
ENSMUSG00000089712	664.322	6.36295	0.369464	1.01727e-67	2.92808e-65	Gm15889	115486954
ENSMUSG00000028255	1470.86	6.33668	0.506659	3.73912e-37	3.75312e-35	Clca1	23844
ENSMUSG00000003477	20.1227	6.33079	1.18148	2.15618e-09	2.44088e-08	Inmt	21743
ENSMUSG00000068600	17.9215	6.32873	1.24255	7.92636e-09	8.31419e-08	Gml2	15202
ENSMUSG00000050866	99.3675	6.30348	0.67253	3.6006e-22	1.48056e-20	Clrn3	212070
ENSMUSG00000040170	76.3162	6.23211	0.825244	1.99763e-15	4.46854e-14	Fmo2	55990
ENSMUSG00000040147	25.0258	6.23015	1.09222	3.6439e-10	4.57193e-09	Maob	109731
ENSMUSG00000048489	1456.06	6.22436	0.672181	1.10005e-21	4.34098e-20	Depp1	213393
ENSMUSG00000090700	13.4494	6.22001	1.15467	1.97046e-09	2.24492e-08	Cyp4f40	631304
ENSMUSG00000064310	11.6882	6.21104	1.18921	4.49125e-09	4.87832e-08	Zpld1	239852
ENSMUSG00000031725	64.6126	6.20205	1.30327	3.7889e-08	3.61934e-07	Ces1f	234564
ENSMUSG00000022755	863.453	6.17736	0.506156	1.8122e-35	1.67312e-33	Adgrg7	239853
ENSMUSG00000032081	37.0335	6.1692	1.56761	8.25285e-07	6.43558e-06	Apoc3	11814
ENSMUSG00000049176	68.8754	6.1596	1.03468	9.24682e-11	1.23795e-09	Frmpd4	333605
ENSMUSG00000022661	488.26	6.13374	0.319979	4.58493e-83	2.42543e-80	Cd200	17470
ENSMUSG00000066760	14.4857	6.13001	1.13702	2.00267e-09	2.27897e-08	Psg16	26436
ENSMUSG00000033213	84.6479	6.12305	0.959033	6.94868e-12	1.076e-10	AA467197	433470
ENSMUSG00000025002	134.839	6.09826	0.660442	1.53193e-21	5.93751e-20	Cyp2c55	72082
ENSMUSG00000022309	55.9383	6.09176	0.78223	3.56242e-16	8.63044e-15	Angpt1	11600
ENSMUSG00000006958	70.9052	6.0762	0.876887	1.96692e-13	3.61149e-12	Chrd	12667
ENSMUSG00000094840	11.62	6.06567	1.52562	7.53466e-07	5.90849e-06	Muc3a	619309
ENSMUSG00000074417	55.2709	6.04788	1.07649	6.29908e-10	7.70094e-09	Pira11	18724
ENSMUSG00000068085	17.4874	6.04356	1.26263	3.56247e-08	3.4214e-07	Cyp2d11	545123
ENSMUSG00000030790	70.3995	6.03907	0.745688	3.0891e-17	8.29396e-16	Adm	11535
ENSMUSG00000004655	17906.8	6.03321	0.265785	3.37604e-115	6.0072e-112	Aqp1	11826
ENSMUSG00000089960	129.432	6.03068	0.477024	8.49788e-38	8.72925e-36	Ugt1a1	394436
ENSMUSG00000043461	727.283	6.02662	0.435076	8.7374e-45	1.17135e-42	Sptssb	66183
ENSMUSG00000075707	483.588	5.93872	0.558479	1.42948e-27	8.58258e-26	Dio3	107585
ENSMUSG00000044505	10.5544	5.93347	1.3019	9.52241e-08	8.58113e-07	Lingo4	320747
ENSMUSG00000056973	152.438	5.92898	0.743988	9.26405e-17	2.36717e-15	Ces1d	104158
ENSMUSG00000023092	740.27	5.92024	0.497322	8.14343e-34	6.78261e-32	Fhl1	14199
ENSMUSG00000030650	904.09	5.91785	0.488335	6.15006e-35	5.54724e-33	Tmc5	74424
ENSMUSG00000040412	1661.34	5.90728	0.357362	1.74207e-62	4.37148e-60	Elapor1	229722
ENSMUSG00000020614	965.342	5.87329	0.482635	3.39117e-35	3.11622e-33	Fam20a	208659
ENSMUSG00000018862	94.7483	5.8509	0.630636	1.16408e-21	4.57522e-20	Otop3	69602
ENSMUSG00000037738	155.316	5.84858	0.427274	9.34607e-44	1.17263e-41	Nek5	330721
ENSMUSG00000029369	13.3144	5.84367	1.31056	1.43493e-07	1.25216e-06	Afm	280662
ENSMUSG00000068874	10256.3	5.8059	0.461209	1.91054e-37	1.92758e-35	Selenbp1	20341
ENSMUSG00000021640	338.126	5.79938	0.631901	3.00963e-21	1.15279e-19	Naip1	17940
ENSMUSG00000031621	9.16909	5.769	1.65021	3.49635e-06	2.46787e-05	Isx	71597
ENSMUSG00000047638	992.994	5.76308	0.28546	1.06625e-91	1.04349e-88	Nr1h4	20186
ENSMUSG00000080715	220.726	5.76115	0.512959	2.20063e-30	1.57201e-28	Gm5406	385905
ENSMUSG00000054252	6343.88	5.75319	0.346983	8.18202e-63	2.10719e-60	Fgfr3	14184
ENSMUSG00000030865	11.1384	5.75178	1.75012	6.12571e-06	4.15449e-05	Chp2	70261
ENSMUSG00000029269	74.8444	5.73945	0.701966	1.87149e-17	5.13755e-16	Sult1b1	56362
ENSMUSG00000015519	128.367	5.7295	0.89761	8.04367e-12	1.23481e-10	2310057J18Rik	67719
ENSMUSG00000034107	161.042	5.71867	0.490168	1.49388e-32	1.1838e-30	Ano7	404545
ENSMUSG00000052520	200.18	5.7176	0.513366	6.42115e-30	4.47264e-28	Cyp2j5	13109
ENSMUSG00000022032	320.581	5.69426	0.772395	9.72604e-15	2.02519e-13	Scara5	71145
ENSMUSG00000061531	163.387	5.69134	0.649375	1.29128e-19	4.23355e-18	Tmem236	625286
ENSMUSG00000048022	447.986	5.68332	0.357774	6.98254e-58	1.42364e-55	Tmem229a	319832
ENSMUSG00000027457	13.4784	5.6357	1.2368	1.00539e-07	9.0144e-07	Snph	241727
ENSMUSG00000036110	50.4842	5.63352	0.801375	1.1375e-13	2.12445e-12	Slc17a2	218103
ENSMUSG00000023122	898.693	5.62427	0.479571	7.54936e-33	6.08081e-31	Sult1c2	69083
ENSMUSG00000054072	107.826	5.58307	0.561549	2.0972e-24	1.01605e-22	Iigp1	60440
ENSMUSG00000028186	11.942	5.57628	1.21142	8.3595e-08	7.58205e-07	Uox	22262
ENSMUSG00000035699	66.4798	5.57056	1.14205	2.59301e-08	2.54784e-07	Slc51a	106407
ENSMUSG00000089942	10.563	5.56044	1.17681	5.03119e-08	4.70724e-07	Pira2	18725
ENSMUSG00000016024	21484.9	5.54398	0.302817	6.6694e-76	2.6108e-73	Lbp	16803
ENSMUSG00000031722	503.578	5.53018	0.614376	1.62307e-20	5.9159e-19	Hp	15439
ENSMUSG00000028150	709.976	5.50425	0.559399	5.90521e-24	2.79185e-22	Rorc	19885
ENSMUSG00000022026	3764.86	5.50156	0.260687	7.01487e-100	8.58137e-97	Olfm4	380924
ENSMUSG00000074264	149.764	5.48807	0.597544	3.07491e-21	1.17549e-19	Amy1	11722
ENSMUSG00000038641	17.8541	5.46262	1.20666	1.13867e-07	1.0103e-06	Akr1d1	208665
ENSMUSG00000009378	3869.17	5.45747	0.36964	2.28582e-50	3.79155e-48	Slc16a12	240638
ENSMUSG00000037053	1168.6	5.45666	0.403921	1.23766e-42	1.46816e-40	Azgp1	12007
ENSMUSG00000028712	8.31623	5.38497	1.35655	8.8749e-07	6.89045e-06	Cyp4a31	666168
ENSMUSG00000023826	42.2171	5.37694	0.794257	6.70197e-13	1.15473e-11	Prkn	50873
ENSMUSG00000029630	17.8598	5.34487	1.51779	3.61346e-06	2.54503e-05	Cyp3a25	56388
ENSMUSG00000023914	139.98	5.30932	0.646446	1.44709e-17	4.01652e-16	Mep1a	17287
ENSMUSG00000027574	68.1684	5.30401	0.674081	2.29253e-16	5.65136e-15	Nkain4	58237
ENSMUSG00000031613	767.021	5.28484	0.314708	2.64793e-64	7.19832e-62	Hpgd	15446
ENSMUSG00000058952	2708	5.28223	0.289317	1.75803e-75	6.61728e-73	Cfi	12630
ENSMUSG00000034785	55.3859	5.27963	0.714816	8.85807e-15	1.84839e-13	Dio1	13370
ENSMUSG00000068086	132.187	5.27798	0.481997	5.53755e-29	3.61288e-27	Cyp2d9	13105
ENSMUSG00000064036	9.387	5.27709	1.62975	8.02274e-06	5.32122e-05	Mro	71263
ENSMUSG00000042041	8.58874	5.26757	1.69408	1.12138e-05	7.18692e-05	2010003K11Rik	69861
ENSMUSG00000064373	14750.7	5.26191	0.254309	4.14763e-96	4.51008e-93	Selenop	20363
ENSMUSG00000061906	7.03685	5.2589	1.27476	5.16937e-07	4.15694e-06	Ugt2b38	100559
ENSMUSG00000032053	11.4188	5.2472	1.54383	5.20839e-06	3.57071e-05	Pou2af1	18985
ENSMUSG00000068551	351.069	5.23879	0.355284	3.07781e-50	5.06234e-48	Zfp467	68910
ENSMUSG00000033805	55.7313	5.23871	0.715707	1.42333e-14	2.92022e-13	Ephx4	384214
ENSMUSG00000032816	46.2528	5.22752	0.759369	3.01474e-13	5.38881e-12	Igdcc4	56741
ENSMUSG00000036083	18.5026	5.22105	1.16928	1.42654e-07	1.24595e-06	Slc17a3	105355
ENSMUSG00000047787	66.4362	5.21841	0.862737	5.88031e-11	8.05989e-10	Flrt1	396184
ENSMUSG00000024395	168.006	5.21366	0.580985	2.06562e-20	7.40481e-19	Lims2	225341
ENSMUSG00000055322	6244.79	5.17045	0.244258	1.87462e-100	2.44613e-97	Tns1	21961
ENSMUSG00000051373	8.47455	5.15183	1.61523	9.37559e-06	6.12103e-05	Plpp7	227721
ENSMUSG00000085772	14.6571	5.13831	1.40931	2.54351e-06	1.83165e-05	D630024D03Rik	414116
ENSMUSG00000075590	3299.57	5.13725	0.275497	1.29388e-78	5.75571e-76	Nrbp2	223649
ENSMUSG00000048473	24.2845	5.13685	1.68172	1.33379e-05	8.44316e-05	Sult6b2	330440
ENSMUSG00000053063	6.68739	5.13311	1.61812	9.85113e-06	6.40798e-05	Clec12a	232413
ENSMUSG00000040505	41.0137	5.12143	0.775488	1.85419e-12	3.04209e-11	Abcg5	27409
ENSMUSG00000034456	9.68724	5.10987	1.67418	1.35097e-05	8.53693e-05	Uroc1	243537
ENSMUSG00000045287	884.664	5.10477	0.588503	2.82213e-19	9.08513e-18	Rtn4rl1	237847
ENSMUSG00000024105	31.1058	5.10295	0.99289	7.14851e-09	7.57334e-08	Themis3	74556
ENSMUSG00000048905	7.04457	5.1014	1.52828	6.31453e-06	4.27514e-05	Bnip5	207819
ENSMUSG00000101514	10.6201	5.09682	1.37858	2.16972e-06	1.58209e-05	Gm5524	433281
ENSMUSG00000092618	8.08286	5.09366	1.72934	1.77045e-05	0.000109731	Btnl6	624681
ENSMUSG00000049709	1506.18	5.09292	0.363117	9.82293e-46	1.35397e-43	Nlrp10	244202
ENSMUSG00000037798	91.4961	5.09065	0.597339	1.03555e-18	3.18691e-17	Mat1a	11720
ENSMUSG00000029123	26.447	5.08573	1.2607	7.04249e-07	5.55145e-06	Stk32b	64293
ENSMUSG00000022383	130.824	5.08212	0.505711	7.05227e-25	3.59464e-23	Ppara	19013
ENSMUSG00000021795	11566.5	5.07449	0.346155	1.06618e-49	1.73904e-47	Sftpd	20390
ENSMUSG00000042707	205.33	5.07286	0.556831	5.77183e-21	2.16008e-19	Dnali1	75563
ENSMUSG00000095026	275.124	5.07118	0.644357	2.11648e-16	5.23715e-15	Gm3336	100502950
ENSMUSG00000032514	64.8856	5.07105	0.637536	1.09236e-16	2.76952e-15	Ttc21a	74052
ENSMUSG00000037709	793.401	5.06192	0.474048	1.01834e-27	6.1709e-26	Fam13a	58909
ENSMUSG00000029603	318.889	5.06039	0.553819	4.48926e-21	1.68977e-19	Dtx1	14357
ENSMUSG00000094559	380.732	5.0601	0.310705	1.16117e-60	2.61237e-58	Cyp2d34	223706
ENSMUSG00000071398	175.433	5.05644	0.611512	8.53858e-18	2.42563e-16	2410004P03Rik	73667
ENSMUSG00000018623	31518.5	5.05502	0.436474	4.22363e-32	3.28052e-30	Mmp7	17393
ENSMUSG00000097726	19.0659	5.05283	1.22846	5.28564e-07	4.23826e-06	9530036O11Rik	654796
ENSMUSG00000052595	9.80566	5.02931	1.3821	2.605e-06	1.87248e-05	A1cf	69865
ENSMUSG00000032068	1751.13	5.02269	0.338805	9.14149e-51	1.52929e-48	Plet1	76509
ENSMUSG00000054630	170.91	5.0088	0.468112	7.89182e-28	4.85744e-26	Ugt2b5	22238
ENSMUSG00000021136	260.361	5.00417	0.650173	7.84287e-16	1.81882e-14	Smoc1	64075
ENSMUSG00000058216	48.5062	4.99784	1.18044	3.3464e-07	2.77539e-06	Gstp3	225884
ENSMUSG00000028328	13.4712	4.99359	1.19211	3.95791e-07	3.25087e-06	Tmod1	21916
ENSMUSG00000021573	336.076	4.98299	0.421478	2.42298e-33	2.00105e-31	Tppp	72948
ENSMUSG00000038457	5.60643	4.97991	1.36258	2.4764e-06	1.78661e-05	Tmem255b	272465
ENSMUSG00000022226	21.89	4.95837	1.17455	3.47374e-07	2.87734e-06	Mcpt2	17225
ENSMUSG00000031144	6.58676	4.94443	1.56073	1.03084e-05	6.67218e-05	Syp	20977
ENSMUSG00000016356	80.7594	4.93681	0.427693	6.30447e-32	4.85816e-30	Col20a1	73368
ENSMUSG00000027225	611.864	4.9326	0.272444	2.66977e-74	9.85949e-72	Duoxa2	66811
ENSMUSG00000069814	23.6609	4.91343	0.866259	4.27038e-10	5.32383e-09	Ccdc92b	432582
ENSMUSG00000052726	187.835	4.90038	0.605031	3.12238e-17	8.36037e-16	Kcnt2	240776
ENSMUSG00000048442	218.735	4.89822	0.523869	5.78111e-22	2.33307e-20	Smim5	66528
ENSMUSG00000034427	3498.87	4.89296	0.203918	2.97663e-128	9.71025e-125	Myo15b	217328
ENSMUSG00000074505	22.5303	4.87849	1.54621	1.07771e-05	6.94108e-05	Fat3	270120
ENSMUSG00000026224	10.0976	4.86764	1.31645	2.14451e-06	1.56563e-05	4933407L21Rik	71141
ENSMUSG00000040380	189.41	4.8667	0.499395	1.29868e-23	6.05215e-22	Cbln3	56410
ENSMUSG00000015224	40.9761	4.8662	0.864481	5.23494e-10	6.43615e-09	Cyp2j9	74519
ENSMUSG00000024112	19.2564	4.8623	1.38365	3.82297e-06	2.68678e-05	Cacna1h	58226
ENSMUSG00000042249	9.30983	4.86199	1.35821	3.12048e-06	2.21857e-05	Grk3	320129
ENSMUSG00000031385	67.5542	4.86015	0.810626	6.70058e-11	9.13941e-10	Plxnb3	140571
ENSMUSG00000024232	425.25	4.84657	0.669613	2.11367e-14	4.25627e-13	Bambi	68010
ENSMUSG00000044933	38.3817	4.84578	0.66914	2.05387e-14	4.14437e-13	Sstr3	20607
ENSMUSG00000034918	437.422	4.84443	0.400864	9.71479e-35	8.5268e-33	Cdhr2	268663
ENSMUSG00000026822	51952.1	4.8398	0.480159	4.61335e-25	2.39515e-23	Lcn2	16819
ENSMUSG00000040093	2609.72	4.83549	0.210074	2.81081e-118	6.877e-115	Bmf	171543
ENSMUSG00000021879	14.0963	4.82229	1.29767	2.00879e-06	1.47223e-05	Dnah12	110083
ENSMUSG00000028415	1310.42	4.81878	0.738037	2.5131e-12	4.05849e-11	Spink4	20731
ENSMUSG00000046192	79.2314	4.79392	0.509991	3.36919e-22	1.39125e-20	Iqub	214704
ENSMUSG00000055653	40.9502	4.78814	1.31931	2.65298e-06	1.90557e-05	Gpc3	14734
ENSMUSG00000042429	498.564	4.78669	0.375949	2.96351e-38	3.10186e-36	Adora1	11539
ENSMUSG00000040987	259.413	4.77171	0.423961	1.52938e-30	1.10053e-28	Mill2	243864
ENSMUSG00000032690	64.4108	4.76495	0.478787	1.56828e-24	7.71254e-23	Oas2	246728
ENSMUSG00000004654	21.0958	4.76138	0.962278	1.49919e-08	1.52277e-07	Ghrhr	14602
ENSMUSG00000061815	100.165	4.75956	0.563968	1.7072e-18	5.18866e-17	Rufy4	435626
ENSMUSG00000027801	13382.6	4.75946	0.353256	1.71664e-42	2.01196e-40	Tm4sf4	229302
ENSMUSG00000084890	7.25977	4.75417	1.39007	5.07734e-06	3.4882e-05	A830036E02Rik	353123
ENSMUSG00000063428	200.59	4.73149	0.480348	4.19367e-24	2.00202e-22	Ddo	70503
ENSMUSG00000015890	99.4466	4.71617	0.430536	4.16815e-29	2.74691e-27	Amdhd1	71761
ENSMUSG00000022847	9.71331	4.71603	1.46975	9.43624e-06	6.15037e-05	Thpo	21832
ENSMUSG00000039062	48.4206	4.71157	1.04559	1.02581e-07	9.18074e-07	Anpep	16790
ENSMUSG00000035775	12561.6	4.71014	0.255569	6.12301e-77	2.54991e-74	Krt20	66809
ENSMUSG00000032454	2258.28	4.7021	0.657472	3.45576e-14	6.79795e-13	Rbp2	19660
ENSMUSG00000044250	17.5114	4.70148	1.3575	4.44123e-06	3.08475e-05	Pced1b	239647
ENSMUSG00000040703	10454.6	4.70084	0.260461	6.54671e-74	2.32979e-71	Cyp2s1	74134
ENSMUSG00000017453	67.4157	4.69198	0.63818	8.14199e-15	1.70624e-13	Pipox	19193
ENSMUSG00000037942	766.663	4.6913	0.266378	1.59305e-70	5.02915e-68	Crp	12944
ENSMUSG00000025161	209.763	4.68947	0.860964	1.21774e-09	1.43066e-08	Slc16a3	80879
ENSMUSG00000047797	6517.14	4.68427	0.254493	9.31092e-77	3.79672e-74	Gjb1	14618
ENSMUSG00000029659	111.991	4.68259	0.457679	8.70687e-26	4.73388e-24	Medag	70717
ENSMUSG00000084346	7.0414	4.67064	1.41299	7.14276e-06	4.78294e-05	Cyp4a30b	435802
ENSMUSG00000049799	33.7455	4.64881	0.959966	2.27622e-08	2.25582e-07	Lrrc19	100061
ENSMUSG00000068877	353.236	4.62612	0.321301	3.73264e-48	5.49316e-46	Selenbp2	20342
ENSMUSG00000058435	6.05592	4.61796	1.87342	6.36862e-05	0.000355238	Btnl4	632126
ENSMUSG00000033453	1784.38	4.61577	0.315292	1.0962e-49	1.77321e-47	Adamts15	235130
ENSMUSG00000022938	142.815	4.60814	0.497006	9.4085e-22	3.74294e-20	Fam3b	52793
ENSMUSG00000047773	9.87652	4.60796	1.72002	3.87507e-05	0.0002256	Ankfn1	382543
ENSMUSG00000020799	38.7001	4.60774	0.890672	4.59444e-09	4.98487e-08	Tekt1	21689
ENSMUSG00000026073	141.831	4.60605	0.699346	1.44432e-12	2.40797e-11	Il1r2	16178
ENSMUSG00000092200	11.8111	4.60044	1.83296	5.7904e-05	0.000326333	Tnxa	100043024
ENSMUSG00000075224	5.63887	4.59174	1.66311	3.17846e-05	0.000187838	Lrrc55	241528
ENSMUSG00000090019	24.9427	4.58807	0.906053	7.73219e-09	8.12793e-08	Gimap1	16205
ENSMUSG00000008153	10.1409	4.58591	1.27095	2.76726e-06	1.98111e-05	Clstn3	232370
ENSMUSG00000062563	1059.46	4.57996	0.427558	5.06896e-28	3.14967e-26	Cys1	12879
ENSMUSG00000025401	366.808	4.57223	0.511299	1.81202e-20	6.51962e-19	Myo1a	432516
ENSMUSG00000079534	15.7481	4.55224	0.978907	5.07377e-08	4.74254e-07	Gm5640	434797
ENSMUSG00000028597	19.3441	4.5185	1.15249	9.27041e-07	7.17193e-06	Gpx7	67305
ENSMUSG00000030125	7.94981	4.51579	1.37442	7.56421e-06	5.04444e-05	Lrrc23	16977
ENSMUSG00000024032	5.71513	4.49584	1.51615	1.89368e-05	0.000116814	Tff1	21784
ENSMUSG00000025176	506.535	4.49098	0.657632	2.56959e-13	4.63118e-12	Hoga1	67432
ENSMUSG00000038370	41.4725	4.48098	0.721287	1.32331e-11	1.97267e-10	Pcp4l1	66425
ENSMUSG00000031431	5366.26	4.48019	0.267968	6.01628e-64	1.6131e-61	Tsc22d3	14605
ENSMUSG00000094651	98.0414	4.47455	0.584307	6.60696e-16	1.54687e-14	Gal3st2	381334
ENSMUSG00000028716	8258.1	4.46662	0.438919	1.19943e-25	6.4852e-24	Pdzk1ip1	67182
ENSMUSG00000036598	20.4319	4.46655	1.33585	6.32657e-06	4.28181e-05	Ccdc113	244608
ENSMUSG00000004952	180.35	4.45714	0.705763	6.85338e-12	1.06377e-10	Rasa4	54153
ENSMUSG00000024066	7882.57	4.4515	0.269584	1.81604e-62	4.49942e-60	Xdh	22436
ENSMUSG00000031775	393.238	4.4481	0.321724	1.00565e-44	1.33902e-42	Pllp	67801
ENSMUSG00000036892	5.43465	4.43157	1.73336	5.48002e-05	0.00031018	Prodh2	56189
ENSMUSG00000028634	78.5257	4.43107	0.466139	8.43622e-23	3.65314e-21	Hivep3	16656
ENSMUSG00000036545	26.2976	4.4309	0.664866	7.16188e-13	1.22534e-11	Adamts2	216725
ENSMUSG00000081723	10.2738	4.40833	1.50926	2.16009e-05	0.000132082	Gm15931	112136069
ENSMUSG00000059654	33.0456	4.40358	0.94144	4.0838e-08	3.88209e-07	Reg1	19692
ENSMUSG00000003872	17.0202	4.40099	1.07614	4.7137e-07	3.82351e-06	Lin7b	22342
ENSMUSG00000068452	2856.44	4.38794	0.362253	4.3702e-35	3.97851e-33	Duox2	214593
ENSMUSG00000055675	721.848	4.37909	0.363269	8.73893e-35	7.73969e-33	Kbtbd11	74901
ENSMUSG00000086938	101.004	4.37802	0.481172	3.45745e-21	1.31659e-19	4930481A15Rik	74931
ENSMUSG00000026077	355.742	4.36829	0.56298	2.64478e-16	6.4627e-15	Npas2	18143
ENSMUSG00000027188	6817.62	4.36483	0.154979	9.75168e-176	6.36232e-172	Pamr1	210622
ENSMUSG00000060402	1865.21	4.35455	0.348744	4.16197e-37	4.15624e-35	Chst8	68947
ENSMUSG00000005547	23.0817	4.34374	1.21081	2.83336e-06	2.02399e-05	Cyp2a5	13087
ENSMUSG00000040808	77.4211	4.32946	0.557343	2.33968e-16	5.76032e-15	S100g	12309
ENSMUSG00000073424	5.99528	4.31906	1.93412	0.000119872	0.000630034	Cyp4f15	106648
ENSMUSG00000079451	8.38818	4.31751	1.54287	3.04526e-05	0.000180402	Tmprss11g	320454
ENSMUSG00000044156	23.135	4.29235	0.965774	1.05182e-07	9.39625e-07	Hepacam2	101202
ENSMUSG00000111601	6.94459	4.28736	1.84451	9.91677e-05	0.00053033	Gm18986	100418078
ENSMUSG00000044726	327.343	4.28332	0.486381	4.09173e-20	1.42251e-18	Erich5	239368
ENSMUSG00000002204	87.7302	4.27354	0.863156	1.03727e-08	1.06968e-07	Napsa	16541
ENSMUSG00000031451	22302	4.27245	0.237628	1.35623e-73	4.65711e-71	Gas6	14456
ENSMUSG00000026185	98.6519	4.2709	0.531669	2.66816e-17	7.20329e-16	Igfbp5	16011
ENSMUSG00000041460	5.983	4.26426	1.85597	0.000106334	0.000564184	Cacna2d4	319734
ENSMUSG00000031831	27.3894	4.24737	1.17123	2.42569e-06	1.75325e-05	Dnaaf1	68270
ENSMUSG00000031762	33.69	4.24703	0.674049	5.83458e-12	9.12143e-11	Mt2	17750
ENSMUSG00000021336	1587.52	4.23541	0.319333	1.51569e-41	1.7248e-39	Slc17a4	319848
ENSMUSG00000117246	65.4398	4.23353	0.722787	8.21345e-11	1.10718e-09	Gm17891	100416046
ENSMUSG00000003420	67.306	4.23123	0.672778	6.14569e-12	9.5772e-11	Fcgrt	14132
ENSMUSG00000037254	1225.68	4.20251	0.229848	4.77318e-76	1.90664e-73	Itih2	16425
ENSMUSG00000037196	194.236	4.19845	0.5769	7.57869e-15	1.59503e-13	Pacrg	69310
ENSMUSG00000101483	10.4447	4.19717	1.94427	0.000148648	0.000766865	1700016L21Rik	72208
ENSMUSG00000074274	28.8774	4.18473	0.92873	7.51672e-08	6.85576e-07	D930028M14Rik	434147
ENSMUSG00000057880	56.0915	4.18159	0.501475	1.90902e-18	5.74851e-17	Abat	268860
ENSMUSG00000021750	2008.47	4.16456	0.273641	9.93543e-54	1.80061e-51	Fam107a	268709
ENSMUSG00000031786	97.5197	4.157	0.581898	1.85916e-14	3.77483e-13	Drc7	330830
ENSMUSG00000011305	70.9324	4.13113	0.588835	4.4113e-14	8.58274e-13	Plin5	66968
ENSMUSG00000079445	189.583	4.1276	0.451494	1.55198e-21	6.00333e-20	B3gnt7	227327
ENSMUSG00000055945	734.49	4.12497	0.320277	1.8963e-39	2.05063e-37	Prr18	320111
ENSMUSG00000043639	102.948	4.12034	0.490855	1.08135e-18	3.32264e-17	Rbm20	73713
ENSMUSG00000026904	12.3965	4.12031	1.40463	2.14339e-05	0.000131143	Slc4a10	94229
ENSMUSG00000032356	213.904	4.11495	0.415053	9.57962e-25	4.80774e-23	Rasgrf1	19417
ENSMUSG00000031958	1202.28	4.10908	0.295148	1.51113e-45	2.06834e-43	Ldhd	52815
ENSMUSG00000079502	35.9288	4.09936	0.691608	4.64914e-11	6.4629e-10	Cfap77	329375
ENSMUSG00000036813	127.351	4.08922	0.556858	3.96513e-15	8.65213e-14	Entpd8	72090
ENSMUSG00000079531	9.6372	4.08784	1.67281	8.0017e-05	0.00043734	Gm5936	546325
ENSMUSG00000070704	502.896	4.0784	0.299243	8.14046e-44	1.02796e-41	Ugt2b36	231396
ENSMUSG00000074715	152.269	4.06905	0.776362	2.01092e-09	2.28702e-08	Ccl28	56838
ENSMUSG00000035131	26.4506	4.06192	0.925431	1.15291e-07	1.02117e-06	Brinp3	215378
ENSMUSG00000028141	12.0644	4.0614	1.38717	2.18765e-05	0.000133684	Oaz3	53814
ENSMUSG00000071745	81.2038	4.04689	0.443013	1.43017e-21	5.57624e-20	DXBay18	574405
ENSMUSG00000060268	22.0896	4.03465	0.995247	4.57512e-07	3.71726e-06	Armh1	381544
ENSMUSG00000020072	116.888	4.02935	0.410238	2.0278e-24	9.87316e-23	Pbld2	67307
ENSMUSG00000032661	125.524	4.02557	0.467443	1.43474e-19	4.68817e-18	Oas3	246727
ENSMUSG00000035000	3747.55	4.01822	0.244361	2.66862e-62	6.5291e-60	Dpp4	13482
ENSMUSG00000083282	542.913	4.0123	0.432477	3.59671e-22	1.48056e-20	Ctsf	56464
ENSMUSG00000081303	241.969	4.00365	0.841818	2.10529e-08	2.09384e-07	Gm16011	100416872
ENSMUSG00000029602	1487.41	3.9939	0.192677	5.56156e-97	6.40332e-94	Rasal1	19415
ENSMUSG00000028801	48.7491	3.98544	0.546973	5.09327e-15	1.09912e-13	Stpg1	78806
ENSMUSG00000006567	390.721	3.98094	0.489007	6.8833e-18	1.97257e-16	Atp7b	11979
ENSMUSG00000041119	521.071	3.95554	0.321354	1.79806e-36	1.76851e-34	Pde9a	18585
ENSMUSG00000035864	90.9425	3.95079	0.412943	2.06302e-23	9.43445e-22	Syt1	20979
ENSMUSG00000039963	243.354	3.95008	0.356413	3.14268e-30	2.22064e-28	Ccdc40	207607
ENSMUSG00000050122	27.3473	3.94606	0.653417	1.96836e-11	2.89674e-10	Vwa3b	70853
ENSMUSG00000039601	38.0544	3.92284	0.5933	5.05503e-13	8.86322e-12	Rcan2	53901
ENSMUSG00000112028	30.0094	3.92001	0.54818	1.22075e-14	2.52043e-13	1700113B09Rik	78638
ENSMUSG00000037621	206.876	3.91759	0.429729	1.32267e-21	5.18809e-20	Atoh8	71093
ENSMUSG00000039632	97.9306	3.91536	0.552546	1.92605e-14	3.89851e-13	Ccdc151	77609
ENSMUSG00000071178	50.9497	3.9132	0.557874	3.18371e-14	6.29073e-13	Serpina1b	20701
ENSMUSG00000003992	402.292	3.91254	0.311602	7.48909e-38	7.75577e-36	Ssbp2	66970
ENSMUSG00000030157	2158.33	3.906	0.470871	1.6851e-18	5.12946e-17	Clec2d	93694
ENSMUSG00000051435	441.144	3.89799	0.288002	1.99266e-43	2.45298e-41	Fhad1	329977
ENSMUSG00000016942	61.8331	3.89443	0.95849	4.13298e-07	3.38189e-06	Tmprss6	71753
ENSMUSG00000022861	6.44307	3.88296	1.60397	9.01994e-05	0.000486356	Dgkg	110197
ENSMUSG00000044734	2586.37	3.88018	0.332598	3.46856e-33	2.82876e-31	Serpinb1a	66222
ENSMUSG00000084803	7.17476	3.87503	1.7835	0.000165903	0.000848944	5830444B04Rik	641454
ENSMUSG00000073608	4.82199	3.85746	1.61914	0.000100258	0.000535431	Gal3st2c	619597
ENSMUSG00000044626	471.238	3.85635	0.257723	2.45592e-52	4.33061e-50	Liph	239759
ENSMUSG00000021335	217.933	3.85351	0.410033	8.51275e-23	3.67815e-21	Slc17a1	20504
ENSMUSG00000027316	31.1213	3.84849	0.860517	6.9838e-08	6.41153e-07	Gfra4	14588
ENSMUSG00000049128	1323.94	3.83169	0.522274	2.74646e-15	6.06769e-14	Ivl	16447
ENSMUSG00000068349	16.402	3.81006	1.39626	3.99668e-05	0.00023199	Gml	625599
ENSMUSG00000079339	924.27	3.80916	0.247528	3.36925e-55	6.34099e-53	Ifit1bl1	667373
ENSMUSG00000035811	1224.03	3.80099	0.190278	1.60912e-90	1.3123e-87	Ugt2b35	243085
ENSMUSG00000066026	2302.96	3.7874	0.224146	7.96211e-66	2.22632e-63	Dhrs3	20148
ENSMUSG00000021125	396.098	3.76734	0.383571	1.19579e-24	5.94739e-23	Arg2	11847
ENSMUSG00000063415	21.8835	3.75836	0.960117	7.12071e-07	5.60634e-06	Cyp26b1	232174
ENSMUSG00000099858	38.7782	3.75414	0.66139	1.33754e-10	1.75585e-09	Gm6652	626096
ENSMUSG00000028838	23.8419	3.7476	0.921871	3.8494e-07	3.16839e-06	Extl1	56219
ENSMUSG00000025207	4073.04	3.7457	0.198351	2.39158e-81	1.17026e-78	Sema4g	26456
ENSMUSG00000034936	355.241	3.73859	0.811448	3.50663e-08	3.37771e-07	Arl4d	80981
ENSMUSG00000005125	4263.73	3.73255	0.307055	7.12839e-36	6.78571e-34	Ndrg1	17988
ENSMUSG00000017688	196.372	3.73179	0.505258	1.62489e-15	3.65984e-14	Hnf4g	30942
ENSMUSG00000027947	1008.58	3.72386	0.273425	4.17935e-44	5.38174e-42	Il6ra	16194
ENSMUSG00000047014	16.3174	3.71839	1.40608	5.16506e-05	0.000293969	Catsperb	271036
ENSMUSG00000050164	13.3214	3.71819	1.17593	1.074e-05	6.92303e-05	Mchr1	207911
ENSMUSG00000031766	28.9985	3.71377	0.754211	7.41229e-09	7.82951e-08	Slc12a3	20497
ENSMUSG00000025964	71.5425	3.69807	0.524214	1.73179e-14	3.53086e-13	Adam23	23792
ENSMUSG00000042246	125.76	3.69263	0.471599	5.04743e-17	1.32077e-15	Tmc7	209760
ENSMUSG00000018672	154.185	3.69158	0.561492	4.70051e-13	8.28857e-12	Copz2	56358
ENSMUSG00000020051	30.6122	3.67237	1.10476	6.23263e-06	4.22261e-05	Pah	18478
ENSMUSG00000026489	590.221	3.6672	0.29334	8.5183e-38	8.72925e-36	Coq8a	67426
ENSMUSG00000056091	2101.36	3.65096	0.240428	5.19681e-54	9.59597e-52	St3gal5	20454
ENSMUSG00000047033	4.45697	3.64462	1.79964	0.000259156	0.00127034	Pcdhb15	93886
ENSMUSG00000004187	731.367	3.64171	0.519777	2.25601e-14	4.53357e-13	Kifc2	16581
ENSMUSG00000078451	258.559	3.62374	0.573983	2.39339e-12	3.86836e-11	Ppil6	73075
ENSMUSG00000026471	215.1	3.61645	0.260056	6.15769e-46	8.60889e-44	Mr1	15064
ENSMUSG00000067771	60.3034	3.60556	0.604016	2.0225e-11	2.96601e-10	Gm14685	574404
ENSMUSG00000028327	30.5618	3.59636	0.818009	8.60628e-08	7.79143e-07	Stra6l	74152
ENSMUSG00000087281	13.8017	3.59556	1.12965	1.0049e-05	6.52586e-05	Gm16015	115490183
ENSMUSG00000067297	7.95787	3.59464	1.74814	0.000247084	0.00121604	Ifit1bl2	112419
ENSMUSG00000038967	1479.05	3.58321	0.240328	2.84699e-52	4.97537e-50	Pdk2	18604
ENSMUSG00000026405	1882.74	3.57999	0.178514	1.90481e-91	1.69468e-88	C4bp	12269
ENSMUSG00000041261	1761.77	3.57171	0.424106	3.22904e-19	1.0344e-17	Car8	12319
ENSMUSG00000052955	29.6349	3.55418	0.722138	6.75974e-09	7.17507e-08	Cpvl	71287
ENSMUSG00000039004	431.946	3.55238	0.656143	4.91952e-10	6.06741e-09	Bmp6	12161
ENSMUSG00000096929	232.815	3.55162	0.707873	4.13663e-09	4.50563e-08	A330023F24Rik	320977
ENSMUSG00000025170	131.649	3.54252	0.577115	6.6902e-12	1.04009e-10	Rab40b	217371
ENSMUSG00000038393	20881.6	3.52577	0.173449	6.65372e-94	6.85438e-91	Txnip	56338
ENSMUSG00000042784	22648.3	3.52395	0.389205	1.12364e-21	4.42517e-20	Muc1	17829
ENSMUSG00000073650	13.999	3.5146	1.02262	4.17236e-06	2.91351e-05	Catip	241112
ENSMUSG00000039007	6.93564	3.51291	1.86107	0.000378186	0.0017811	Cpq	54381
ENSMUSG00000020034	2149.58	3.50982	0.195433	3.50356e-74	1.26991e-71	Tcp11l2	216198
ENSMUSG00000034265	304.577	3.50928	0.658218	7.54287e-10	9.12463e-09	Zdhhc14	224454
ENSMUSG00000037683	25.3786	3.50782	0.75794	2.81693e-08	2.74717e-07	Armc3	70882
ENSMUSG00000031990	52.7502	3.50774	0.842277	2.33403e-07	1.98023e-06	Jam3	83964
ENSMUSG00000029287	50.9668	3.50762	0.575951	8.76745e-12	1.33858e-10	Tgfbr3	21814
ENSMUSG00000030340	2844.88	3.50534	0.160827	2.20717e-107	3.32314e-104	Scnn1a	20276
ENSMUSG00000020681	2019.5	3.50039	0.201235	7.64332e-70	2.33754e-67	Ace	11421
ENSMUSG00000097354	491.28	3.49834	0.19284	1.26748e-75	4.8644e-73	2310001H17Rik	76432
ENSMUSG00000022598	124.685	3.49668	0.791158	7.46074e-08	6.82378e-07	Psca	72373
ENSMUSG00000029727	5161.08	3.48857	0.288228	8.03739e-36	7.5998e-34	Cyp3a13	13113
ENSMUSG00000030207	1054.32	3.48304	0.260518	7.21281e-43	8.60832e-41	Fam234b	74525
ENSMUSG00000025243	5.20713	3.48137	1.73668	0.000294975	0.00142416	Slc6a20b	22599
ENSMUSG00000035032	138.376	3.46337	0.550299	2.32165e-12	3.75862e-11	Nek11	208583
ENSMUSG00000020017	43.3252	3.46265	0.804785	1.25707e-07	1.10683e-06	Hal	15109
ENSMUSG00000050520	2436.57	3.46154	0.390875	6.16969e-21	2.30457e-19	Cldn8	54420
ENSMUSG00000067813	46.5088	3.45916	0.488122	1.01892e-14	2.11937e-13	Xkr9	381246
ENSMUSG00000026259	2012.46	3.44635	0.176577	5.86386e-87	3.82578e-84	Ngef	53972
ENSMUSG00000043013	129.064	3.42926	0.392354	1.65618e-20	6.01417e-19	Onecut1	15379
ENSMUSG00000078566	477.764	3.42766	0.703992	8.33666e-09	8.72586e-08	Bnip3	12176
ENSMUSG00000042757	119.866	3.41618	0.453995	3.7384e-16	9.01129e-15	Tmem108	81907
ENSMUSG00000025017	9017.21	3.4157	0.170263	1.13696e-91	1.0597e-88	Pik3ap1	83490
ENSMUSG00000041737	2676.92	3.40523	0.299283	3.69198e-32	2.89053e-30	Tmem45b	235135
ENSMUSG00000063672	9.95989	3.40379	0.917454	1.4961e-06	1.12282e-05	Nkx6-3	74561
ENSMUSG00000072941	1321.52	3.40022	0.537649	1.81578e-12	2.98658e-11	Sod3	20657
ENSMUSG00000009292	16.0778	3.38915	0.834308	3.55258e-07	2.93722e-06	Trpm2	28240
ENSMUSG00000038745	49.7941	3.3882	0.655116	1.69082e-09	1.94792e-08	Nlrp6	101613
ENSMUSG00000001741	5.75457	3.38694	1.50069	0.000164887	0.000844852	Il16	16170
ENSMUSG00000034112	2075.73	3.38538	0.212033	1.45839e-59	3.20732e-57	Atp2c2	69047
ENSMUSG00000023966	709.22	3.38062	0.575206	2.97795e-11	4.25231e-10	Rsph9	75564
ENSMUSG00000027230	1229.84	3.37766	0.359066	3.40199e-23	1.51334e-21	Creb3l1	26427
ENSMUSG00000043668	854.227	3.37626	0.199087	1.08493e-66	3.07757e-64	Tox3	244579
ENSMUSG00000027016	37.7619	3.36747	0.847814	5.19255e-07	4.17216e-06	Zfp385b	241494
ENSMUSG00000024885	987.206	3.3654	0.331564	2.15691e-26	1.20277e-24	Aldh3b1	67689
ENSMUSG00000063522	83.7845	3.35837	0.861365	7.02468e-07	5.53965e-06	Ly6m	67038
ENSMUSG00000026894	29.5595	3.34962	1.34727	8.9855e-05	0.000484633	Morn5	75495
ENSMUSG00000055963	110.251	3.34478	0.501848	1.80546e-13	3.32753e-12	Triqk	208820
ENSMUSG00000070661	39.5625	3.34462	0.594721	1.32305e-10	1.73799e-09	Rnf186	66825
ENSMUSG00000054901	3.95347	3.33443	2.09077	0.000766251	0.00334848	Arhgef33	381112
ENSMUSG00000013418	182.773	3.33131	0.440746	2.68171e-16	6.54478e-15	B4galnt2	14422
ENSMUSG00000019577	25.3903	3.32649	0.760264	8.84052e-08	7.98871e-07	Pdk4	27273
ENSMUSG00000078612	53.7707	3.32298	0.594588	1.61095e-10	2.09093e-09	Fyb2	242594
ENSMUSG00000055114	15239.8	3.32162	0.342798	2.07695e-24	1.00874e-22	Anxa13	69787
ENSMUSG00000027227	3282.02	3.3197	0.180002	3.55527e-78	1.54638e-75	Sord	20322
ENSMUSG00000020183	4876.76	3.31967	0.205125	3.92405e-61	9.14351e-59	Cpm	70574
ENSMUSG00000048572	238.321	3.31652	0.574256	5.35395e-11	7.37978e-10	Tmem252	226040
ENSMUSG00000049690	11.3187	3.30876	0.899387	1.69799e-06	1.26032e-05	Nckap5	210356
ENSMUSG00000048217	4.29208	3.3019	1.92583	0.000621735	0.00278746	Nags	217214
ENSMUSG00000090891	28.6974	3.30169	0.708102	2.26188e-08	2.24502e-07	D6Ertd527e	52372
ENSMUSG00000026442	28.4064	3.3005	0.641859	1.93829e-09	2.21342e-08	Nfasc	269116
ENSMUSG00000033533	5.00848	3.30016	1.91163	0.000607467	0.00273081	Acsm1	117147
ENSMUSG00000021749	1066.17	3.29569	0.287445	1.16671e-32	9.28296e-31	Oit1	18300
ENSMUSG00000037139	240.303	3.29231	0.25419	1.33222e-40	1.46492e-38	Myom3	242702
ENSMUSG00000024747	774.711	3.29032	0.220165	9.68966e-53	1.72414e-50	Aldh1a7	26358
ENSMUSG00000112963	149.655	3.29015	0.35607	1.50114e-22	6.31868e-21	Gm6093	619715
ENSMUSG00000020010	184.135	3.28943	0.304115	1.70892e-29	1.1574e-27	Vnn3	26464
ENSMUSG00000095528	3.82477	3.26573	1.89272	0.00062266	0.00279078	Gm10375	100042342
ENSMUSG00000039099	65.3006	3.26294	0.460227	8.6345e-15	1.80366e-13	Wdr93	626359
ENSMUSG00000029373	321.388	3.25333	0.654398	4.75136e-09	5.14372e-08	Pf4	56744
ENSMUSG00000029279	166.557	3.24749	0.351045	1.31609e-22	5.59995e-21	Brdt	114642
ENSMUSG00000009210	4.20881	3.23687	1.86903	0.000626159	0.00280389	Prr29	75573
ENSMUSG00000086957	3.97803	3.23561	1.89333	0.000657444	0.00292458	Gm13869	102638052
ENSMUSG00000086848	86.9634	3.23161	0.580496	1.7955e-10	2.32123e-09	Lce6a	78382
ENSMUSG00000029716	36.0263	3.2247	1.07389	1.94776e-05	0.000119961	Tfr2	50765
ENSMUSG00000024222	15669.7	3.22466	0.127116	2.95164e-144	1.44431e-140	Fkbp5	14229
ENSMUSG00000009731	111.839	3.21451	0.40794	1.99959e-17	5.45859e-16	Kcnd1	16506
ENSMUSG00000056608	255246	3.21228	0.25901	1.38399e-37	1.41088e-35	Chd9	109151
ENSMUSG00000030701	285.348	3.20385	0.359279	2.78808e-21	1.07002e-19	Plekhb1	27276
ENSMUSG00000040605	2719.54	3.19935	0.27035	1.41484e-34	1.23079e-32	Bace2	56175
ENSMUSG00000024084	147.574	3.19498	0.360909	4.99153e-21	1.87163e-19	Qpct	70536
ENSMUSG00000026807	50.7134	3.1928	0.630661	2.94968e-09	3.27291e-08	Ak8	68870
ENSMUSG00000038065	1048.85	3.19211	0.241944	5.07243e-42	5.806e-40	Mturn	68235
ENSMUSG00000067235	38.4374	3.18342	1.29347	0.000103397	0.000550841	H2-Q10	15007
ENSMUSG00000037579	222.805	3.17771	0.452721	1.4126e-14	2.90124e-13	Kcnh3	16512
ENSMUSG00000021238	2361.5	3.17461	0.204462	1.17545e-56	2.34767e-54	Aldh6a1	104776
ENSMUSG00000068617	42.9677	3.17389	0.873443	2.07828e-06	1.51954e-05	Efcab1	66793
ENSMUSG00000026961	2752.21	3.16782	0.516877	5.92201e-12	9.24334e-11	Lrrc26	227618
ENSMUSG00000005364	27.8718	3.16457	0.812262	7.29188e-07	5.73189e-06	Il5ra	16192
ENSMUSG00000027068	107.787	3.14754	0.540156	3.85747e-11	5.42012e-10	Dhrs9	241452
ENSMUSG00000027603	69.309	3.14381	0.652087	1.04004e-08	1.07197e-07	Ggt7	207182
ENSMUSG00000025911	315.636	3.1366	0.4214	6.06718e-16	1.42561e-14	Adhfe1	76187
ENSMUSG00000023473	4.89833	3.1329	2.12765	0.00110726	0.00464672	Celsr3	107934
ENSMUSG00000053964	19181.6	3.13149	0.489353	1.03002e-12	1.73649e-11	Lgals4	16855
ENSMUSG00000032238	1015.69	3.12986	0.423875	9.53342e-16	2.19269e-14	Rora	19883
ENSMUSG00000078350	272.213	3.12528	0.428711	1.93502e-15	4.33839e-14	Smim1	68859
ENSMUSG00000035095	2888.89	3.12438	0.182296	3.75929e-68	1.11486e-65	Fam167a	219148
ENSMUSG00000042675	1987.37	3.12213	0.542186	5.86559e-11	8.04535e-10	Ypel3	66090
ENSMUSG00000031844	15.6744	3.11708	1.12883	4.38262e-05	0.000252371	Hsd17b2	15486
ENSMUSG00000066704	9.54678	3.10486	1.81206	0.000711918	0.00313979	Cyp2b19	13090
ENSMUSG00000037259	75.8768	3.10379	0.534211	4.32088e-11	6.02798e-10	Dzank1	241688
ENSMUSG00000033715	35.3086	3.0928	0.690706	5.67353e-08	5.26793e-07	Akr1c14	105387
ENSMUSG00000028909	112.873	3.09273	0.548102	1.17662e-10	1.55609e-09	Ptpru	19273
ENSMUSG00000078607	109.007	3.08648	0.797536	8.33347e-07	6.49069e-06	1810010H24Rik	69066
ENSMUSG00000012705	3.18396	3.08266	1.95489	0.000955638	0.00408756	Retn	57264
ENSMUSG00000112352	3.6845	3.07933	1.77647	0.000693958	0.00306887	Gm40617	105245123
ENSMUSG00000014852	7.29352	3.07001	1.72833	0.000635213	0.00283794	Adamts13	279028
ENSMUSG00000010064	47.1046	3.06941	0.694357	7.49179e-08	6.84259e-07	Slc38a3	76257
ENSMUSG00000025946	21.7651	3.0673	0.852382	2.47592e-06	1.78661e-05	Pth2r	213527
ENSMUSG00000031842	60.1958	3.05871	0.65556	2.32551e-08	2.29652e-07	Pde4c	110385
ENSMUSG00000038085	344.52	3.05719	0.550167	1.96985e-10	2.53992e-09	Cnbd2	70873
ENSMUSG00000053862	4.21658	3.05517	2.08226	0.00119105	0.00493907	Slc51b	330962
ENSMUSG00000049191	81.064	3.05194	0.653313	2.26849e-08	2.24929e-07	Rtl5	331474
ENSMUSG00000036962	3.41718	3.0457	1.70826	0.000636182	0.00284097	Cfap221	226356
ENSMUSG00000050397	3.65049	3.04498	2.0022	0.00109313	0.00459533	Foxl2	26927
ENSMUSG00000078552	46.9975	3.04053	0.473117	8.86963e-13	1.50568e-11	Dcdc2b	100504491
ENSMUSG00000030834	5.13456	3.03166	2.12053	0.00129205	0.00530731	Abcc6	27421
ENSMUSG00000055137	98.5271	3.02844	0.584682	1.65899e-09	1.91798e-08	Sugct	192136
ENSMUSG00000026149	473.473	3.02598	0.25682	2.5902e-34	2.24327e-32	Tm4sf20	66261
ENSMUSG00000098897	6.24556	3.02478	1.56264	0.000450894	0.00209131	Gm19013	100418120
ENSMUSG00000031163	10.7404	3.02414	1.46734	0.000330509	0.00157666	Glod5	69824
ENSMUSG00000040584	1367.68	3.02316	0.315489	5.47171e-24	2.59946e-22	Abcb1a	18671
ENSMUSG00000024713	14.1735	3.02047	1.71144	0.000674124	0.00298792	Pcsk5	18552
ENSMUSG00000021751	2890.33	3.01901	0.157596	4.19585e-84	2.28126e-81	Acox2	93732
ENSMUSG00000040265	535.008	3.00618	0.353281	1.07027e-19	3.55056e-18	Dnm3	103967
ENSMUSG00000005553	330.016	3.00309	0.285905	4.69537e-28	2.92683e-26	Atp4a	11944
ENSMUSG00000028294	68.7275	2.99664	0.788345	1.15221e-06	8.78885e-06	Cfap206	69329
ENSMUSG00000037411	1206.17	2.99581	0.718858	2.45098e-07	2.07496e-06	Serpine1	18787
ENSMUSG00000118462	13.1858	2.99087	1.42922	0.000311212	0.00149408	Lhb	16866
ENSMUSG00000004035	290.518	2.98281	0.753173	6.02477e-07	4.78337e-06	Gstm7	68312
ENSMUSG00000033208	101.023	2.98187	0.682046	9.8247e-08	8.82915e-07	S100b	20203
ENSMUSG00000053161	4.08874	2.97703	1.8845	0.00103048	0.00437233	Daw1	71227
ENSMUSG00000057054	26.1891	2.97106	0.725711	3.42955e-07	2.84314e-06	Inca1	103844
ENSMUSG00000002908	34.0273	2.96537	0.621789	1.46948e-08	1.49491e-07	Kcnn1	84036
ENSMUSG00000025780	371.726	2.96491	0.369047	6.1119e-18	1.7674e-16	Itih5	209378
ENSMUSG00000054161	2549.22	2.95986	0.318296	8.6778e-23	3.7412e-21	Fam83e	73813
ENSMUSG00000010601	64.4141	2.95947	0.526392	1.4317e-10	1.87067e-09	Apol7a	75761
ENSMUSG00000029082	6874.75	2.95613	0.288241	6.61368e-27	3.85267e-25	Bst1	12182
ENSMUSG00000064215	813.174	2.95344	0.374969	2.22316e-17	6.05199e-16	Ifi27	52668
ENSMUSG00000074300	42.3057	2.95029	0.739225	5.40059e-07	4.31629e-06	Smim31	407795
ENSMUSG00000038354	14.5025	2.94741	0.843065	3.89544e-06	2.73379e-05	Ankrd35	213121
ENSMUSG00000030483	84.6057	2.93238	0.555344	1.02271e-09	1.21099e-08	Cyp2b10	13088
ENSMUSG00000041132	98.1892	2.93051	0.582329	3.8986e-09	4.2606e-08	N4bp2l1	100637
ENSMUSG00000027314	14.7248	2.92336	0.763781	1.08393e-06	8.31012e-06	Dll4	54485
ENSMUSG00000073043	7.13602	2.91845	2.01864	0.00138638	0.00564973	Atoh1	11921
ENSMUSG00000022843	1195.6	2.90904	0.234757	1.71144e-37	1.73564e-35	Clcn2	12724
ENSMUSG00000031442	474.036	2.90537	0.268846	1.97272e-29	1.31782e-27	Mcf2l	17207
ENSMUSG00000020182	26.1618	2.9022	0.568924	2.77441e-09	3.08893e-08	Ddc	13195
ENSMUSG00000034957	1981.76	2.90195	0.683507	1.84513e-07	1.58676e-06	Cebpa	12606
ENSMUSG00000055602	5.7009	2.89683	1.63977	0.000733237	0.00322003	Tcp10b	21462
ENSMUSG00000046794	223.967	2.89128	0.317006	4.98449e-22	2.03677e-20	Ppp1r3b	244416
ENSMUSG00000032265	1618.21	2.88993	0.384782	4.25372e-16	1.01287e-14	Tent5a	212943
ENSMUSG00000029660	37.5792	2.88799	0.674666	1.59468e-07	1.38293e-06	Tex26	75860
ENSMUSG00000028949	191.586	2.87795	0.424958	9.69889e-14	1.8236e-12	Smarcd3	66993
ENSMUSG00000041556	131.382	2.87522	0.857015	6.8764e-06	4.62038e-05	Fbxo2	230904
ENSMUSG00000022375	20.2176	2.87328	0.88263	9.82228e-06	6.39134e-05	Lrrc6	54562
ENSMUSG00000031523	469.018	2.85837	0.335745	1.20994e-19	3.97352e-18	Dlc1	50768
ENSMUSG00000028019	2684.46	2.85813	0.193537	1.44346e-51	2.45676e-49	Pdgfc	54635
ENSMUSG00000048218	43.9103	2.84925	0.702723	4.44929e-07	3.62255e-06	Amigo2	105827
ENSMUSG00000021684	50.6105	2.84806	0.543584	1.38927e-09	1.61955e-08	Pde8b	218461
ENSMUSG00000066366	19.3424	2.84599	1.77458	0.00108764	0.00457716	Serpina1a	20700
ENSMUSG00000025092	89.6551	2.84374	0.382591	8.2044e-16	1.89592e-14	Hspa12a	73442
ENSMUSG00000034156	12.2777	2.84281	1.1243	0.000103599	0.000551614	Tspoap1	207777
ENSMUSG00000056185	178.751	2.83707	0.301266	3.31201e-23	1.47667e-21	Snx32	225861
ENSMUSG00000112366	828.333	2.83181	0.296909	1.04912e-23	4.91254e-22	C730027H18Rik	319572
ENSMUSG00000029260	12617	2.82249	0.277865	2.18686e-26	1.21601e-24	Ugt2b34	100727
ENSMUSG00000029049	288.22	2.82169	0.349529	5.31625e-18	1.54614e-16	Morn1	76866
ENSMUSG00000026611	51.1087	2.81131	0.59752	2.31819e-08	2.29046e-07	Spata17	74717
ENSMUSG00000032323	7.01119	2.80731	1.6388	0.000885549	0.00382202	Cyp11a1	13070
ENSMUSG00000029442	23.6049	2.80372	0.816336	5.44057e-06	3.72053e-05	Wdr66	269701
ENSMUSG00000032652	1191.92	2.79942	0.140523	1.73817e-90	1.36085e-87	Crebl2	232430
ENSMUSG00000026304	461.146	2.79605	0.590747	2.05242e-08	2.04541e-07	Rab17	19329
ENSMUSG00000036814	33.3675	2.79421	0.935113	2.58859e-05	0.000155802	Slc6a20a	102680
ENSMUSG00000022546	754.831	2.78977	0.438642	1.78123e-12	2.93715e-11	Gpt	76282
ENSMUSG00000079057	620.216	2.78474	0.17172	2.66449e-61	6.35903e-59	Cyp4v3	102294
ENSMUSG00000026360	838.836	2.77989	0.258209	3.79487e-29	2.50936e-27	Rgs2	19735
ENSMUSG00000010021	92.0735	2.77792	0.307815	1.45148e-21	5.64808e-20	Kif19a	286942
ENSMUSG00000033029	155.509	2.7752	0.261389	1.91572e-28	1.22138e-26	1700088E04Rik	27660
ENSMUSG00000039543	58.365	2.77514	0.427255	7.44007e-13	1.26961e-11	Cfap70	76670
ENSMUSG00000091476	28.796	2.76939	0.857419	1.16585e-05	7.4621e-05	Catspere2	545391
ENSMUSG00000081434	4.3251	2.76771	1.841	0.00141916	0.00576648	Gm14165	628060
ENSMUSG00000020334	135.481	2.76734	0.317706	2.51578e-20	8.96927e-19	Slc22a4	30805
ENSMUSG00000024975	4430.12	2.76583	0.146509	1.22337e-81	6.13975e-79	Pdcd4	18569
ENSMUSG00000063704	1005.12	2.76346	0.558967	7.36603e-09	7.78485e-08	Mapk15	332110
ENSMUSG00000038608	8.69568	2.76231	1.58936	0.000867291	0.003749	Dock10	210293
ENSMUSG00000029925	30.633	2.75901	0.659904	2.80897e-07	2.3546e-06	Tbxas1	21391
ENSMUSG00000032311	411.446	2.74372	0.296918	2.09804e-22	8.75586e-21	Nrg4	83961
ENSMUSG00000006784	447.602	2.74027	0.210781	9.67177e-41	1.06952e-38	Ttc25	74407
ENSMUSG00000031298	159.74	2.73922	0.386095	1.20718e-14	2.49505e-13	Adgrg2	237175
ENSMUSG00000029095	103.963	2.73516	0.534714	3.12206e-09	3.45244e-08	Ablim2	231148
ENSMUSG00000034949	221.488	2.73432	0.26723	1.21176e-26	6.8351e-25	Zfr2	103406
ENSMUSG00000021208	137.618	2.73134	0.319674	1.16279e-19	3.82509e-18	Ifi27l2b	217845
ENSMUSG00000030849	3881.75	2.72845	0.163932	2.64767e-64	7.19832e-62	Fgfr2	14183
ENSMUSG00000050359	5534.71	2.72797	0.561927	1.21536e-08	1.2435e-07	Sprr1a	20753
ENSMUSG00000035394	5.09687	2.72523	1.61752	0.00100707	0.0042851	Cfap53	74453
ENSMUSG00000036091	20.653	2.72374	0.695582	9.00652e-07	6.98157e-06	Hyal3	109685
ENSMUSG00000026473	6810.92	2.72272	0.139637	8.87908e-87	5.60614e-84	Glul	14645
ENSMUSG00000020432	1927.89	2.72251	0.333944	3.29855e-18	9.81194e-17	Tcn2	21452
ENSMUSG00000079363	25.7933	2.72245	0.830206	1.0232e-05	6.6359e-05	Gbp4	17472
ENSMUSG00000027886	43.5788	2.71884	0.587921	3.82714e-08	3.65408e-07	1700013F07Rik	75504
ENSMUSG00000030616	513.022	2.71246	0.361907	6.40945e-16	1.50242e-14	Sytl2	83671
ENSMUSG00000026576	34106.3	2.70342	0.12225	1.90523e-110	3.10759e-107	Atp1b1	11931
ENSMUSG00000096606	114.993	2.7034	0.300298	2.07848e-21	8.00829e-20	Tpbgl	100503386
ENSMUSG00000049536	55.6745	2.69774	0.730887	2.27867e-06	1.65739e-05	Tceal1	237052
ENSMUSG00000036856	10539.1	2.69616	0.254993	3.65073e-28	2.28293e-26	Wnt4	22417
ENSMUSG00000064307	109.216	2.69537	0.417443	1.10221e-12	1.85498e-11	Lrrc51	69358
ENSMUSG00000028635	11.0689	2.69405	1.19993	0.000257686	0.00126398	Edn2	13615
ENSMUSG00000117011	21.3792	2.69404	0.773344	5.02943e-06	3.45857e-05	E130008D07Rik	545207
ENSMUSG00000031770	11177.8	2.69238	0.197994	3.64904e-44	4.72997e-42	Herpud1	64209
ENSMUSG00000035283	9.7365	2.69117	1.32127	0.000446042	0.00207323	Adrb1	11554
ENSMUSG00000030030	137.799	2.6907	0.734738	2.56862e-06	1.84837e-05	1700003E16Rik	71837
ENSMUSG00000028517	787.753	2.68451	0.268499	1.49025e-25	7.9914e-24	Plpp3	67916
ENSMUSG00000044719	73.7347	2.68238	0.382043	2.29092e-14	4.59427e-13	E230025N22Rik	240216
ENSMUSG00000026809	50.0948	2.6819	0.865841	1.98776e-05	0.000122194	Spaca9	69987
ENSMUSG00000020080	50.6949	2.68069	0.519871	2.71348e-09	3.02551e-08	Hkdc1	216019
ENSMUSG00000019970	21041.1	2.67715	0.217604	8.22778e-37	8.17474e-35	Sgk1	20393
ENSMUSG00000082629	97.4471	2.67623	0.568508	2.70985e-08	2.65332e-07	Pwwp4-ps	434795
ENSMUSG00000022091	378.878	2.67382	0.306509	2.73601e-20	9.70144e-19	Sorbs3	20410
ENSMUSG00000026890	377.15	2.67014	0.2734	1.56822e-24	7.71254e-23	Lhx6	16874
ENSMUSG00000026544	319.937	2.67004	0.276137	4.08032e-24	1.95267e-22	Dusp23	68440
ENSMUSG00000078787	16.3597	2.66622	0.940804	4.74656e-05	0.000271571	Cyp2t4	384724
ENSMUSG00000022836	2140.89	2.65872	0.315531	3.77717e-19	1.20408e-17	Mylk	107589
ENSMUSG00000027927	3.44322	2.65682	1.84889	0.00177469	0.00703299	Lelp1	69332
ENSMUSG00000024036	3305.31	2.65519	0.229229	5.05323e-33	4.08706e-31	Slc37a1	224674
ENSMUSG00000053040	111.236	2.65099	0.303351	2.51562e-20	8.96927e-19	Aph1c	68318
ENSMUSG00000034614	864.596	2.6452	0.221913	9.59379e-35	8.45853e-33	Pik3ip1	216505
ENSMUSG00000109305	6.3181	2.63757	1.67761	0.00138315	0.00563893	Smim38	100040049
ENSMUSG00000105703	759.08	2.63363	0.19649	6.05085e-43	7.26584e-41	Gm43305	108168162
ENSMUSG00000057286	14.9468	2.63321	1.03772	0.000119865	0.000630034	St6galnac2	20446
ENSMUSG00000006538	54.9752	2.6324	1.12012	0.000204099	0.00102589	Ihh	16147
ENSMUSG00000109311	6.23519	2.63016	1.87003	0.00192243	0.0075573	AI314278	101521
ENSMUSG00000070563	52.3799	2.62965	0.643543	4.93544e-07	3.98685e-06	Spaca4	69363
ENSMUSG00000078439	163.988	2.62882	0.321934	3.64732e-18	1.07514e-16	Smim24	72273
ENSMUSG00000071324	227.672	2.62789	0.359708	3.20528e-15	7.05703e-14	Armc2	213402
ENSMUSG00000017412	15.4547	2.62783	0.909449	4.13528e-05	0.000239325	Cacnb4	12298
ENSMUSG00000038074	81.4693	2.62397	0.526786	7.43373e-09	7.84792e-08	Fkbp14	231997
ENSMUSG00000046687	29.059	2.62141	0.757477	5.92058e-06	4.02513e-05	Gm5424	432466
ENSMUSG00000039217	112.16	2.62137	0.457505	1.20095e-10	1.58718e-09	Il18	16173
ENSMUSG00000002032	302.741	2.61748	0.279381	8.43398e-23	3.65314e-21	Tmem25	71687
ENSMUSG00000024892	1338.7	2.60654	0.266419	1.55799e-24	7.70063e-23	Pcx	18563
ENSMUSG00000034771	289.831	2.60581	0.268482	3.36613e-24	1.62279e-22	Tle2	21886
ENSMUSG00000044749	4.41128	2.60261	1.59286	0.00125096	0.00516126	Abca6	76184
ENSMUSG00000032452	69.3704	2.60165	0.641181	5.78205e-07	4.59862e-06	Clstn2	64085
ENSMUSG00000039976	743.801	2.59999	0.20451	5.79789e-39	6.1675e-37	Tbc1d16	207592
ENSMUSG00000032278	1041.61	2.59833	0.161251	2.3403e-60	5.20531e-58	Paqr5	74090
ENSMUSG00000017390	578.069	2.59823	0.341903	3.6871e-16	8.90958e-15	Aldoc	11676
ENSMUSG00000026398	151.44	2.59325	0.938604	6.35818e-05	0.000354858	Nr5a2	26424
ENSMUSG00000029601	68.7338	2.58938	0.492997	1.88515e-09	2.15778e-08	Iqcd	75732
ENSMUSG00000031375	50.9029	2.58809	0.743921	5.75638e-06	3.92011e-05	Bgn	12111
ENSMUSG00000001588	9.11399	2.58549	1.00125	0.000110154	0.000582871	Acap1	216859
ENSMUSG00000091119	10.6445	2.57796	1.39226	0.000777083	0.00339203	Ccdc152	100039139
ENSMUSG00000002007	2.53368	2.57703	1.841	0.00204611	0.00798575	Srpk3	56504
ENSMUSG00000109695	25.645	2.57224	0.683415	1.98946e-06	1.4617e-05	Gm31166	102633307
ENSMUSG00000108030	18.0628	2.57155	1.06536	0.00018103	0.000919624	9530062K07Rik	78739
ENSMUSG00000047671	14.3715	2.56817	1.07278	0.000192	0.00097056	Tctex1d4	242646
ENSMUSG00000018387	964.315	2.56736	0.184713	8.14497e-46	1.13065e-43	Shroom1	71774
ENSMUSG00000018427	1719.45	2.56345	0.236686	3.23601e-29	2.15437e-27	Ypel2	77864
ENSMUSG00000037035	148.888	2.56345	0.854301	3.0966e-05	0.000183277	Inhbb	16324
ENSMUSG00000061718	4626.34	2.56181	0.552558	4.54208e-08	4.28651e-07	Ppp1r1b	19049
ENSMUSG00000032500	11.2226	2.56063	1.24079	0.000467278	0.00215963	Dclk3	245038
ENSMUSG00000025887	955.616	2.55928	0.330013	1.20035e-16	3.02762e-15	Casp12	12364
ENSMUSG00000001663	682.914	2.55618	0.51644	9.77399e-09	1.01349e-07	Gstt1	14871
ENSMUSG00000035295	23.2302	2.5515	0.796425	1.59488e-05	9.95428e-05	Wdr38	76646
ENSMUSG00000003354	143.5	2.54581	0.245585	4.89277e-27	2.87586e-25	Ccdc65	105833
ENSMUSG00000040855	619.926	2.5445	0.449995	2.15839e-10	2.7648e-09	Reps2	194590
ENSMUSG00000022574	657.695	2.54361	0.36211	3.03843e-14	6.01935e-13	Naprt	223646
ENSMUSG00000061039	21.145	2.54324	0.535676	2.7333e-08	2.67494e-07	Olfr920	258783
ENSMUSG00000071551	8553.85	2.53977	0.301825	5.61641e-19	1.75607e-17	Akr1c19	432720
ENSMUSG00000004961	8.51773	2.53925	1.75135	0.00193375	0.00759873	Syt5	53420
ENSMUSG00000039908	402.974	2.53814	0.299249	3.1775e-19	1.01956e-17	Slc26a11	268512
ENSMUSG00000021553	15.1454	2.53661	0.773995	1.25962e-05	8.02151e-05	Slc28a3	114304
ENSMUSG00000022987	3.35014	2.53513	1.64156	0.00160884	0.00643834	Zfp641	239652
ENSMUSG00000074577	20.9174	2.53497	0.814461	2.21337e-05	0.000135087	Ripor3	69553
ENSMUSG00000035638	1213.3	2.53493	0.256397	6.81672e-25	3.48365e-23	Muc20	224116
ENSMUSG00000022805	66.188	2.52966	0.415212	1.60194e-11	2.37535e-10	Maats1	320214
ENSMUSG00000029061	29.1388	2.52887	1.15976	0.000355929	0.00168765	Mmp23	26561
ENSMUSG00000112129	15.5017	2.5258	1.11909	0.000291319	0.00140824	Pbld1	68371
ENSMUSG00000028064	3710.42	2.52463	0.285389	1.34209e-20	4.91922e-19	Sema4a	20351
ENSMUSG00000025498	224.518	2.51883	0.225756	9.86604e-31	7.20552e-29	Irf7	54123
ENSMUSG00000057596	63.68	2.51599	0.673806	2.41009e-06	1.74326e-05	Trim30d	209387
ENSMUSG00000034919	1306.88	2.51495	0.422628	3.95187e-11	5.5448e-10	Ttc22	230576
ENSMUSG00000067199	316.838	2.5144	0.496781	5.92721e-09	6.34646e-08	Frat1	14296
ENSMUSG00000027513	5.30329	2.51281	2.22833	0.00315978	0.0116876	Pck1	18534
ENSMUSG00000027200	291.004	2.51266	0.320671	7.14301e-17	1.83961e-15	Sema6d	214968
ENSMUSG00000019888	120.426	2.51194	0.473658	1.64938e-09	1.90799e-08	Mgat4c	67569
ENSMUSG00000091381	5.52053	2.51117	1.83911	0.00231834	0.00890268	Vmn2r83	625029
ENSMUSG00000054931	40.1224	2.5091	0.633907	9.95256e-07	7.66935e-06	Zkscan4	544922
ENSMUSG00000072663	38.1214	2.50244	0.5856	2.63776e-07	2.22156e-06	Spef2	320277
ENSMUSG00000085944	15.8546	2.49704	0.993333	0.000147288	0.00076045	1700003D09Rik	69338
ENSMUSG00000013483	344.451	2.49495	0.28458	2.9508e-20	1.04253e-18	Card14	170720
ENSMUSG00000037708	14.4546	2.49452	0.946077	0.000103332	0.000550642	Spag6	381350
ENSMUSG00000027224	30.1916	2.48311	0.680114	3.46984e-06	2.45092e-05	Duoxa1	213696
ENSMUSG00000035429	47.1978	2.4752	1.03473	0.000212474	0.00106362	Ptprh	545902
ENSMUSG00000035773	52.2179	2.47484	0.591092	4.01184e-07	3.28964e-06	Kiss1r	114229
ENSMUSG00000022562	846.418	2.47308	0.262048	6.5491e-23	2.86129e-21	Oplah	75475
ENSMUSG00000028278	162.453	2.47097	0.376607	8.88742e-13	1.5074e-11	Rragd	52187
ENSMUSG00000042073	923.003	2.47078	0.388736	3.42624e-12	5.48338e-11	Abhd14b	76491
ENSMUSG00000022887	28.5008	2.4687	0.62526	1.10012e-06	8.41779e-06	Masp1	17174
ENSMUSG00000029074	187.595	2.46663	0.646317	1.87227e-06	1.37974e-05	Ttll10	330010
ENSMUSG00000035184	311.311	2.46289	0.302305	6.52849e-18	1.87915e-16	Fam124a	629059
ENSMUSG00000091415	133.41	2.46176	0.394319	7.21265e-12	1.11248e-10	Ak9	633979
ENSMUSG00000023236	24.3932	2.46108	0.757006	1.51772e-05	9.50955e-05	Scg5	20394
ENSMUSG00000031700	2051.16	2.45467	0.169954	5.04573e-49	7.8381e-47	Gpt2	108682
ENSMUSG00000050541	26.4805	2.45209	0.967354	0.00014582	0.000754063	Adra1b	11548
ENSMUSG00000021259	46.3855	2.44925	0.495337	1.21458e-08	1.24336e-07	Cyp46a1	13116
ENSMUSG00000008855	2769.05	2.44883	0.275882	1.26599e-20	4.64902e-19	Hdac5	15184
ENSMUSG00000024386	241.314	2.44381	0.222998	1.13263e-29	7.7244e-28	Proc	19123
ENSMUSG00000074063	2620.87	2.4424	0.369188	6.59961e-13	1.1391e-11	Osgin1	71839
ENSMUSG00000003273	6.19658	2.43605	1.63399	0.00197409	0.00773552	Car11	12348
ENSMUSG00000079491	21.8559	2.43536	0.7506	1.60613e-05	0.000100181	H2-T10	15024
ENSMUSG00000071203	1242.94	2.42828	0.412841	7.21219e-11	9.78269e-10	Naip5	17951
ENSMUSG00000020709	72.3286	2.42552	0.54401	1.30645e-07	1.1472e-06	Adap2	216991
ENSMUSG00000000876	963.058	2.42402	0.262496	5.12275e-22	2.08891e-20	Pxmp4	59038
ENSMUSG00000020798	606.715	2.42315	0.390263	9.76577e-12	1.48175e-10	Spns3	77577
ENSMUSG00000039853	451.173	2.42261	0.253828	2.72333e-23	1.23388e-21	Trim14	74735
ENSMUSG00000031387	17.02	2.41639	0.746925	1.70204e-05	0.000105819	Renbp	19703
ENSMUSG00000024901	79.9205	2.4158	0.493734	1.67554e-08	1.68874e-07	Peli3	240518
ENSMUSG00000032246	836.743	2.41401	0.434291	4.87918e-10	6.02145e-09	Calml4	75600
ENSMUSG00000079559	44.1443	2.41227	0.951209	0.000152277	0.00078414	Colca2	100502940
ENSMUSG00000022217	135.7	2.40977	0.379747	4.21068e-12	6.69501e-11	Emc9	85308
ENSMUSG00000018752	6.00391	2.40944	1.33904	0.00103491	0.0043883	Tnfsfm13	619441
ENSMUSG00000036278	761.029	2.40631	0.520423	6.28628e-08	5.8011e-07	Macrod1	107227
ENSMUSG00000007872	440.384	2.40161	0.557098	2.63629e-07	2.22127e-06	Id3	15903
ENSMUSG00000027015	11.6177	2.40129	1.23046	0.000725885	0.00319347	Cybrd1	73649
ENSMUSG00000023959	86.9912	2.39831	0.344353	6.62009e-14	1.26168e-12	Clic5	224796
ENSMUSG00000022479	1032.17	2.39135	0.260833	1.04241e-21	4.13017e-20	Vdr	22337
ENSMUSG00000045912	203.778	2.39135	0.447344	1.66318e-09	1.92169e-08	C2cd4c	237397
ENSMUSG00000053111	99.3371	2.38973	0.430913	5.51615e-10	6.76913e-09	Fank1	66930
ENSMUSG00000020335	10.4297	2.38957	0.875441	8.88765e-05	0.000480149	Zfp354b	27274
ENSMUSG00000002108	164.709	2.38918	0.368581	1.81813e-12	2.98793e-11	Nr1h3	22259
ENSMUSG00000020893	2269.97	2.3878	0.272225	3.834e-20	1.33766e-18	Per1	18626
ENSMUSG00000019872	74.77	2.38013	0.76912	2.86277e-05	0.000170624	Smpdl3a	57319
ENSMUSG00000056812	15.229	2.37554	1.20475	0.000710344	0.00313496	St8sia3	20451
ENSMUSG00000116097	55.4559	2.36679	1.11748	0.000497529	0.00228166	Gm36738	102640742
ENSMUSG00000031840	452.511	2.36449	0.256236	6.46382e-22	2.59787e-20	Rab3a	19339
ENSMUSG00000004791	20.132	2.3643	0.870414	9.55252e-05	0.000512676	Pgf	18654
ENSMUSG00000055435	1301.3	2.36291	0.200003	7.96577e-34	6.66299e-32	Maf	17132
ENSMUSG00000047394	70.8876	2.36252	1.63453	0.0023272	0.00892794	Odf3b	70113
ENSMUSG00000047747	3.60045	2.35355	1.96005	0.00352846	0.012868	Rnf150	330812
ENSMUSG00000031024	1424.12	2.35304	0.23403	2.15166e-25	1.13823e-23	Denn2b	76954
ENSMUSG00000055003	46.2137	2.3522	0.574775	7.3139e-07	5.74689e-06	Lrtm2	211187
ENSMUSG00000013846	3885.33	2.35159	0.264009	1.26101e-20	4.63944e-19	St3gal1	20442
ENSMUSG00000032978	36.0181	2.35034	1.10684	0.000499992	0.00229242	Guca2b	14916
ENSMUSG00000076441	2840.79	2.34895	0.546584	3.0606e-07	2.55459e-06	Ass1	11898
ENSMUSG00000051910	17.851	2.34855	0.790957	4.4819e-05	0.000257861	Sox6	20679
ENSMUSG00000045775	6.30833	2.3484	1.15978	0.00064239	0.00286748	Slc16a5	217316
ENSMUSG00000005237	114.865	2.34813	0.45924	6.23077e-09	6.64604e-08	Dnah2	327954
ENSMUSG00000021565	42.0759	2.34797	0.729673	1.98748e-05	0.000122194	Slc6a19	74338
ENSMUSG00000046688	874.89	2.34536	0.161406	2.00729e-49	3.1942e-47	Tifa	211550
ENSMUSG00000047963	1061.47	2.34527	0.235667	6.20583e-25	3.19649e-23	Stbd1	52331
ENSMUSG00000051228	5.87044	2.34051	1.5067	0.00191664	0.00753604	Nyx	236690
ENSMUSG00000041912	263.99	2.34025	0.335621	7.20074e-14	1.36968e-12	Tdrkh	72634
ENSMUSG00000028874	17.7607	2.33677	1.32432	0.00121186	0.00501794	Fgr	14191
ENSMUSG00000097934	6.47956	2.33511	1.61377	0.00238809	0.00914183	6720483E21Rik	77741
ENSMUSG00000024030	2346.52	2.32888	0.147058	4.79319e-58	9.87548e-56	Abcg1	11307
ENSMUSG00000026303	5853.61	2.32709	0.131164	5.54079e-72	1.83813e-69	Mlph	171531
ENSMUSG00000022061	108.26	2.32224	0.812317	6.5653e-05	0.000365064	Nkx3-1	18095
ENSMUSG00000073102	43.3905	2.32037	0.765963	3.84895e-05	0.000224146	Drc1	381738
ENSMUSG00000024140	2611.69	2.31999	0.20625	6.46347e-31	4.75599e-29	Epas1	13819
ENSMUSG00000050914	114.623	2.31827	0.460396	9.84842e-09	1.01991e-07	Ankrd37	654824
ENSMUSG00000043079	187.139	2.31786	0.258418	7.89599e-21	2.9326e-19	Synpo	104027
ENSMUSG00000005373	846.978	2.3173	0.161384	2.65617e-48	3.96865e-46	Mlxipl	58805
ENSMUSG00000018339	419.735	2.31694	0.471168	1.78882e-08	1.79828e-07	Gpx3	14778
ENSMUSG00000028036	6.10513	2.31577	1.71337	0.00291029	0.010875	Ptgfr	19220
ENSMUSG00000079434	132.229	2.31394	0.64197	5.32141e-06	3.64181e-05	Neu2	23956
ENSMUSG00000078853	53.6479	2.31202	0.661137	7.90842e-06	5.24895e-05	Igtp	16145
ENSMUSG00000009145	675.123	2.31097	0.172438	1.69723e-42	2.0012e-40	Dqx1	93838
ENSMUSG00000030228	573.942	2.30985	0.356401	2.20172e-12	3.57925e-11	Pik3c2g	18705
ENSMUSG00000034570	69.2045	2.29995	0.561739	7.92482e-07	6.18718e-06	Inpp5j	170835
ENSMUSG00000026227	1500	2.29885	0.255776	7.03981e-21	2.62458e-19	2810459M11Rik	72792
ENSMUSG00000010044	29.5829	2.29762	0.749736	3.55058e-05	0.000207658	Zmynd10	114602
ENSMUSG00000028480	283.12	2.2968	0.332663	1.29391e-13	2.40967e-12	Glipr2	384009
ENSMUSG00000074639	6.88235	2.29424	1.83874	0.0035344	0.0128849	Rdh16f2	216454
ENSMUSG00000034057	11.8598	2.29277	1.41243	0.00174055	0.00691032	Myrfl	237558
ENSMUSG00000024548	468.595	2.28916	0.49041	6.3249e-08	5.83399e-07	Setbp1	240427
ENSMUSG00000020788	349.029	2.28827	0.19283	5.33778e-34	4.56229e-32	Atp2a3	53313
ENSMUSG00000067872	22.3183	2.28633	0.587673	1.85707e-06	1.37061e-05	Ccdc87	399599
ENSMUSG00000029151	6.69104	2.28354	1.42998	0.00186047	0.00733729	Slc30a3	22784
ENSMUSG00000024186	166.054	2.28234	0.319218	2.34197e-14	4.68226e-13	Rgs11	50782
ENSMUSG00000058135	9444.92	2.27969	0.316526	1.61107e-14	3.29159e-13	Gstm1	14862
ENSMUSG00000027350	16.9841	2.27942	1.07177	0.000540042	0.00245591	Chgb	12653
ENSMUSG00000044197	265.604	2.27193	0.289314	1.16705e-16	2.95125e-15	Gpr146	80290
ENSMUSG00000035944	1464.98	2.26691	0.217848	7.33489e-27	4.26011e-25	Ttc38	239570
ENSMUSG00000060572	3.41019	2.26625	1.92281	0.004018	0.0144063	Mfap2	17150
ENSMUSG00000023367	14869.9	2.26009	0.339425	7.58477e-13	1.28981e-11	Tmem176a	66058
ENSMUSG00000041809	117.166	2.25839	0.263461	3.11253e-19	1.00035e-17	Efhc1	71877
ENSMUSG00000034579	11.9988	2.2582	0.729259	3.39391e-05	0.000199426	Pla2g3	237625
ENSMUSG00000074472	43.4406	2.25348	0.709529	2.63259e-05	0.000158206	Zfp872	619310
ENSMUSG00000021850	2410.83	2.25337	0.407182	7.81036e-10	9.41911e-09	ccdc198	67082
ENSMUSG00000041695	30.7424	2.24626	0.947336	0.0002975	0.00143423	Kcnj2	16518
ENSMUSG00000005951	411.117	2.24562	0.444884	1.06459e-08	1.09555e-07	Shpk	74637
ENSMUSG00000030699	12.1169	2.24221	0.835464	0.000124292	0.000650646	Tbx6	21389
ENSMUSG00000028785	48.5439	2.24087	0.58954	2.84448e-06	2.0312e-05	Hpca	15444
ENSMUSG00000056290	5.32941	2.23935	1.57652	0.00279079	0.0104865	Ms4a4b	60361
ENSMUSG00000028795	97.3081	2.23693	0.647799	1.04227e-05	6.73948e-05	Ccdc28b	66264
ENSMUSG00000035513	18.3075	2.23686	0.722993	3.53694e-05	0.000207085	Ntng2	171171
ENSMUSG00000093805	43.3419	2.23641	1.06881	0.000621776	0.00278746	Gal3st2b	100041596
ENSMUSG00000022453	3683.59	2.23514	0.227884	3.50626e-24	1.68619e-22	Naga	17939
ENSMUSG00000023960	1971.86	2.23042	0.12943	5.65336e-68	1.65154e-65	Enpp5	83965
ENSMUSG00000047428	111.934	2.22987	0.830303	0.000125861	0.000658333	Dlk2	106565
ENSMUSG00000053552	12.7403	2.22699	0.97553	0.000386287	0.00181662	Ebf4	228598
ENSMUSG00000033538	1436.06	2.22697	0.192538	2.18701e-32	1.72606e-30	Casp4	12363
ENSMUSG00000046056	202.736	2.2225	0.237392	2.6903e-22	1.11799e-20	Sbsn	282619
ENSMUSG00000046159	85.4199	2.22177	0.679028	2.00407e-05	0.000123119	Chrm3	12671
ENSMUSG00000069874	161.951	2.21918	0.235408	1.4696e-22	6.19924e-21	Irgm2	54396
ENSMUSG00000030324	14.3395	2.21709	1.14242	0.000923409	0.00397054	Rho	212541
ENSMUSG00000020312	1710.05	2.2153	0.320821	1.55009e-13	2.86225e-12	Shc2	216148
ENSMUSG00000027983	59.7708	2.21361	0.367019	4.65557e-11	6.46725e-10	Cyp2u1	71519
ENSMUSG00000029120	312.769	2.21281	0.283659	2.02567e-16	5.0188e-15	Ppp2r2c	269643
ENSMUSG00000090231	94.533	2.21023	0.746342	5.62317e-05	0.00031764	Cfb	14962
ENSMUSG00000032064	696.194	2.20977	0.276358	4.31177e-17	1.13281e-15	Dixdc1	330938
ENSMUSG00000112121	7.58046	2.20591	1.43899	0.00232185	0.0089109	C230072F16Rik	320784
ENSMUSG00000025855	9.86212	2.20563	1.05919	0.0006636	0.00294727	Prkar1b	19085
ENSMUSG00000091705	436.745	2.20461	0.280756	1.37543e-16	3.43822e-15	H2-Q2	15013
ENSMUSG00000002910	571.48	2.20098	0.275166	4.30592e-17	1.13279e-15	Arrdc2	70807
ENSMUSG00000034308	597.893	2.19788	0.173706	4.24436e-38	4.41887e-36	Sdr42e1	74032
ENSMUSG00000071103	163.505	2.19738	0.266029	5.10315e-18	1.48637e-16	1700029J07Rik	69479
ENSMUSG00000037971	749.657	2.19731	0.221369	1.1972e-24	5.94739e-23	1110032A03Rik	68721
ENSMUSG00000038637	486.928	2.19726	0.277822	8.92885e-17	2.2845e-15	Lrrc56	70552
ENSMUSG00000063873	4.90732	2.19472	1.45735	0.00248463	0.0094614	Slc24a3	94249
ENSMUSG00000025329	116.824	2.19287	0.457473	4.14676e-08	3.93811e-07	Padi1	18599
ENSMUSG00000023243	3873.04	2.18786	0.244694	1.42017e-20	5.19571e-19	Kcnk5	16529
ENSMUSG00000050270	212.243	2.17728	0.315962	1.85544e-13	3.41321e-12	Tmem220	338369
ENSMUSG00000022756	3238.87	2.17706	0.41803	5.29635e-09	5.69591e-08	Slc7a4	224022
ENSMUSG00000035112	1147.19	2.17546	0.259434	1.87149e-18	5.65289e-17	Wnk4	69847
ENSMUSG00000036185	24.1483	2.1754	0.650971	1.70034e-05	0.000105788	Sapcd1	78376
ENSMUSG00000024526	125.157	2.174	0.670749	2.40056e-05	0.000145468	Cidea	12683
ENSMUSG00000038058	76.3298	2.17221	0.359997	4.97885e-11	6.90163e-10	Nod1	107607
ENSMUSG00000069255	546.335	2.16852	0.176217	3.5501e-36	3.42296e-34	Dusp22	105352
ENSMUSG00000039057	9.70965	2.16647	1.46656	0.00272007	0.0102562	Myo16	244281
ENSMUSG00000040919	25.9575	2.16582	0.747488	7.34663e-05	0.000404147	4930505A04Rik	75087
ENSMUSG00000050777	800.943	2.16356	0.579305	4.17597e-06	2.91499e-05	Tmem37	170706
ENSMUSG00000071073	309.333	2.16117	0.542646	1.5882e-06	1.18377e-05	Lrrc73	224813
ENSMUSG00000039911	646.068	2.16084	0.304411	4.4451e-14	8.63992e-13	Spsb1	74646
ENSMUSG00000050022	35.1527	2.15631	0.699382	4.15538e-05	0.000240346	Amz1	231842
ENSMUSG00000029084	2608.26	2.15574	0.33043	2.31628e-12	3.75302e-11	Cd38	12494
ENSMUSG00000028977	1073.5	2.14936	0.148011	4.01712e-49	6.29016e-47	Casz1	69743
ENSMUSG00000047907	2601.56	2.14557	0.168954	2.68315e-38	2.82351e-36	Tshz2	228911
ENSMUSG00000051113	46.1775	2.13728	0.715626	5.82659e-05	0.00032813	Fam71e1	75538
ENSMUSG00000090925	259.069	2.13704	0.290267	6.82068e-15	1.44326e-13	1810064F22Rik	69862
ENSMUSG00000040936	388.393	2.13543	0.300027	4.08336e-14	7.96846e-13	Ulk4	209012
ENSMUSG00000052911	7001.43	2.13014	0.181623	4.16678e-33	3.38408e-31	Lamb2	16779
ENSMUSG00000022783	172.717	2.12829	0.285371	3.3975e-15	7.46345e-14	Spag6l	50525
ENSMUSG00000023045	169.031	2.12761	0.264962	3.92489e-17	1.03673e-15	Soat2	223920
ENSMUSG00000002769	176.879	2.12032	0.840348	0.000235509	0.00116552	Gnmt	14711
ENSMUSG00000035984	334.698	2.11207	0.361244	1.70933e-10	2.21568e-09	Nme5	75533
ENSMUSG00000001249	2450.28	2.11164	0.478492	2.79068e-07	2.34228e-06	Hpn	15451
ENSMUSG00000058756	969.721	2.11103	0.199505	1.68502e-27	1.00859e-25	Thra	21833
ENSMUSG00000060224	76.9261	2.10526	0.848281	0.00027016	0.00131833	Pyroxd2	74580
ENSMUSG00000036641	212.656	2.10463	0.174274	6.83162e-35	6.13373e-33	Ccdc148	227933
ENSMUSG00000027858	1238.31	2.09702	0.264497	9.4236e-17	2.40167e-15	Tspan2	70747
ENSMUSG00000028527	121.484	2.09374	0.637429	2.36436e-05	0.000143541	Ak4	11639
ENSMUSG00000037801	6.35056	2.08948	1.69691	0.00462059	0.0162543	Iqch	78250
ENSMUSG00000047904	60.9798	2.08481	0.425601	3.00772e-08	2.91292e-07	Sstr2	20606
ENSMUSG00000052934	2749.79	2.08357	0.283437	8.20757e-15	1.71815e-13	Fbxo31	76454
ENSMUSG00000023963	1934.78	2.0813	0.237916	9.94124e-20	3.33185e-18	Cyp39a1	56050
ENSMUSG00000044457	5.02033	2.08105	1.72587	0.00485111	0.0169464	Stk-ps2	212225
ENSMUSG00000074398	17.3279	2.06661	0.738297	0.000115954	0.000611247	Gm15441	100038464
ENSMUSG00000048728	6.71357	2.06635	1.18903	0.00179126	0.00709291	Zfp454	237758
ENSMUSG00000032548	20400.8	2.06362	0.199495	2.24392e-26	1.2442e-24	Slco2a1	24059
ENSMUSG00000026833	30.5199	2.06303	0.851622	0.000338968	0.00161466	Olfm1	56177
ENSMUSG00000020892	17.9272	2.06291	0.72043	9.61573e-05	0.000515923	Aloxe3	23801
ENSMUSG00000019838	3465.87	2.06096	0.206914	1.13663e-24	5.68983e-23	Slc16a10	72472
ENSMUSG00000070802	14.2507	2.05807	1.0708	0.00119594	0.00495832	Pnmal2	434128
ENSMUSG00000095040	5.00893	2.05752	1.54856	0.00409879	0.0146451	1700001J03Rik	69282
ENSMUSG00000071550	64.9556	2.05514	0.683941	6.29208e-05	0.000351369	Cfap44	212517
ENSMUSG00000029490	7.53815	2.05226	1.29478	0.0025255	0.0095965	Mfsd7a	243197
ENSMUSG00000037443	36816.3	2.05053	0.417001	2.90214e-08	2.82184e-07	Cep85	70012
ENSMUSG00000047728	1952.52	2.04814	0.142393	3.69147e-48	5.47372e-46	Ly6g2	223631
ENSMUSG00000090264	9.98995	2.0479	1.08881	0.00133434	0.00546153	Eif4ebp3	108112
ENSMUSG00000045467	26.0746	2.04589	0.696431	7.87927e-05	0.000431387	Ttll13	269954
ENSMUSG00000037032	338.246	2.0416	0.260465	2.12384e-16	5.24872e-15	Apbb1	11785
ENSMUSG00000040327	165.443	2.04143	0.211978	3.04295e-23	1.36292e-21	Cul9	78309
ENSMUSG00000039457	12242.5	2.03692	0.195686	1.19416e-26	6.75529e-25	Ppl	19041
ENSMUSG00000053279	1593.8	2.03505	0.237104	4.54915e-19	1.44079e-17	Aldh1a1	11668
ENSMUSG00000055866	634.875	2.02977	0.193208	4.37771e-27	2.58087e-25	Per2	18627
ENSMUSG00000040710	2402.92	2.02919	0.534725	4.15947e-06	2.90555e-05	St8sia4	20452
ENSMUSG00000032750	43.8759	2.02832	0.635411	3.59591e-05	0.000210098	Gab3	210710
ENSMUSG00000057897	2109.77	2.02762	0.149778	5.42661e-43	6.55649e-41	Camk2b	12323
ENSMUSG00000043614	22.518	2.02492	0.619823	2.81692e-05	0.000168147	Vps37d	194309
ENSMUSG00000027317	32.4381	2.0216	0.716666	0.000117083	0.000616867	Ppp1r14d	72112
ENSMUSG00000003546	1887.17	2.01919	0.193619	1.00127e-26	5.71368e-25	Klc4	74764
ENSMUSG00000038797	698.96	2.01841	0.313931	5.4636e-12	8.5757e-11	Zscan2	22691
ENSMUSG00000020175	258.633	2.01668	0.275968	1.26326e-14	2.60546e-13	Rab36	76877
ENSMUSG00000038020	217.801	2.01628	0.334214	6.58805e-11	8.99218e-10	Rapgefl1	268480
ENSMUSG00000029392	284.344	2.01553	0.30842	2.7566e-12	4.43643e-11	Rilpl1	75695
ENSMUSG00000085112	34.9942	2.0105	0.650139	5.13089e-05	0.000292109	A530072M11Rik	100415915
ENSMUSG00000025075	1561.35	2.00681	0.344035	2.20178e-10	2.81669e-09	Habp2	226243
ENSMUSG00000058624	1795.04	2.00595	0.290805	2.40402e-13	4.34477e-12	Gda	14544
ENSMUSG00000024055	1063.09	2.00587	0.226553	4.41444e-20	1.53198e-18	Cyp4f13	170716
ENSMUSG00000040428	24.8483	2.00486	0.645256	4.9406e-05	0.000282014	Plekha4	69217
ENSMUSG00000088139	8.2928	1.99808	1.27018	0.00278494	0.0104697	Gm27343	115489597
ENSMUSG00000027692	161.04	1.9961	0.379002	5.28381e-09	5.6918e-08	Tnik	665113
ENSMUSG00000046203	37.3095	1.99432	0.784581	0.000273616	0.00133221	Sprr2g	20761
ENSMUSG00000030708	162.558	1.99317	0.271702	1.06175e-14	2.19912e-13	Dnajb13	69387
ENSMUSG00000097462	147.443	1.99285	0.505624	2.48556e-06	1.79255e-05	9530026P05Rik	330385
ENSMUSG00000101337	63.7043	1.99103	0.611805	3.11168e-05	0.000184114	Dnah7c	100101919
ENSMUSG00000054136	75.8831	1.99048	0.573235	1.46505e-05	9.20559e-05	Adm2	223780
ENSMUSG00000085184	101.878	1.98988	0.41354	5.35258e-08	4.98886e-07	4933439K11Rik	71319
ENSMUSG00000039958	1591.32	1.98919	0.206238	2.8584e-23	1.2832e-21	Etfbkmt	320204
ENSMUSG00000049721	1171.84	1.98838	0.294604	6.8414e-13	1.17565e-11	Gal3st1	53897
ENSMUSG00000033161	120968	1.98434	0.160315	2.08395e-36	2.03946e-34	Atp1a1	11928
ENSMUSG00000053411	3944.7	1.9833	0.327994	6.35574e-11	8.68722e-10	Cbx7	52609
ENSMUSG00000023073	2895.99	1.97931	0.247017	5.78446e-17	1.50758e-15	Slc10a2	20494
ENSMUSG00000000416	153.325	1.97928	0.49809	2.23169e-06	1.62509e-05	Cttnbp2	30785
ENSMUSG00000027223	1263.16	1.97876	0.359836	1.54048e-09	1.78836e-08	Mapk8ip1	19099
ENSMUSG00000032842	501.911	1.97838	0.190105	1.33575e-26	7.51281e-25	Abcc10	224814
ENSMUSG00000050821	52.2874	1.97697	0.850035	0.000502738	0.00230339	Fam131a	78408
ENSMUSG00000028758	38.7425	1.97693	0.6483	6.23352e-05	0.000348497	Kif17	16559
ENSMUSG00000029059	174.175	1.97234	0.876027	0.000613075	0.00275033	Prxl2b	66469
ENSMUSG00000063903	3.24974	1.97182	1.81018	0.00649902	0.0217817	Klk1	16612
ENSMUSG00000064280	44.1933	1.96685	0.455348	5.34219e-07	4.27834e-06	Ccdc146	75172
ENSMUSG00000037306	312.061	1.96416	0.404173	4.40655e-08	4.17067e-07	Man1c1	230815
ENSMUSG00000035041	26.2634	1.96122	1.19552	0.00255552	0.00969365	Creb3l3	208677
ENSMUSG00000037974	52.9372	1.9576	0.745422	0.000229936	0.00114169	Muc5ac	17833
ENSMUSG00000049687	6.49432	1.95583	1.4323	0.00438788	0.0155418	Pheta2	338368
ENSMUSG00000044317	17.0268	1.95558	0.909096	0.000809645	0.00352238	Gpr4	319197
ENSMUSG00000041351	6359.29	1.95505	0.303288	5.35825e-12	8.4442e-11	Rap1gap	110351
ENSMUSG00000104554	41.9349	1.95139	0.652043	7.7883e-05	0.000426765	Gm4610	100043726
ENSMUSG00000042613	3524.61	1.94974	0.124895	4.06317e-56	7.87411e-54	Pbxip1	229534
ENSMUSG00000032226	1659.67	1.94771	0.313931	2.52471e-11	3.65503e-10	Gcnt3	72077
ENSMUSG00000022358	964.001	1.94722	0.237827	1.44829e-17	4.01652e-16	Fbxo32	67731
ENSMUSG00000028139	16.9046	1.94425	0.767812	0.000305798	0.00147061	Riiad1	66353
ENSMUSG00000011832	310.038	1.9436	0.254256	1.10563e-15	2.5281e-14	Evi5l	213027
ENSMUSG00000020227	220.539	1.94291	0.302482	6.31319e-12	9.83039e-11	Irak3	73914
ENSMUSG00000074183	2369.33	1.94081	0.300991	5.38889e-12	8.47883e-11	Gsta1	14857
ENSMUSG00000072770	139.848	1.94055	0.286613	6.29826e-13	1.09094e-11	Acrbp	54137
ENSMUSG00000066537	9.04386	1.93962	1.01861	0.00148923	0.00601872	Vmn2r57	269902
ENSMUSG00000026546	265.185	1.93908	0.290189	1.14888e-12	1.92857e-11	Cfap45	71870
ENSMUSG00000002625	1420.25	1.93763	0.299197	4.50762e-12	7.14973e-11	Akap8l	54194
ENSMUSG00000081355	33.857	1.93577	0.746972	0.000263162	0.00128772	Gm15264	100042801
ENSMUSG00000034652	14.6474	1.93528	0.799956	0.000421637	0.00197056	Cd300a	217303
ENSMUSG00000060397	99.8602	1.9328	0.413978	1.15301e-07	1.02117e-06	Zfp128	243833
ENSMUSG00000033200	3.40592	1.93211	1.87654	0.007267	0.0239823	Tpsg1	26945
ENSMUSG00000034522	2585.04	1.93179	0.142533	4.98246e-43	6.05725e-41	Zfp395	380912
ENSMUSG00000050747	74.712	1.92763	0.667678	0.000112483	0.000594553	Trim15	69097
ENSMUSG00000028980	13841.6	1.92557	0.103948	9.15816e-78	3.8968e-75	H6pd	100198
ENSMUSG00000014773	415.854	1.92384	0.270683	6.10372e-14	1.16782e-12	Dll1	13388
ENSMUSG00000015085	1193.54	1.92317	0.325374	1.56069e-10	2.02972e-09	Entpd2	12496
ENSMUSG00000020930	180.763	1.91974	0.437379	4.22153e-07	3.44788e-06	Ccdc103	73293
ENSMUSG00000042002	4.56936	1.91841	1.46853	0.00511817	0.0177584	Foxn4	116810
ENSMUSG00000030088	92.2963	1.91797	0.710459	0.000199509	0.00100463	Aldh1l1	107747
ENSMUSG00000089736	60.6867	1.91547	0.282928	6.50398e-13	1.12458e-11	Tgfbr3l	100044509
ENSMUSG00000075420	942.585	1.91455	0.483957	2.65579e-06	1.90689e-05	Smim6	68528
ENSMUSG00000039676	486.811	1.91362	0.353952	2.79668e-09	3.11196e-08	Capsl	75568
ENSMUSG00000045031	267.765	1.91114	0.344997	1.34626e-09	1.57221e-08	Cetn4	207175
ENSMUSG00000024164	14537.5	1.91088	0.19855	3.83728e-23	1.69542e-21	C3	12266
ENSMUSG00000035578	380.933	1.91025	0.276115	2.35524e-13	4.26054e-12	Iqcg	69707
ENSMUSG00000020865	18003.7	1.90573	0.252584	2.4632e-15	5.46624e-14	Abcc3	76408
ENSMUSG00000031344	110.491	1.90444	0.520992	8.66144e-06	5.70617e-05	Gabrq	57249
ENSMUSG00000061882	45.748	1.90406	0.584226	3.54751e-05	0.00020758	Ccdc62	208908
ENSMUSG00000028786	3511.45	1.90341	0.429991	3.65882e-07	3.02169e-06	Tmem54	66260
ENSMUSG00000030800	1989.15	1.90212	0.4837	2.97667e-06	2.12094e-05	Prss8	76560
ENSMUSG00000036611	1156.54	1.90052	0.260096	1.4681e-14	3.00576e-13	Eepd1	67484
ENSMUSG00000030877	8.59903	1.89966	1.52504	0.00579969	0.0197662	Mfsd13b	74466
ENSMUSG00000020600	25.9142	1.89923	1.11501	0.00245985	0.00937616	Slc7a15	328059
ENSMUSG00000025232	484.644	1.89853	0.30615	2.72646e-11	3.91526e-10	Hexa	15211
ENSMUSG00000036764	161.617	1.89758	0.230429	1.03064e-17	2.89837e-16	Dnajc12	30045
ENSMUSG00000035877	1433.14	1.8974	0.280506	6.90446e-13	1.18545e-11	Zhx3	320799
ENSMUSG00000045636	1299.01	1.89715	0.328287	3.4959e-10	4.39751e-09	Mtus1	102103
ENSMUSG00000038260	3599.61	1.89552	0.159145	6.86754e-34	5.7939e-32	Trpm4	68667
ENSMUSG00000038248	45.1357	1.89448	0.883752	0.000912743	0.00392812	Sobp	109205
ENSMUSG00000048992	28.8975	1.89258	1.01935	0.00178588	0.00707449	Prss32	69814
ENSMUSG00000019935	9.91093	1.89239	1.05245	0.00203121	0.0079355	Slc17a8	216227
ENSMUSG00000071001	119.451	1.88991	0.647997	0.000109717	0.000581029	Hrct1	100039781
ENSMUSG00000057176	294.878	1.88699	0.255257	7.89758e-15	1.6568e-13	Ccdc189	233899
ENSMUSG00000045064	326.442	1.88681	0.305882	3.38959e-11	4.80408e-10	Zc2hc1c	72350
ENSMUSG00000023055	3371.81	1.88566	0.137708	7.66188e-44	9.73805e-42	Calcoco1	67488
ENSMUSG00000021223	90.668	1.88433	0.441462	7.54903e-07	5.91739e-06	Papln	170721
ENSMUSG00000032554	38078.3	1.88165	0.296007	1.03779e-11	1.56734e-10	Trf	22041
ENSMUSG00000086158	592.619	1.88163	0.493243	4.8887e-06	3.36806e-05	Ccpg1os	546143
ENSMUSG00000006241	92.4056	1.87921	0.443539	8.71243e-07	6.76969e-06	Ccdc159	67119
ENSMUSG00000006711	18.7682	1.87869	0.911713	0.00114477	0.00477849	D130043K22Rik	210108
ENSMUSG00000070287	361.617	1.87866	0.278152	7.53852e-13	1.28306e-11	Slc35g2	245020
ENSMUSG00000032489	597.77	1.87772	0.211834	4.65815e-20	1.61085e-18	Kif9	16578
ENSMUSG00000031791	292.837	1.87335	0.299433	1.9823e-11	2.91288e-10	Tmem38a	74166
ENSMUSG00000082474	3.70323	1.87161	1.73901	0.0075908	0.0248619	Gm8213	666648
ENSMUSG00000021268	5.8995	1.87147	1.7577	0.00768474	0.0251569	Meg3	17263
ENSMUSG00000087424	18.9508	1.87057	0.767577	0.000449862	0.00208801	5730405O15Rik	70489
ENSMUSG00000035239	141.027	1.86936	0.360344	9.5013e-09	9.8605e-08	Neu3	50877
ENSMUSG00000021263	2908.44	1.86888	0.333187	9.57103e-10	1.13812e-08	Degs2	70059
ENSMUSG00000049858	520.81	1.86254	0.298031	2.09213e-11	3.0582e-10	Suox	211389
ENSMUSG00000075225	35.4667	1.85813	0.675319	0.000190488	0.00096317	Ccdc162	75973
ENSMUSG00000038587	1820.97	1.85753	0.175553	2.3894e-27	1.42584e-25	Akap12	83397
ENSMUSG00000030895	116.936	1.8569	0.748052	0.000407959	0.00191074	Hpx	15458
ENSMUSG00000070604	83.2017	1.85625	0.642807	0.000127092	0.000663704	Vsig10l	75690
ENSMUSG00000046694	2732.49	1.85591	0.296526	1.9847e-11	2.91421e-10	Tent5b	100342
ENSMUSG00000042647	302.543	1.85526	0.297942	2.42812e-11	3.52303e-10	Acad12	338350
ENSMUSG00000064246	7.481	1.85116	1.11236	0.00287702	0.0107589	Chil1	12654
ENSMUSG00000044835	7.41722	1.8506	1.22786	0.0039278	0.0141243	Ankrd45	73844
ENSMUSG00000024034	14.0681	1.85016	1.35286	0.00507652	0.0176451	Tmprss3	140765
ENSMUSG00000022594	2196.81	1.84909	0.137886	3.68353e-42	4.29153e-40	Lynx1	23936
ENSMUSG00000020777	7519.57	1.8487	0.115368	6.24031e-59	1.35713e-56	Acox1	11430
ENSMUSG00000041272	580.01	1.84855	0.222705	6.21664e-18	1.79202e-16	Tox	252838
ENSMUSG00000020284	1084.61	1.8474	0.299268	3.42659e-11	4.846e-10	Cfap410	67884
ENSMUSG00000026879	4692.21	1.84386	0.252825	1.71063e-14	3.49135e-13	Gsn	227753
ENSMUSG00000049571	9.21935	1.84002	1.42554	0.00587146	0.0199795	Cfap46	212124
ENSMUSG00000039485	195.209	1.83633	0.326692	9.2639e-10	1.10428e-08	Tspyl4	72480
ENSMUSG00000032607	244.168	1.83631	0.304529	8.35462e-11	1.12543e-09	Amt	434437
ENSMUSG00000036957	302.023	1.83603	0.452459	1.97325e-06	1.45033e-05	Lrfn3	233067
ENSMUSG00000029070	9.45971	1.8325	1.10114	0.00296435	0.0110496	Mxra8	74761
ENSMUSG00000036805	11.7396	1.83123	0.761964	0.00052752	0.00240287	Noxa1	241275
ENSMUSG00000021213	3634.11	1.83101	0.221333	7.93089e-18	2.25627e-16	Akr1c13	27384
ENSMUSG00000018900	1419.88	1.83091	0.189471	2.78328e-23	1.25524e-21	Slc22a5	20520
ENSMUSG00000052392	21.1187	1.83008	0.718299	0.000357761	0.00169477	Acot4	171282
ENSMUSG00000086784	221.118	1.82946	0.792912	0.000679364	0.00300841	Isoc2a	664994
ENSMUSG00000036995	88.0826	1.82823	0.684438	0.000253613	0.00124535	Asap3	230837
ENSMUSG00000026649	962.833	1.82793	1.15005	0.00346901	0.0126795	Cfap126	75472
ENSMUSG00000042498	77.4243	1.82769	0.43114	9.27928e-07	7.17596e-06	Radx	102871
ENSMUSG00000040537	96.2248	1.82693	0.375512	5.14923e-08	4.80849e-07	Adam22	11496
ENSMUSG00000042903	1409.65	1.82578	0.260851	1.4398e-13	2.66867e-12	Foxo4	54601
ENSMUSG00000040183	110.785	1.82461	0.255484	5.21768e-14	1.00716e-12	Ankrd6	140577
ENSMUSG00000038068	492.525	1.82386	0.219371	5.63645e-18	1.63683e-16	Rnf144b	218215
ENSMUSG00000031438	8441.49	1.82152	0.189033	3.64371e-23	1.61719e-21	Rnf128	66889
ENSMUSG00000081665	3.43649	1.81838	1.6343	0.00786316	0.0256638	Pira1	18722
ENSMUSG00000085852	43.4999	1.8161	0.320847	7.55277e-10	9.13097e-09	Gm13807	639658
ENSMUSG00000032549	312.103	1.81597	0.245317	7.75109e-15	1.62956e-13	Rab6b	270192
ENSMUSG00000052713	824.206	1.81377	0.267906	7.13707e-13	1.22217e-11	Zfp608	269023
ENSMUSG00000032609	355.029	1.81331	0.626222	0.000133758	0.000695736	Klhdc8b	78267
ENSMUSG00000003378	105.531	1.80921	0.398405	2.46967e-07	2.08988e-06	Grik5	14809
ENSMUSG00000042672	43.2028	1.8092	0.740525	0.000493733	0.00226735	Dcst1	77772
ENSMUSG00000058297	9.74809	1.80873	1.27077	0.00489324	0.0170844	Spock2	94214
ENSMUSG00000022758	57.8147	1.80833	0.663696	0.00022512	0.00112005	P2rx6	18440
ENSMUSG00000034591	357.216	1.80771	0.384147	1.14209e-07	1.01287e-06	Slc41a2	338365
ENSMUSG00000030083	771.467	1.80689	0.439113	1.6221e-06	1.20582e-05	Abtb1	80283
ENSMUSG00000075273	1433.65	1.80638	0.178547	3.07114e-25	1.60297e-23	Ttc30b	72421
ENSMUSG00000037989	884.614	1.80401	0.267749	8.96955e-13	1.52001e-11	Wnk2	75607
ENSMUSG00000092274	19784.6	1.80357	0.281666	8.25259e-12	1.26589e-10	Neat1	66961
ENSMUSG00000038271	27.7163	1.80118	0.837953	0.00105917	0.00447082	Iffo1	320678
ENSMUSG00000002771	64.3587	1.80059	0.278291	5.35284e-12	8.44248e-11	Grin2d	14814
ENSMUSG00000025172	3.63617	1.79834	1.58734	0.00789294	0.0257438	Ankrd2	56642
ENSMUSG00000029005	3.00816	1.79798	1.7894	0.00905075	0.0289367	Draxin	70433
ENSMUSG00000019066	3175.49	1.79784	0.170018	2.63574e-27	1.56332e-25	Rab3d	19340
ENSMUSG00000040462	9574.17	1.79727	0.337303	4.8702e-09	5.26363e-08	Os9	216440
ENSMUSG00000050503	116.452	1.79458	0.35598	2.20751e-08	2.19328e-07	Fbxl22	74165
ENSMUSG00000050711	4.25489	1.79432	1.4028	0.00640288	0.0215259	Scg2	20254
ENSMUSG00000066861	32.5759	1.79379	0.618857	0.000137196	0.000712668	Oas1g	23960
ENSMUSG00000041945	81.7392	1.79316	0.43282	1.46851e-06	1.10423e-05	Mfsd9	211798
ENSMUSG00000029060	1095.41	1.79143	0.159634	2.17706e-30	1.56086e-28	Mib2	76580
ENSMUSG00000037003	2461.37	1.79111	0.155759	9.18768e-32	6.94326e-30	Tns2	209039
ENSMUSG00000096141	2.53005	1.79072	1.46518	0.00703637	0.0233587	Dnah7a	627872
ENSMUSG00000028756	2090.68	1.79045	0.51479	1.99499e-05	0.0001226	Pink1	68943
ENSMUSG00000095930	22.7085	1.79005	0.495665	1.22396e-05	7.80851e-05	Nim1k	245269
ENSMUSG00000023206	176.347	1.78783	0.340602	7.52073e-09	7.92694e-08	Il15ra	16169
ENSMUSG00000024245	17.0199	1.78724	1.20386	0.00452419	0.0159611	Tmem178	68027
ENSMUSG00000019762	6.73241	1.7872	1.26689	0.0051753	0.0179127	Iyd	70337
ENSMUSG00000037703	1075.42	1.78695	0.422207	1.01014e-06	7.77792e-06	Lzts3	241638
ENSMUSG00000047153	2179.55	1.78655	0.212675	2.7764e-18	8.29655e-17	Khnyn	219094
ENSMUSG00000037235	3298.5	1.7845	0.111858	1.99118e-58	4.19068e-56	Mxd4	17122
ENSMUSG00000056598	193.498	1.78176	0.276673	6.60994e-12	1.02843e-10	Drc3	74665
ENSMUSG00000027605	745.977	1.78021	0.14564	1.63693e-35	1.51846e-33	Acss2	60525
ENSMUSG00000040828	102.44	1.77443	0.403524	4.96558e-07	4.00955e-06	Catsperd	106757
ENSMUSG00000060470	15.002	1.77385	1.06869	0.00329477	0.0121318	Adgrg3	54672
ENSMUSG00000052914	1079.4	1.77181	0.159549	8.13497e-30	5.62635e-28	Cyp2j6	13110
ENSMUSG00000064267	9.26852	1.76998	1.03569	0.00300157	0.0111755	Hvcn1	74096
ENSMUSG00000003363	2662.8	1.76976	0.451209	3.77787e-06	2.657e-05	Pld3	18807
ENSMUSG00000022853	374.206	1.76846	0.182731	2.472e-23	1.12261e-21	Ehhadh	74147
ENSMUSG00000086657	19.734	1.76831	0.854214	0.00135883	0.00555016	Stamos	70957
ENSMUSG00000060002	2053.57	1.76781	0.280882	1.70975e-11	2.52947e-10	Chpt1	212862
ENSMUSG00000020484	19542.7	1.76756	0.164272	3.62699e-28	2.27535e-26	Xbp1	22433
ENSMUSG00000048249	1975.87	1.76725	0.418777	1.09392e-06	8.37685e-06	Crebrf	77128
ENSMUSG00000051790	1278.21	1.76425	0.231658	1.58548e-15	3.57517e-14	Nlgn2	216856
ENSMUSG00000042510	6420.4	1.76254	0.193166	4.67477e-21	1.75622e-19	AA986860	212439
ENSMUSG00000060176	785.618	1.75965	0.269748	3.88409e-12	6.19083e-11	Kif27	75050
ENSMUSG00000039652	69.0761	1.75921	0.396518	4.23892e-07	3.45846e-06	Cpeb3	208922
ENSMUSG00000039461	708.717	1.75799	0.188405	6.86775e-22	2.75456e-20	Tcta	102791
ENSMUSG00000039304	6.36747	1.75367	0.996893	0.00278327	0.0104683	Tnfsf10	22035
ENSMUSG00000059479	7.25663	1.75196	1.20127	0.0050244	0.0174894	B3gnt8	232984
ENSMUSG00000106791	5.51052	1.75018	1.36632	0.0068298	0.0227765	4930553P18Rik	75355
ENSMUSG00000068893	26096	1.74916	0.456217	5.53524e-06	3.77759e-05	Sprr2a2	100303744
ENSMUSG00000029456	443.519	1.7487	0.17592	1.8577e-24	9.06754e-23	Acad10	71985
ENSMUSG00000038244	1968.5	1.74747	0.262342	1.56231e-12	2.58925e-11	Mical2	320878
ENSMUSG00000097055	131.181	1.74579	0.406022	7.9463e-07	6.20147e-06	Gm4419	100043407
ENSMUSG00000027313	490.205	1.74518	0.520751	3.36706e-05	0.000197968	Chac1	69065
ENSMUSG00000051483	3488.33	1.74444	0.413213	1.11935e-06	8.55821e-06	Cbr1	12408
ENSMUSG00000028803	1923.52	1.74427	0.20929	4.92467e-18	1.43652e-16	Nipal3	74552
ENSMUSG00000034438	522.075	1.744	0.229674	1.89913e-15	4.2628e-14	Gbp8	76074
ENSMUSG00000028088	235.387	1.74374	0.388128	3.34538e-07	2.77539e-06	Fmo5	14263
ENSMUSG00000066108	134.443	1.74364	0.563361	8.03145e-05	0.000438493	Muc5b	74180
ENSMUSG00000067629	259.933	1.74247	0.345349	2.27947e-08	2.2579e-07	Syngap1	240057
ENSMUSG00000055745	552.905	1.74125	0.142294	1.3894e-35	1.30119e-33	Rtl6	223732
ENSMUSG00000020826	178.173	1.74093	0.406797	8.735e-07	6.78453e-06	Nos2	18126
ENSMUSG00000032006	1595.89	1.74043	0.26531	3.08296e-12	4.94614e-11	Pdgfd	71785
ENSMUSG00000036330	326.484	1.74037	0.298267	2.91822e-10	3.6922e-09	Slc18a1	110877
ENSMUSG00000047123	863.477	1.73951	0.244104	6.13864e-14	1.17336e-12	Ticam1	106759
ENSMUSG00000028047	232.849	1.73872	0.239701	2.4301e-14	4.83377e-13	Thbs3	21827
ENSMUSG00000087305	20.7041	1.73815	0.823725	0.00130622	0.00535762	A430035B10Rik	320312
ENSMUSG00000001802	26.7702	1.73775	0.844391	0.00147849	0.0059815	Lrp3	435965
ENSMUSG00000090291	107.048	1.73688	0.311599	1.32374e-09	1.54776e-08	Lrrc10b	278795
ENSMUSG00000038060	87.2291	1.73678	0.384902	3.08273e-07	2.57196e-06	Dlec1	320256
ENSMUSG00000022235	650.413	1.73615	0.28265	4.52969e-11	6.30132e-10	Cmbl	69574
ENSMUSG00000023931	115.394	1.73484	0.294654	2.14123e-10	2.74717e-09	Efhb	211482
ENSMUSG00000040690	463.983	1.73263	0.403137	8.14632e-07	6.35504e-06	Col16a1	107581
ENSMUSG00000029001	237.134	1.73262	0.337834	1.49745e-08	1.52179e-07	Fbxo44	230903
ENSMUSG00000052949	1722.85	1.73214	0.119322	6.91729e-49	1.06608e-46	Rnf157	217340
ENSMUSG00000051984	57.1857	1.72891	0.385021	3.44029e-07	2.85084e-06	Sec31b	240667
ENSMUSG00000051074	29.4505	1.72668	0.67192	0.000406216	0.00190394	4930579K19Rik	75881
ENSMUSG00000097006	34.3728	1.72568	0.422644	2.07193e-06	1.51546e-05	9530082P21Rik	638247
ENSMUSG00000040473	1655.5	1.72481	0.270429	1.02388e-11	1.54753e-10	Cfap69	207686
ENSMUSG00000105402	92.9579	1.72474	0.34508	2.95734e-08	2.87123e-07	Gm3716	100042198
ENSMUSG00000022580	469.779	1.72407	0.53282	5.19398e-05	0.000295443	Rhpn1	14787
ENSMUSG00000040009	148.882	1.72397	0.276473	2.5457e-11	3.6827e-10	Gnaz	14687
ENSMUSG00000020014	184.476	1.72248	0.367796	1.40324e-07	1.22778e-06	Cfap54	380654
ENSMUSG00000022696	56.9365	1.7222	0.409896	1.25655e-06	9.52904e-06	Sidt1	320007
ENSMUSG00000006395	412.442	1.7217	0.536971	5.76147e-05	0.000324796	Hyi	68180
ENSMUSG00000025431	48.1087	1.72038	0.683759	0.000476891	0.00219783	Crisp1	11571
ENSMUSG00000046329	824.455	1.71953	0.179849	7.74077e-23	3.37439e-21	Slc25a23	66972
ENSMUSG00000037363	88.5351	1.71872	0.467896	1.08077e-05	6.95623e-05	Letm2	270035
ENSMUSG00000068742	833.872	1.71823	0.184998	1.03654e-21	4.11525e-20	Cry2	12953
ENSMUSG00000027624	2073.96	1.71661	0.1492	8.60936e-32	6.58246e-30	Epb41l1	13821
ENSMUSG00000056457	122.922	1.71645	0.28597	1.08783e-10	1.44157e-09	Prl2c3	18812
ENSMUSG00000053898	3153.01	1.71144	0.339186	2.3477e-08	2.31727e-07	Ech1	51798
ENSMUSG00000040693	58.268	1.70829	0.537193	6.43727e-05	0.000358455	Slco4c1	227394
ENSMUSG00000035506	48.4953	1.70801	0.403936	1.13892e-06	8.69762e-06	Slc12a8	171286
ENSMUSG00000039252	26.7217	1.70232	0.682668	0.000524396	0.00239031	Lgi2	246316
ENSMUSG00000003559	349.586	1.70047	0.26401	6.90267e-12	1.06972e-10	As3mt	57344
ENSMUSG00000032584	531.008	1.69905	0.190961	3.72359e-20	1.30613e-18	Mst1r	19882
ENSMUSG00000009114	5.37433	1.6976	1.68645	0.0105832	0.0330217	2610028H24Rik	76964
ENSMUSG00000037860	51.592	1.69729	0.69213	0.000592097	0.00267277	Aim2	383619
ENSMUSG00000048373	2483.25	1.69726	0.294963	4.84408e-10	5.99325e-09	Fgfbp1	14181
ENSMUSG00000025647	8352.62	1.69522	0.285023	1.53576e-10	2.00129e-09	Shisa5	66940
ENSMUSG00000032561	2.74424	1.69316	1.70939	0.0107994	0.0335489	Acpp	56318
ENSMUSG00000007034	3747.02	1.692	0.280195	8.84755e-11	1.18693e-09	Slc44a4	70129
ENSMUSG00000030321	63.7587	1.69057	0.346633	5.62849e-08	5.22859e-07	Efcab12	212516
ENSMUSG00000010136	44.9649	1.6904	0.609169	0.000239979	0.00118614	Pifo	100503311
ENSMUSG00000039648	783.317	1.68823	0.240427	1.32313e-13	2.46174e-12	Kyat1	70266
ENSMUSG00000033949	243.85	1.68783	0.289144	2.98736e-10	3.77723e-09	Trim36	28105
ENSMUSG00000039110	823.654	1.68728	0.149769	1.33525e-30	9.64388e-29	Mycbpap	104601
ENSMUSG00000019178	20.3885	1.68726	0.989129	0.00349605	0.0127617	Styxl1	76571
ENSMUSG00000030413	10262.2	1.68627	0.54605	9.06409e-05	0.000488602	Pglyrp1	21946
ENSMUSG00000047712	165.436	1.68433	0.297476	8.34335e-10	1.00125e-08	Ust	338362
ENSMUSG00000003051	7400.74	1.68427	0.381875	5.22137e-07	4.19188e-06	Elf3	13710
ENSMUSG00000051427	842.239	1.68387	0.212008	1.2497e-16	3.13998e-15	Ccdc157	216516
ENSMUSG00000049811	12.4996	1.68053	0.853119	0.00201439	0.00787609	Fam161a	73873
ENSMUSG00000028637	194.728	1.6789	0.250082	1.13427e-12	1.90567e-11	Ccdc30	73332
ENSMUSG00000045667	667.654	1.67802	0.399251	1.32134e-06	9.99325e-06	Smtnl2	276829
ENSMUSG00000037820	5064.11	1.67555	0.183471	4.39861e-21	1.65884e-19	Tgm2	21817
ENSMUSG00000020475	66.0219	1.67527	0.334342	2.90912e-08	2.82722e-07	Pgam2	56012
ENSMUSG00000070797	5.44581	1.67444	1.88183	0.0116341	0.0356806	Psg27	545925
ENSMUSG00000051177	516.334	1.67351	0.390046	9.05263e-07	7.01453e-06	Plcb1	18795
ENSMUSG00000063160	308.491	1.67183	0.194507	5.3731e-19	1.68808e-17	Numbl	18223
ENSMUSG00000034664	75.1606	1.66959	0.534388	8.2765e-05	0.000450239	Itga2b	16399
ENSMUSG00000113035	114.918	1.66891	0.38745	8.4475e-07	6.57166e-06	5830428M24Rik	76062
ENSMUSG00000048647	15.8648	1.66619	0.724723	0.000938593	0.00402698	Exd1	241624
ENSMUSG00000023987	20.2405	1.66607	0.724959	0.000941002	0.00403643	Pgc	109820
ENSMUSG00000000732	419.451	1.66522	0.164904	3.7922e-25	1.97406e-23	Icosl	50723
ENSMUSG00000054708	181.891	1.66518	0.204982	2.88363e-17	7.75292e-16	Ankrd24	70615
ENSMUSG00000087413	24.3513	1.66316	0.994166	0.00390136	0.0140473	Gm11266	102635783
ENSMUSG00000020620	217.533	1.66266	0.679828	0.000643298	0.00287079	Abca8b	27404
ENSMUSG00000025889	8.35068	1.6612	1.16426	0.0061895	0.0209127	Snca	20617
ENSMUSG00000059327	176.093	1.66085	0.264115	1.88754e-11	2.78409e-10	Eda	13607
ENSMUSG00000045725	157.689	1.66008	0.605416	0.000279642	0.00135851	Prr15	78004
ENSMUSG00000036882	158.439	1.65992	0.307057	3.60221e-09	3.9477e-08	Arhgap33	233071
ENSMUSG00000021363	470.701	1.65966	0.203741	2.40223e-17	6.52133e-16	Mak	17152
ENSMUSG00000054723	1146.3	1.65942	0.272225	6.34479e-11	8.6783e-10	Vmac	106639
ENSMUSG00000005681	15.1825	1.65879	1.0005	0.00405058	0.014495	Apoa2	11807
ENSMUSG00000053460	1858.78	1.65767	0.136346	3.63132e-35	3.3213e-33	Ggcx	56316
ENSMUSG00000085272	7.06938	1.65735	1.28692	0.00784579	0.0256156	Sbk3	381835
ENSMUSG00000117662	51.3929	1.65687	0.740071	0.00111264	0.00466531	Gm4013	100042757
ENSMUSG00000025528	6.51835	1.65568	1.35521	0.00870185	0.0280318	2010106E10Rik	67715
ENSMUSG00000004552	307.16	1.65318	0.212059	4.03667e-16	9.67072e-15	Ctse	13034
ENSMUSG00000021061	407.752	1.65138	0.288869	6.2233e-10	7.6178e-09	Sptb	20741
ENSMUSG00000073888	167.668	1.64974	0.545649	0.000119141	0.000627036	Ccl27a	20301
ENSMUSG00000025579	3133.23	1.64788	0.15151	1.01872e-28	6.5375e-27	Gaa	14387
ENSMUSG00000031698	61.0923	1.64787	0.597306	0.000272016	0.00132541	Mylk3	213435
ENSMUSG00000029298	364.518	1.64686	0.400145	2.00083e-06	1.46895e-05	Gbp9	236573
ENSMUSG00000040189	959.959	1.64673	0.186535	6.95103e-20	2.36202e-18	Ccdc114	211535
ENSMUSG00000027456	2230.29	1.64545	0.278997	2.14182e-10	2.74717e-09	Sdcbp2	228765
ENSMUSG00000025963	4.36286	1.64519	1.39533	0.00941178	0.0298665	Mdh1b	76668
ENSMUSG00000044352	544.48	1.64424	0.396529	1.75844e-06	1.30076e-05	Sowaha	237761
ENSMUSG00000044646	216.931	1.64318	0.294995	1.4542e-09	1.69222e-08	Zbtb7c	207259
ENSMUSG00000039763	239.873	1.6427	0.242054	6.98462e-13	1.19711e-11	Dnajc28	246738
ENSMUSG00000039552	75.4531	1.64253	0.60704	0.000321394	0.00153843	Rsph4a	212892
ENSMUSG00000089669	28.7192	1.64155	0.496758	4.69254e-05	0.000268716	Tnfsf13	69583
ENSMUSG00000031169	1390.11	1.64111	0.332917	4.54102e-08	4.28651e-07	Porcn	53627
ENSMUSG00000026976	388.974	1.63972	0.436379	8.75752e-06	5.75978e-05	Pax8	18510
ENSMUSG00000039021	31.7633	1.63897	0.603784	0.000315327	0.00151161	Ttc16	338348
ENSMUSG00000026637	153.244	1.63839	0.232209	1.05776e-13	1.98048e-12	Traf5	22033
ENSMUSG00000074625	596.346	1.63709	0.441125	1.05361e-05	6.80606e-05	Arhgap40	545481
ENSMUSG00000040026	45.6316	1.63683	0.828983	0.00216738	0.0084004	Saa3	20210
ENSMUSG00000037780	3.46445	1.63417	1.64226	0.0118549	0.0362046	Mbl1	17194
ENSMUSG00000024621	685.323	1.63302	0.263942	3.64274e-11	5.14055e-10	Csf1r	12978
ENSMUSG00000020901	26.3569	1.63014	0.65107	0.000584217	0.0026378	Pik3r5	320207
ENSMUSG00000030094	2199.69	1.62922	0.124008	1.39428e-40	1.5246e-38	Xpc	22591
ENSMUSG00000005043	871.66	1.62921	0.25384	8.29482e-12	1.27138e-10	Sgsh	27029
ENSMUSG00000017707	25709.6	1.62747	0.174404	6.8893e-22	2.75755e-20	Serinc3	26943
ENSMUSG00000042293	203.363	1.62494	0.630922	0.000483186	0.0022237	Gm5617	434402
ENSMUSG00000042766	786.948	1.6249	0.547774	0.00014942	0.000770241	Trim46	360213
ENSMUSG00000022450	4408.16	1.62242	0.417934	5.46169e-06	3.7326e-05	Ndufa6	67130
ENSMUSG00000026495	294.085	1.62124	0.229678	1.04084e-13	1.95325e-12	Efcab2	68226
ENSMUSG00000046668	1115.67	1.62072	0.385075	1.38312e-06	1.04363e-05	Cxxc5	67393
ENSMUSG00000040471	448.147	1.61947	0.403955	3.25187e-06	2.30695e-05	Ggt6	71522
ENSMUSG00000035547	5974.27	1.61761	0.13209	1.21466e-35	1.143e-33	Capn5	12337
ENSMUSG00000030161	3115.29	1.61593	0.258948	2.62423e-11	3.78791e-10	Gabarapl1	57436
ENSMUSG00000034245	603.576	1.6155	0.288501	1.25451e-09	1.47033e-08	Hdac11	232232
ENSMUSG00000020904	66.0432	1.61489	0.393895	2.23051e-06	1.62509e-05	Cfap52	71860
ENSMUSG00000032599	3148.06	1.61389	0.207643	4.89261e-16	1.15656e-14	Ip6k2	76500
ENSMUSG00000029810	24045.9	1.61232	0.333542	7.54064e-08	6.87438e-07	Tmem176b	65963
ENSMUSG00000034127	38460.8	1.61109	0.148703	1.6047e-28	1.02643e-26	Tspan8	216350
ENSMUSG00000001604	245.49	1.6108	0.358922	3.98478e-07	3.27156e-06	Tcea3	21401
ENSMUSG00000041642	1308.51	1.60835	0.221682	2.51139e-14	4.99041e-13	Kif21b	16565
ENSMUSG00000006642	3.53337	1.60772	1.69562	0.0128204	0.0385875	Tcf23	69852
ENSMUSG00000097487	32.992	1.60588	0.612297	0.000437875	0.00203915	Ptges3l	73635
ENSMUSG00000015846	4221.33	1.60542	0.15579	4.49268e-26	2.48405e-24	Rxra	20181
ENSMUSG00000037541	2427.97	1.60311	0.17823	1.55462e-20	5.67698e-19	Shank2	210274
ENSMUSG00000052026	4.53153	1.60254	1.39574	0.010538	0.032912	Slc6a7	240332
ENSMUSG00000051043	6448.94	1.60114	0.160789	1.55307e-24	7.69575e-23	Gprc5c	70355
ENSMUSG00000040562	1257.64	1.60067	0.41903	7.22847e-06	4.83372e-05	Gstm2	14863
ENSMUSG00000024052	4695.49	1.60052	0.214404	5.2643e-15	1.13353e-13	Lpin2	64898
ENSMUSG00000038756	77.9255	1.60003	0.894484	0.00347817	0.0127106	Ttll6	237930
ENSMUSG00000095789	85.7871	1.59974	0.503317	7.76555e-05	0.000425637	Nupr1l	69034
ENSMUSG00000031790	5159.25	1.59948	0.191653	4.5798e-18	1.33992e-16	Mmp15	17388
ENSMUSG00000057103	76.0296	1.59789	0.546956	0.00018072	0.00091892	Nat8f1	66116
ENSMUSG00000051550	559.76	1.59587	0.458436	2.67651e-05	0.000160588	Zfp579	68490
ENSMUSG00000070803	1044.16	1.59581	0.725117	0.00137711	0.00561897	Cited4	56222
ENSMUSG00000040563	406.08	1.59515	0.431613	1.18892e-05	7.60019e-05	Plppr2	235044
ENSMUSG00000097386	4.74395	1.59496	1.40007	0.0108002	0.0335489	9130213A22Rik	100038433
ENSMUSG00000041609	729.549	1.59324	0.327015	6.35111e-08	5.8554e-07	Bicdl1	75665
ENSMUSG00000000308	2913.75	1.591	0.292797	3.25815e-09	3.59075e-08	Ckmt1	12716
ENSMUSG00000050677	325.178	1.58942	0.246382	6.82367e-12	1.06e-10	Ccdc96	66717
ENSMUSG00000031845	43.7257	1.58814	0.53074	0.000146662	0.00075802	Bco1	63857
ENSMUSG00000001119	14.6818	1.58785	1.29865	0.0097447	0.0307783	Col6a1	12833
ENSMUSG00000036002	462.107	1.58656	0.475516	4.58277e-05	0.00026319	Fam214b	230088
ENSMUSG00000025355	10.5633	1.5863	1.1242	0.00726528	0.0239823	Mmp19	58223
ENSMUSG00000027358	116.902	1.58528	0.35065	3.51435e-07	2.90851e-06	Bmp2	12156
ENSMUSG00000025584	240.681	1.58323	0.679372	0.00101652	0.00431776	Pde8a	18584
ENSMUSG00000102752	349.048	1.57875	0.217367	2.39257e-14	4.76849e-13	Gm7694	665574
ENSMUSG00000041390	1495.75	1.57764	0.248001	1.23181e-11	1.84189e-10	Mdfic	16543
ENSMUSG00000056602	1219.87	1.57702	0.398162	4.20784e-06	2.93514e-05	Fry	320365
ENSMUSG00000034059	34.0846	1.57667	0.690807	0.00116524	0.0048495	Ypel4	241525
ENSMUSG00000097050	3.44832	1.57574	1.34144	0.0106464	0.0331605	Gm9918	432988
ENSMUSG00000032528	60.1113	1.57489	0.651223	0.000819218	0.00355928	Vipr1	22354
ENSMUSG00000054594	3.37778	1.57486	1.58424	0.013117	0.0392749	Oscar	232790
ENSMUSG00000023915	6024.17	1.57475	0.0898617	6.58845e-70	2.04692e-67	Tnfrsf21	94185
ENSMUSG00000055692	76.8972	1.57314	0.690868	0.00118933	0.00493299	Tmem191c	224019
ENSMUSG00000008540	9182.96	1.56682	0.288529	3.38526e-09	3.72037e-08	Mgst1	56615
ENSMUSG00000030545	380.189	1.5668	0.288146	3.25282e-09	3.5869e-08	Pex11a	18631
ENSMUSG00000001227	311.389	1.5668	0.417817	1.00202e-05	6.50927e-05	Sema6b	20359
ENSMUSG00000086782	16.7254	1.56586	0.61757	0.000604731	0.00271914	E130102H24Rik	77866
ENSMUSG00000041237	1310.11	1.56514	0.188336	6.19187e-18	1.78751e-16	Pklr	18770
ENSMUSG00000021591	1208.98	1.56387	0.170794	3.53164e-21	1.34223e-19	Glrx	93692
ENSMUSG00000021234	190.373	1.56156	0.299807	1.14229e-08	1.17181e-07	Fam161b	217705
ENSMUSG00000021090	13.9864	1.56134	1.04012	0.00651469	0.0218193	Lrrc9	78257
ENSMUSG00000025213	50.7349	1.56107	0.729928	0.00171668	0.00682661	Kazald1	107250
ENSMUSG00000034981	5831.85	1.56092	0.250594	2.91033e-11	4.16099e-10	Parm1	231440
ENSMUSG00000118376	275.087	1.56065	0.255223	5.96899e-11	8.17572e-10	Gm9926	100503565
ENSMUSG00000095654	2.90429	1.55855	1.40355	0.0119209	0.0363894	Plscr5	100504689
ENSMUSG00000055194	5.91404	1.55821	1.48359	0.0127833	0.0385112	Actbl2	238880
ENSMUSG00000021294	19.6942	1.55444	0.805881	0.00282299	0.0105851	Kif26a	668303
ENSMUSG00000004151	87.9687	1.55328	0.631772	0.000766216	0.00334848	Etv1	14009
ENSMUSG00000054474	34.4132	1.55324	0.670123	0.00111401	0.00467004	Thnsl2	232078
ENSMUSG00000074218	29.0998	1.55318	0.706868	0.00151152	0.00610014	Cox7a1	12865
ENSMUSG00000042659	2161.44	1.55314	0.158909	9.69748e-24	4.5737e-22	Arrdc4	66412
ENSMUSG00000022425	96.8538	1.55255	0.47906	6.78061e-05	0.00037533	Enpp2	18606
ENSMUSG00000102101	48.5496	1.55228	0.973967	0.00560282	0.0191787	Zbtb11os1	66391
ENSMUSG00000069835	50.0532	1.55203	0.622231	0.000696416	0.00307766	Sat2	69215
ENSMUSG00000000385	16669.6	1.54918	0.0866606	1.25458e-72	4.23376e-70	Tmprss2	50528
ENSMUSG00000002980	21667.8	1.54859	0.314976	5.30356e-08	4.94788e-07	Bcam	57278
ENSMUSG00000043391	52.493	1.54841	0.894608	0.0043328	0.0153634	2510009E07Rik	72190
ENSMUSG00000040146	1600.59	1.54454	0.274196	1.09159e-09	1.28942e-08	Rgl3	71746
ENSMUSG00000035486	75.7549	1.54431	0.305486	2.60891e-08	2.56218e-07	Plk5	216166
ENSMUSG00000043020	11.4001	1.54401	1.0336	0.00682156	0.0227537	Wdr63	242253
ENSMUSG00000098449	10.6005	1.54382	1.16677	0.00906015	0.0289577	Gm7467	665055
ENSMUSG00000068299	350.722	1.54346	0.395732	5.65513e-06	3.85672e-05	Nat8f4	75541
ENSMUSG00000009621	4803.93	1.54341	0.097075	4.43899e-58	9.24303e-56	Vav2	22325
ENSMUSG00000109946	283.85	1.54138	0.271447	8.41089e-10	1.00874e-08	Brd3os	100504116
ENSMUSG00000031812	8561.04	1.54084	0.214398	4.24169e-14	8.26919e-13	Map1lc3b	67443
ENSMUSG00000028931	101.285	1.54058	0.657082	0.00106541	0.00449038	Kcnab2	16498
ENSMUSG00000028003	5.40969	1.54019	1.32271	0.011488	0.0352663	Lrat	79235
ENSMUSG00000036564	142.967	1.53902	0.354664	8.55774e-07	6.65477e-06	Ndrg4	234593
ENSMUSG00000060376	376.407	1.53869	0.298316	1.52789e-08	1.5495e-07	Bckdha	12039
ENSMUSG00000002847	257.863	1.53791	0.375403	2.49783e-06	1.80074e-05	Pla1a	85031
ENSMUSG00000021187	3115.93	1.53706	0.437457	2.59938e-05	0.000156354	Tc2n	74413
ENSMUSG00000038178	5544.35	1.53689	0.239439	8.67157e-12	1.32497e-10	Slc43a2	215113
ENSMUSG00000039936	117.974	1.53655	0.377081	2.74795e-06	1.96944e-05	Pik3cd	18707
ENSMUSG00000036782	1793.68	1.53534	0.315806	7.09348e-08	6.50612e-07	Klhl13	67455
ENSMUSG00000056025	218.31	1.52713	0.363269	1.59021e-06	1.18437e-05	Clca3a1	12722
ENSMUSG00000026664	1259.13	1.5258	0.302621	2.8472e-08	2.77393e-07	Phyh	16922
ENSMUSG00000062785	655.158	1.52509	0.315747	8.39947e-08	7.61477e-07	Kcnc3	16504
ENSMUSG00000027857	5.80862	1.52497	1.08145	0.00816073	0.0265024	Tshb	22094
ENSMUSG00000022440	216.547	1.52448	0.286051	6.13119e-09	6.55412e-08	C1qtnf6	72709
ENSMUSG00000021983	25.0104	1.52329	0.475199	8.04537e-05	0.000439119	Atp8a2	50769
ENSMUSG00000031778	3512.02	1.52317	0.256939	1.93145e-10	2.49204e-09	Cx3cl1	20312
ENSMUSG00000051652	17.8838	1.52312	0.841335	0.0038766	0.013971	Lrrc3	237387
ENSMUSG00000022946	3916.03	1.5226	0.238752	1.14589e-11	1.71735e-10	Dop1b	70028
ENSMUSG00000070737	411.751	1.52205	0.322115	1.41678e-07	1.23798e-06	Tmem35b	100039968
ENSMUSG00000034227	5651.7	1.52078	0.436145	2.94609e-05	0.000175217	Foxj1	15223
ENSMUSG00000026255	13.0075	1.52066	1.22938	0.0107612	0.0334545	Efhd1	98363
ENSMUSG00000040570	1012.7	1.51992	0.323078	1.57143e-07	1.36458e-06	Rundc3b	242819
ENSMUSG00000073096	262.733	1.51815	0.257673	2.41563e-10	3.0782e-09	Lrrc61	243371
ENSMUSG00000022508	1726.45	1.51796	0.208303	2.04577e-14	4.13229e-13	Bcl6	12053
ENSMUSG00000097619	5.63147	1.51744	1.41251	0.013371	0.0398828	4833422M21Rik	75768
ENSMUSG00000031202	14.1053	1.51661	0.971479	0.00638227	0.0214735	Rab39b	67790
ENSMUSG00000027577	5.2946	1.51569	1.30956	0.0121142	0.0368699	Chrna4	11438
ENSMUSG00000020644	17570.9	1.51416	0.275214	2.36904e-09	2.66643e-08	Id2	15902
ENSMUSG00000044786	1828.23	1.51266	0.513262	0.000193844	0.000978605	Zfp36	22695
ENSMUSG00000037826	1467.82	1.5106	0.397855	9.01837e-06	5.91345e-05	Ppm1k	243382
ENSMUSG00000097093	64.368	1.51028	0.390144	6.67845e-06	4.4951e-05	C330013E15Rik	78445
ENSMUSG00000046027	885.245	1.50884	0.171785	1.04833e-19	3.49557e-18	Stard5	170460
ENSMUSG00000051242	7.23436	1.50792	1.19695	0.0106579	0.0331808	Pcdhb9	93880
ENSMUSG00000044952	442.694	1.50714	0.172726	1.74832e-19	5.69383e-18	Kctd21	622320
ENSMUSG00000042428	4862.71	1.50685	0.18615	3.76365e-17	9.96628e-16	Mgat3	17309
ENSMUSG00000055978	2391.77	1.50655	0.128734	8.31114e-33	6.66697e-31	Fut2	14344
ENSMUSG00000038167	598.324	1.5064	0.235094	9.49744e-12	1.44215e-10	Plekhg6	213522
ENSMUSG00000038545	903.785	1.5057	0.244926	5.04018e-11	6.9817e-10	Cul7	66515
ENSMUSG00000056043	34.3959	1.50376	0.442771	4.22604e-05	0.000244217	Rgs9bp	243923
ENSMUSG00000029162	438.051	1.50345	0.532778	0.000292554	0.00141317	Khk	16548
ENSMUSG00000034744	1503.85	1.50315	0.285906	9.25669e-09	9.63217e-08	Nagk	56174
ENSMUSG00000033276	426.959	1.50312	0.200483	4.24658e-15	9.20468e-14	Stk36	269209
ENSMUSG00000021226	163.721	1.50309	0.521999	0.000244578	0.00120522	Acot2	171210
ENSMUSG00000048240	78.2074	1.50299	0.638038	0.00111495	0.00467198	Gng7	14708
ENSMUSG00000018740	279.695	1.50298	0.395544	9.01299e-06	5.9119e-05	Slc25a35	71998
ENSMUSG00000068923	467.892	1.50237	0.290777	1.50954e-08	1.53169e-07	Syt11	229521
ENSMUSG00000078905	7.85112	1.50225	1.19783	0.0108605	0.0337147	Gm14393	664987
ENSMUSG00000006362	137.985	1.50159	0.270746	1.86176e-09	2.1335e-08	Cbfa2t3	12398
ENSMUSG00000110165	33.9451	1.50133	0.735311	0.00243682	0.00930287	Btf3-ps18	102635341
ENSMUSG00000101856	107.548	1.50099	0.290127	1.45739e-08	1.48497e-07	1700096K18Rik	73571
ENSMUSG00000022199	124.193	1.50084	0.675442	0.00157902	0.00633729	Slc22a17	59049
ENSMUSG00000030731	11.0018	1.5002	1.19378	0.0108622	0.0337147	Syt3	20981
ENSMUSG00000044080	1565.59	1.49964	0.488274	0.000132149	0.000688097	S100a1	20193
ENSMUSG00000029381	6585.08	1.49884	0.136688	3.76722e-29	2.49952e-27	Shroom3	27428
ENSMUSG00000038894	1201.83	1.49881	0.19216	4.06803e-16	9.72205e-15	Irs2	384783
ENSMUSG00000036151	59.4747	1.49736	0.68463	0.0017344	0.00689148	Tm6sf2	107770
ENSMUSG00000032606	1048.84	1.49734	0.138711	2.44813e-28	1.55575e-26	Nicn1	66257
ENSMUSG00000094091	6.14491	1.49683	1.21161	0.0112707	0.0347239	Gm21885	102639132
ENSMUSG00000046991	50.8877	1.49616	0.429315	3.08498e-05	0.000182645	Wdr27	71682
ENSMUSG00000060012	3026.05	1.49517	0.299062	3.66087e-08	3.50387e-07	Kif13b	16554
ENSMUSG00000005949	575.953	1.49308	0.169349	7.82532e-20	2.63623e-18	Ctns	83429
ENSMUSG00000036944	144.721	1.49299	0.315686	1.43404e-07	1.25194e-06	Tmem71	213068
ENSMUSG00000028017	19.2759	1.49281	0.720091	0.00230474	0.00885739	Egf	13645
ENSMUSG00000040035	80.4344	1.48798	0.388594	8.18425e-06	5.4155e-05	Disp2	214240
ENSMUSG00000078716	140.541	1.48693	0.307215	8.33119e-08	7.55987e-07	Tmem8b	242409
ENSMUSG00000062312	6514.44	1.48681	0.10295	1.91519e-48	2.88355e-46	Erbb2	13866
ENSMUSG00000026301	3.76196	1.48597	1.56089	0.015867	0.0460711	Iqca	74918
ENSMUSG00000070407	256.953	1.48569	0.257072	4.86106e-10	6.01045e-09	Hs3st3b1	54710
ENSMUSG00000045095	4818.86	1.48448	0.144483	6.15887e-26	3.3957e-24	Magi1	14924
ENSMUSG00000006576	206.412	1.48204	0.57764	0.000652664	0.00290596	Slc4a3	20536
ENSMUSG00000044748	2.96393	1.48096	1.63419	0.0164416	0.0473588	Defb1	13214
ENSMUSG00000038349	6.5123	1.47874	1.39108	0.0145166	0.042759	Plcl1	227120
ENSMUSG00000024866	238.247	1.47834	0.237955	3.40755e-11	4.82256e-10	Acy3	71670
ENSMUSG00000031996	32793.2	1.47716	0.145285	1.86213e-25	9.87738e-24	Aplp2	11804
ENSMUSG00000004231	42.5356	1.47579	0.669474	0.00173624	0.00689599	Pax2	18504
ENSMUSG00000021456	14.1214	1.47546	0.811141	0.00420011	0.0149606	Fbp2	14120
ENSMUSG00000040128	5088.23	1.47527	0.161394	4.14186e-21	1.56503e-19	Pnrc1	108767
ENSMUSG00000097717	7.14846	1.47444	1.18833	0.0116671	0.0357762	1700066J03Rik	67339
ENSMUSG00000040591	800.71	1.4732	0.14393	9.23806e-26	5.00877e-24	1110051M20Rik	228356
ENSMUSG00000020357	1401.81	1.47252	0.192125	1.19234e-15	2.72e-14	Flt4	14257
ENSMUSG00000021986	144.988	1.47182	0.313203	1.70413e-07	1.47263e-06	Amer2	72125
ENSMUSG00000001520	70.9436	1.47052	0.369552	4.51602e-06	3.12896e-05	Nrip2	60345
ENSMUSG00000038633	9612.38	1.46917	0.178164	1.09025e-17	3.05723e-16	Degs1	13244
ENSMUSG00000095440	321.223	1.46818	0.549857	0.000494873	0.00227108	Fignl2	668225
ENSMUSG00000035105	5876.68	1.46716	0.319649	2.90956e-07	2.43475e-06	Egln3	112407
ENSMUSG00000020912	4.68267	1.46569	1.52497	0.0163599	0.0471942	Krt12	268482
ENSMUSG00000050052	501.198	1.46546	0.306303	1.12816e-07	1.00188e-06	Tdrp	72148
ENSMUSG00000073889	530.968	1.46426	0.443052	6.27039e-05	0.000350358	Il11ra1	16157
ENSMUSG00000027187	6540.67	1.46296	0.177003	9.32669e-18	2.63422e-16	Cat	12359
ENSMUSG00000020173	2744.44	1.46282	0.18874	6.10807e-16	1.43349e-14	Cobl	12808
ENSMUSG00000021662	2159.82	1.46213	0.218724	1.53549e-12	2.54832e-11	Arhgef28	110596
ENSMUSG00000111709	601.645	1.46171	0.557929	0.000580652	0.00262231	Gm3776	100042295
ENSMUSG00000030428	51.4003	1.46089	0.410893	2.50331e-05	0.00015118	Ttyh1	57776
ENSMUSG00000056643	8.64828	1.45734	1.06948	0.0100513	0.0315733	Chst13	71797
ENSMUSG00000019732	57.8205	1.45718	0.625823	0.00131306	0.00537892	Calr3	73316
ENSMUSG00000087022	6.14351	1.4556	1.21783	0.0128785	0.0387206	9130024F11Rik	329160
ENSMUSG00000038524	509.628	1.45527	0.214144	7.19573e-13	1.23006e-11	Fchsd1	319262
ENSMUSG00000064120	1039.73	1.45492	0.169503	6.18826e-19	1.92871e-17	Mocs1	56738
ENSMUSG00000020732	3.57657	1.45472	1.39243	0.0154714	0.0450896	Rab37	58222
ENSMUSG00000037049	1799.46	1.45317	0.249201	3.67021e-10	4.59904e-09	Smpd1	20597
ENSMUSG00000020653	1002.4	1.45147	0.210086	3.27153e-13	5.83184e-12	Klf11	194655
ENSMUSG00000029166	872.176	1.45079	0.188484	9.34891e-16	2.15531e-14	Mapre3	100732
ENSMUSG00000023328	3.25428	1.449	1.4598	0.0164436	0.0473588	Ache	11423
ENSMUSG00000028843	6797.68	1.44786	0.494283	0.000230959	0.00114619	Sh3bgrl3	73723
ENSMUSG00000066800	651.897	1.44767	0.278044	1.29081e-08	1.31933e-07	Rnasel	24014
ENSMUSG00000032333	576.761	1.44604	0.291916	4.90169e-08	4.59927e-07	Stoml1	69106
ENSMUSG00000040249	265.236	1.44592	0.405524	2.46697e-05	0.000149169	Lrp1	16971
ENSMUSG00000036899	3.13012	1.44512	1.59761	0.0176031	0.0501668	Trpv5	194352
ENSMUSG00000009739	525.192	1.4447	0.255833	1.0982e-09	1.29566e-08	Pou6f1	19009
ENSMUSG00000025486	288.992	1.44324	0.168941	8.85105e-19	2.74116e-17	Sirt3	64384
ENSMUSG00000064105	387.198	1.44299	0.21652	1.7908e-12	2.95044e-11	Cnnm2	94219
ENSMUSG00000017747	764.997	1.44112	0.18436	3.66046e-16	8.85614e-15	Ghdc	80860
ENSMUSG00000056666	510.651	1.44081	0.2703	6.62517e-09	7.03987e-08	Retsat	67442
ENSMUSG00000079092	66.0731	1.44066	0.970653	0.00852209	0.0275207	Prl2c2	18811
ENSMUSG00000099707	16.1736	1.43994	0.708533	0.00282945	0.0106053	Gm8883	667931
ENSMUSG00000051486	3.4149	1.4395	1.26352	0.014278	0.0421387	Pcdhb11	93882
ENSMUSG00000098112	15.0866	1.43833	0.641311	0.00170211	0.00677554	Bin2	668218
ENSMUSG00000032496	1243.57	1.43771	0.25757	1.6135e-09	1.86759e-08	Ltf	17002
ENSMUSG00000049598	5.6828	1.43725	1.51142	0.0173796	0.049602	Vsig8	240916
ENSMUSG00000037157	1278.54	1.43574	0.360782	4.74627e-06	3.27454e-05	Il22ra1	230828
ENSMUSG00000031293	5.93566	1.43456	1.21892	0.0137385	0.0408358	Rs1	20147
ENSMUSG00000031340	166.421	1.43196	0.366683	6.51505e-06	4.39516e-05	Gabre	14404
ENSMUSG00000028057	1182.65	1.4319	0.24956	6.54166e-10	7.97757e-09	Rit1	19769
ENSMUSG00000020894	1523.51	1.42955	0.251905	9.48249e-10	1.12827e-08	Vamp2	22318
ENSMUSG00000038375	3365.35	1.42826	0.311531	3.13733e-07	2.61529e-06	Trp53inp2	68728
ENSMUSG00000070498	3.39511	1.4275	1.55999	0.0181087	0.0513982	Tmem132b	208151
ENSMUSG00000073236	137.797	1.42724	0.302883	1.69077e-07	1.46172e-06	2500004C02Rik	72326
ENSMUSG00000056596	78.6744	1.42438	0.717361	0.00325427	0.0120113	Trnp1	69539
ENSMUSG00000028337	6946.36	1.42435	0.101182	3.59624e-46	5.06397e-44	Coro2a	107684
ENSMUSG00000055633	50.2959	1.42372	0.512909	0.000391591	0.00183892	Zfp580	68992
ENSMUSG00000070806	31.6729	1.42366	0.599392	0.00124144	0.00512417	Zmynd12	332934
ENSMUSG00000026223	6230.49	1.42318	0.35408	4.08497e-06	2.85963e-05	Itm2c	64294
ENSMUSG00000055862	325.138	1.42302	0.497362	0.000300471	0.00144784	Izumo4	71564
ENSMUSG00000054514	9.80427	1.42169	0.979616	0.0093679	0.0297659	Atad3aos	70448
ENSMUSG00000052861	3.53768	1.42136	1.55228	0.0183167	0.0518816	Dnah6	330355
ENSMUSG00000026679	190.444	1.42112	0.370563	8.84367e-06	5.80863e-05	Enkur	71233
ENSMUSG00000074635	9.994	1.42092	1.1008	0.0120528	0.0367288	3110070M22Rik	67304
ENSMUSG00000029311	2409.92	1.42084	0.210169	9.4483e-13	1.59837e-11	Hsd17b11	114664
ENSMUSG00000078794	34.646	1.42069	1.02189	0.0103634	0.0324185	Dact3	629378
ENSMUSG00000055150	49.5741	1.41993	0.669123	0.00238545	0.0091335	Zfp78	330463
ENSMUSG00000098678	17.4517	1.41956	0.770249	0.00449364	0.015859	Mroh6	223645
ENSMUSG00000028830	3718.08	1.41622	0.123522	1.35391e-31	1.01533e-29	AU040320	100317
ENSMUSG00000020890	4.05511	1.41533	1.63701	0.0189024	0.0531498	Gucy2e	14919
ENSMUSG00000028601	3620.63	1.41435	0.373366	1.08168e-05	6.95979e-05	Echdc2	52430
ENSMUSG00000001751	1691.24	1.41392	0.299029	1.58918e-07	1.37877e-06	Naglu	27419
ENSMUSG00000049285	74.6329	1.41384	0.418368	5.22097e-05	0.000296891	Mblac1	330216
ENSMUSG00000020190	12508.1	1.41365	0.311502	3.99625e-07	3.2796e-06	Mknk2	17347
ENSMUSG00000066438	22.674	1.41325	0.79631	0.00524701	0.0181224	Plekhd1	217682
ENSMUSG00000054277	1847.36	1.41255	0.173547	2.74247e-17	7.39371e-16	Arfgap3	66251
ENSMUSG00000103711	1171.66	1.41197	0.551989	0.000765421	0.00334709	Tstd1	226654
ENSMUSG00000027876	3.25936	1.41059	1.45189	0.0179933	0.0510929	Reg4	67709
ENSMUSG00000031532	5915.97	1.41057	0.282999	4.36976e-08	4.13985e-07	Saraf	67887
ENSMUSG00000066152	862.998	1.4099	0.171735	1.53155e-17	4.21617e-16	Slc31a2	20530
ENSMUSG00000026773	1992.43	1.40983	0.218016	6.96304e-12	1.07737e-10	Pfkfb3	170768
ENSMUSG00000029627	243.685	1.40957	0.263509	6.19143e-09	6.61129e-08	Zkscan14	67235
ENSMUSG00000048329	100.835	1.40859	0.571001	0.000996454	0.00424453	Mfsd6l	215723
ENSMUSG00000020695	5.26771	1.40607	1.516	0.0187333	0.052773	Mrc2	17534
ENSMUSG00000071037	240.676	1.40542	0.248639	1.11076e-09	1.30891e-08	Camkmt	73582
ENSMUSG00000033781	711.128	1.40486	0.16225	3.31089e-19	1.05889e-17	Asb13	142688
ENSMUSG00000026787	3.4461	1.40369	1.70155	0.0193789	0.0541399	Gad2	14417
ENSMUSG00000038453	122.68	1.40068	0.311851	5.07613e-07	4.08869e-06	Srcin1	56013
ENSMUSG00000022240	15.6717	1.40065	0.917337	0.00861078	0.0277659	Ctnnd2	18163
ENSMUSG00000025408	315.46	1.40049	0.326959	1.32696e-06	1.00319e-05	Ddit3	13198
ENSMUSG00000004951	1521.82	1.39956	0.69494	0.00321494	0.0118751	Hspb1	15507
ENSMUSG00000045502	47.0321	1.39947	0.622659	0.001822	0.00720152	Hcar2	80885
ENSMUSG00000090588	4.2222	1.39834	1.33808	0.017206	0.0491927	Muc21	672682
ENSMUSG00000074384	113.329	1.39819	0.372146	1.25807e-05	8.01569e-05	AI429214	621080
ENSMUSG00000031099	5.92158	1.39781	1.13445	0.0137185	0.0407825	Smarca1	93761
ENSMUSG00000043432	96.5632	1.39569	0.683424	0.00303567	0.0112832	Leng9	243813
ENSMUSG00000047040	5893.68	1.39528	0.481609	0.000282356	0.00137033	Prr15l	217138
ENSMUSG00000042303	7664.79	1.39495	0.251309	2.02482e-09	2.30017e-08	Sgsm3	105835
ENSMUSG00000006476	2520.1	1.39421	0.230812	1.08921e-10	1.44243e-09	Nsmf	56876
ENSMUSG00000099170	3.82316	1.39342	1.20186	0.0152278	0.0445455	5730403I07Rik	70487
ENSMUSG00000117218	2.38245	1.39305	1.55675	0.0195515	0.0545053	Gm19283	100502612
ENSMUSG00000021944	4.62068	1.39192	1.4936	0.0191987	0.0538208	Gata4	14463
ENSMUSG00000110622	4.47782	1.3916	1.56766	0.0196667	0.0547639	Iqcn	637079
ENSMUSG00000048772	154.544	1.38992	0.421603	7.34406e-05	0.00040412	Tmem53	68777
ENSMUSG00000022323	2678.74	1.38979	0.224218	4.05721e-11	5.68446e-10	Rida	15473
ENSMUSG00000040746	1237.84	1.38909	0.21036	2.85073e-12	4.5773e-11	Rnf167	70510
ENSMUSG00000066720	10.1126	1.38678	0.989284	0.0109192	0.0338651	Cldn9	56863
ENSMUSG00000002831	20.1247	1.38622	0.573886	0.00120115	0.00497778	Plin4	57435
ENSMUSG00000023467	14.9907	1.38479	0.630173	0.00213271	0.0082808	Tulp2	56734
ENSMUSG00000002409	981.275	1.38466	0.295618	2.05946e-07	1.7618e-06	Dyrk1b	13549
ENSMUSG00000020467	3362.47	1.38438	0.181697	1.80772e-15	4.06695e-14	Efemp1	216616
ENSMUSG00000003762	683.862	1.38358	0.450766	0.000163824	0.000839861	Coq8b	76889
ENSMUSG00000087331	55.8792	1.38172	0.583916	0.00138496	0.0056451	1810021B22Rik	69120
ENSMUSG00000038515	850.945	1.38056	0.246736	1.59563e-09	1.84801e-08	Grtp1	66790
ENSMUSG00000043964	1099.02	1.37975	0.424886	8.9192e-05	0.000481721	Orai3	269999
ENSMUSG00000036687	1260.93	1.37908	0.246293	1.5615e-09	1.81062e-08	Tmem184a	231832
ENSMUSG00000030905	25.886	1.37744	0.641102	0.00244543	0.0093303	Crym	12971
ENSMUSG00000097048	217.9	1.3746	0.52299	0.00067174	0.00297937	1600020E01Rik	72012
ENSMUSG00000024663	15.5867	1.37078	0.756089	0.0053159	0.0183183	Rab3il1	74760
ENSMUSG00000024462	790.847	1.3698	0.290488	1.80207e-07	1.55383e-06	Gabbr1	54393
ENSMUSG00000022947	1113.4	1.36911	0.461003	0.000234397	0.00116089	Cbr3	109857
ENSMUSG00000072214	105.428	1.36802	0.741164	0.00499217	0.0173866	Septin5	18951
ENSMUSG00000025422	12.9263	1.36689	1.04856	0.0132169	0.0395256	Agap2	216439
ENSMUSG00000019301	18.6596	1.36644	0.890856	0.00915589	0.0292108	Hsd17b1	15485
ENSMUSG00000024136	52.3865	1.36625	0.631244	0.00240826	0.00921361	Dnase1l2	66705
ENSMUSG00000037852	7169.87	1.36592	0.224725	8.9125e-11	1.19482e-09	Cpe	12876
ENSMUSG00000096959	13.3276	1.36559	0.658259	0.00299916	0.0111708	4930509G22Rik	105246071
ENSMUSG00000037022	514.817	1.36266	0.273193	4.58227e-08	4.32027e-07	Mmaa	109136
ENSMUSG00000021196	3158.9	1.36153	0.160369	1.49088e-18	4.55954e-17	Pfkp	56421
ENSMUSG00000036136	1242.46	1.36142	0.0987265	2.08633e-44	2.74065e-42	Fam110c	104943
ENSMUSG00000031808	2254.38	1.36131	0.278428	7.63032e-08	6.95289e-07	Slc27a1	26457
ENSMUSG00000023050	437.102	1.36104	0.209264	5.7401e-12	8.99528e-11	Map3k12	26404
ENSMUSG00000030341	6370.04	1.36038	0.245065	2.11428e-09	2.39623e-08	Tnfrsf1a	21937
ENSMUSG00000020847	842.659	1.3601	0.354194	9.57342e-06	6.23563e-05	Rph3al	380714
ENSMUSG00000018211	12.5424	1.35954	1.03846	0.0133142	0.0397618	Wfdc15b	192201
ENSMUSG00000049154	4.90923	1.3588	1.48949	0.0207352	0.0569614	Fam183b	75429
ENSMUSG00000000544	631.244	1.35794	0.194457	2.11335e-13	3.86584e-12	Gpa33	59290
ENSMUSG00000035403	18.1157	1.35791	0.95647	0.0112858	0.034754	Crb2	241324
ENSMUSG00000026959	60.4131	1.35679	0.356299	1.09731e-05	7.04649e-05	Grin1	14810
ENSMUSG00000026109	61.6252	1.35669	0.632953	0.00258791	0.00980129	Tmeff2	56363
ENSMUSG00000100277	3.81566	1.3561	1.55584	0.0212352	0.0581148	1810053B23Rik	69857
ENSMUSG00000003228	1305.62	1.35322	0.266769	2.98133e-08	2.89309e-07	Grk5	14773
ENSMUSG00000019478	497.343	1.35231	0.222308	8.80093e-11	1.1823e-09	Rab4a	19341
ENSMUSG00000052676	167.347	1.35098	0.266895	3.1662e-08	3.06035e-07	Zmat1	215693
ENSMUSG00000053985	93.5004	1.35059	0.284159	1.54148e-07	1.33972e-06	Zfp14	243906
ENSMUSG00000021403	149.906	1.34883	0.422268	0.00011382	0.000600808	Serpinb9b	20706
ENSMUSG00000066894	2320.88	1.34862	0.214253	2.30524e-11	3.34971e-10	Vsig10	231668
ENSMUSG00000026179	1445.57	1.34793	0.356056	1.22014e-05	7.78672e-05	Pnkd	56695
ENSMUSG00000048707	2778.51	1.34749	0.339661	5.75806e-06	3.92011e-05	Tprn	97031
ENSMUSG00000013083	30.3254	1.34694	0.934578	0.0111636	0.0344374	2200002J24Rik	69147
ENSMUSG00000025372	5078.87	1.34692	0.220766	7.91599e-11	1.06929e-09	Baiap2	108100
ENSMUSG00000031497	10.5533	1.34651	0.975316	0.0123	0.0373483	Tnfsf13b	24099
ENSMUSG00000035640	936.505	1.34617	0.414424	9.45465e-05	0.000508116	Cbarp	100503659
ENSMUSG00000081058	49.7001	1.34493	0.722571	0.00507949	0.0176497	H3c15	97114
ENSMUSG00000046314	1687.83	1.3443	0.150346	2.81854e-20	9.97599e-19	Stxbp6	217517
ENSMUSG00000035390	36.9418	1.34355	0.500421	0.000603959	0.00271629	Brsk1	381979
ENSMUSG00000097325	14.7686	1.34349	0.868089	0.00939724	0.0298301	Gm16897	320400
ENSMUSG00000018166	7215.05	1.34312	0.290711	2.99458e-07	2.50375e-06	Erbb3	13867
ENSMUSG00000006127	1839.28	1.34276	0.183306	1.77454e-14	3.61425e-13	Inpp5k	19062
ENSMUSG00000049555	156.7	1.34062	0.278307	1.13594e-07	1.00833e-06	Tmie	20776
ENSMUSG00000028730	18.132	1.34036	0.789251	0.00715974	0.023716	Cfap57	68625
ENSMUSG00000062908	3803.29	1.33986	0.191903	2.18174e-13	3.98272e-12	Acadm	11364
ENSMUSG00000010175	438.771	1.33963	0.293459	3.92947e-07	3.22886e-06	Prox1	19130
ENSMUSG00000040136	18.6561	1.33963	0.989638	0.0130068	0.0390223	Abcc8	20927
ENSMUSG00000073555	3.18762	1.33896	1.4865	0.021711	0.0591687	Gm4951	240327
ENSMUSG00000043088	1423.93	1.33808	0.163878	2.38467e-17	6.48265e-16	Il17re	57890
ENSMUSG00000022037	435033	1.33632	0.350711	1.1266e-05	7.21798e-05	Clu	12759
ENSMUSG00000061802	9.12718	1.33615	0.950194	0.0120871	0.0368162	Armc4	74934
ENSMUSG00000097855	40.1573	1.33539	0.655683	0.00350024	0.0127746	A930007I19Rik	77779
ENSMUSG00000035504	3952.27	1.33473	0.264891	3.66526e-08	3.50636e-07	Reep6	70335
ENSMUSG00000040812	3.06501	1.33441	1.49079	0.0219744	0.0597658	Agbl2	271813
ENSMUSG00000032425	532.975	1.33425	0.23718	1.42846e-09	1.66325e-08	Zfp949	71640
ENSMUSG00000024206	770.042	1.33404	0.167832	1.40973e-16	3.51947e-15	Rfx2	19725
ENSMUSG00000100937	5.62275	1.33404	1.00046	0.0135682	0.040428	Nscme3l	75555
ENSMUSG00000026791	585.643	1.33309	0.440062	0.000206217	0.00103494	Slc2a8	56017
ENSMUSG00000014791	2003.58	1.33295	0.148871	2.55293e-20	9.08517e-19	Elmo3	234683
ENSMUSG00000000631	13747.5	1.33239	0.16181	1.35068e-17	3.77131e-16	Myo18a	360013
ENSMUSG00000096146	6.46993	1.33115	1.14449	0.0172031	0.0491916	Kcnj11	16514
ENSMUSG00000028542	749.446	1.33097	0.229143	4.87367e-10	6.01974e-09	Slc6a9	14664
ENSMUSG00000058351	155.851	1.33057	0.284515	2.32026e-07	1.97197e-06	Smim4	66487
ENSMUSG00000052135	105.19	1.33036	0.537259	0.00113841	0.00475402	Foxo6	329934
ENSMUSG00000022040	598.949	1.32977	0.206603	9.37248e-12	1.42428e-10	Ephx2	13850
ENSMUSG00000006464	533.465	1.32894	0.182913	2.81972e-14	5.59174e-13	Bbs1	52028
ENSMUSG00000004637	633.912	1.32855	0.199263	1.99192e-12	3.25714e-11	Wwox	80707
ENSMUSG00000031755	799.85	1.32816	0.13214	6.74229e-25	3.45463e-23	Bbs2	67378
ENSMUSG00000041679	95.2568	1.32803	0.432368	0.000180678	0.00091892	Lrrc29	234684
ENSMUSG00000055027	2.9049	1.32738	1.42563	0.0218288	0.0594153	Smyd1	12180
ENSMUSG00000033684	4555.74	1.32334	0.163583	4.53022e-17	1.18861e-15	Qsox1	104009
ENSMUSG00000035561	30.4379	1.32317	0.946528	0.0125973	0.0380197	Aldh1b1	72535
ENSMUSG00000000915	5628.63	1.323	0.177521	6.98014e-15	1.4754e-13	Hip1r	29816
ENSMUSG00000040794	38.7557	1.32272	0.903634	0.011347	0.0349152	C1qtnf4	67445
ENSMUSG00000050271	1670.16	1.32269	0.170673	6.99804e-16	1.63647e-14	Prag1	244418
ENSMUSG00000022353	4208.22	1.32084	0.135772	1.71373e-23	7.92974e-22	Mtss1	211401
ENSMUSG00000050195	25.0436	1.31997	0.643015	0.00348423	0.012728	Scd4	329065
ENSMUSG00000078735	16.3083	1.31902	0.664541	0.00408915	0.0146133	Il11ra2	16158
ENSMUSG00000071711	2642.44	1.3174	0.537271	0.00125123	0.00516128	Mpst	246221
ENSMUSG00000004415	6.32981	1.3166	1.054	0.0158719	0.0460784	Col26a1	140709
ENSMUSG00000071796	2.5636	1.31594	1.29733	0.0208852	0.0572987	6820431F20Rik	547150
ENSMUSG00000048485	58.4613	1.31586	0.460132	0.000371163	0.0017535	Zbtb8b	215627
ENSMUSG00000079173	55.1711	1.31565	0.547893	0.00144461	0.00586017	Zan	22635
ENSMUSG00000051998	16.415	1.31499	0.835705	0.00956197	0.0302891	Lax1	240754
ENSMUSG00000086844	28.6749	1.31376	0.433669	0.000214073	0.00107108	B230206H07Rik	320871
ENSMUSG00000052316	6.68991	1.31361	1.25523	0.0203399	0.0561593	Lrrc15	74488
ENSMUSG00000047822	98.4545	1.31298	0.864107	0.0105593	0.0329683	Angptl8	624219
ENSMUSG00000035285	109.802	1.31172	0.589491	0.00232105	0.00890957	Nat14	269854
ENSMUSG00000020889	787.949	1.31166	0.148985	1.01052e-19	3.38102e-18	Nr1d1	217166
ENSMUSG00000034429	584.307	1.31053	0.247702	9.84399e-09	1.01991e-07	Zfp707	69020
ENSMUSG00000027452	765.281	1.31051	0.230352	1.0217e-09	1.21052e-08	Acss1	68738
ENSMUSG00000032280	5619.79	1.30908	0.181896	4.81225e-14	9.335e-13	Tle3	21887
ENSMUSG00000078664	33391.7	1.30838	0.550398	0.00156649	0.00629327	Sprr2a1	20755
ENSMUSG00000055148	68.8269	1.30595	0.804077	0.00889847	0.028557	Klf2	16598
ENSMUSG00000024924	1480.84	1.30534	0.400612	9.85831e-05	0.000527781	Vldlr	22359
ENSMUSG00000096956	40.5239	1.30467	0.741103	0.00685176	0.0228271	Snhg18	100616095
ENSMUSG00000085833	41.7053	1.30445	0.364356	2.98314e-05	0.000177205	Gm13003	100503595
ENSMUSG00000045193	1738.31	1.30292	0.240183	4.73477e-09	5.12859e-08	Cirbp	12696
ENSMUSG00000045275	79.2813	1.30267	0.515859	0.00104909	0.00443785	Lca5l	385668
ENSMUSG00000001948	199.425	1.30248	0.727362	0.00647259	0.0217117	Spa17	20686
ENSMUSG00000027602	1460.92	1.30205	0.628146	0.003454	0.0126318	Map1lc3a	66734
ENSMUSG00000000154	1269.52	1.3016	0.440989	0.000283834	0.00137614	Slc22a18	18400
ENSMUSG00000085282	212.664	1.3016	0.306586	1.85262e-06	1.36784e-05	Gm15663	327812
ENSMUSG00000070371	95.2933	1.30156	0.58447	0.00236164	0.00904586	Prss36	77613
ENSMUSG00000002346	577.125	1.30153	0.198465	4.35246e-12	6.90923e-11	Slc25a42	73095
ENSMUSG00000110618	3.28178	1.30149	1.4289	0.0233067	0.0627525	Gm39822	105244162
ENSMUSG00000026880	3534.71	1.30123	0.161626	6.43069e-17	1.66934e-15	Stom	13830
ENSMUSG00000024339	179.987	1.29993	0.233648	2.15831e-09	2.44188e-08	Tap2	21355
ENSMUSG00000017760	4928	1.29927	0.303657	1.60087e-06	1.1914e-05	Ctsa	19025
ENSMUSG00000031378	399.211	1.29916	0.164698	2.41231e-16	5.93168e-15	Abcd1	11666
ENSMUSG00000038208	556.526	1.29867	0.265835	8.61989e-08	7.80014e-07	Pgap3	320655
ENSMUSG00000020473	16.8421	1.29843	0.853228	0.0108659	0.0337156	Aebp1	11568
ENSMUSG00000023044	892.253	1.29787	0.250249	1.77607e-08	1.7873e-07	Csad	246277
ENSMUSG00000026342	6959.96	1.29612	0.19912	6.0868e-12	9.49299e-11	Slc35f5	74150
ENSMUSG00000019055	984.89	1.29533	0.282371	3.80679e-07	3.13595e-06	Plod1	18822
ENSMUSG00000118245	7.63583	1.29522	0.882899	0.0120008	0.0366045	Gm30082	102631855
ENSMUSG00000039372	11.3982	1.29456	0.914132	0.0130436	0.0391202	Marchf4	381270
ENSMUSG00000018909	2513.09	1.29453	0.239796	5.5654e-09	5.97213e-08	Arrb1	109689
ENSMUSG00000023999	149.372	1.29395	0.305835	2.00583e-06	1.47096e-05	Kif6	319991
ENSMUSG00000056938	941.874	1.29372	0.445946	0.000339847	0.00161805	Acbd4	67131
ENSMUSG00000033502	1052.42	1.29351	0.145603	5.07595e-20	1.74915e-18	Cdc14a	229776
ENSMUSG00000021097	6548.3	1.29337	0.225721	8.26366e-10	9.92908e-09	Clmn	94040
ENSMUSG00000118559	325.913	1.29272	0.163909	2.46265e-16	6.04786e-15	A930007A09Rik	432999
ENSMUSG00000108659	24.3835	1.2927	0.704223	0.00602219	0.0204285	Gm34121	102637256
ENSMUSG00000021719	3.21852	1.29266	1.48149	0.0241882	0.0646592	Rgs7bp	52882
ENSMUSG00000040600	2160.49	1.29213	0.172713	5.87654e-15	1.25569e-13	Eps8l3	99662
ENSMUSG00000044186	8.95441	1.29167	1.17746	0.0201877	0.0558256	Nkx2-6	18092
ENSMUSG00000096957	31.7308	1.29156	0.871239	0.0117949	0.0360833	E230013L22Rik	102132
ENSMUSG00000015149	1925.77	1.29079	0.249104	1.84316e-08	1.85196e-07	Sirt2	64383
ENSMUSG00000029864	84.6616	1.28867	0.55803	0.00195897	0.00768396	Gstk1	76263
ENSMUSG00000045005	3830.88	1.28658	0.184727	2.67291e-13	4.81295e-12	Fzd5	14367
ENSMUSG00000031294	2.14698	1.28589	1.53072	0.0247688	0.0659144	D630029K05Rik	103175
ENSMUSG00000030484	5.00013	1.28571	1.42062	0.0241618	0.0646065	Lypd5	76942
ENSMUSG00000062743	73.4224	1.28439	0.376061	5.79566e-05	0.000326536	Zfp677	210503
ENSMUSG00000031765	8388.71	1.28346	0.627453	0.00383913	0.0138666	Mt1	17748
ENSMUSG00000098188	2165.36	1.28307	0.172088	7.24092e-15	1.52887e-13	Sowahc	268301
ENSMUSG00000042333	35.6366	1.28147	0.723613	0.00706575	0.0234405	Tnfrsf14	230979
ENSMUSG00000024957	10.4563	1.28091	0.844331	0.011396	0.0350273	Kcnk4	16528
ENSMUSG00000032010	124.079	1.28073	0.3944	0.000107641	0.0005705	Usp2	53376
ENSMUSG00000028536	585.691	1.28059	0.528419	0.0014634	0.00592656	2610528J11Rik	66451
ENSMUSG00000021982	1382.42	1.28037	0.122307	9.56302e-27	5.47301e-25	Cdadc1	71891
ENSMUSG00000033059	9758.32	1.27929	0.11446	4.1979e-30	2.93448e-28	Pygb	110078
ENSMUSG00000060441	73.3078	1.27871	0.46118	0.000526425	0.00239845	Trim5	667823
ENSMUSG00000097113	25.0155	1.27853	0.72853	0.00734722	0.0242018	Gm19705	100503460
ENSMUSG00000087380	186.293	1.27722	0.227728	1.73246e-09	1.99233e-08	2210408F21Rik	73652
ENSMUSG00000042628	1604.32	1.27702	0.103666	5.68913e-36	5.4585e-34	Zfyve1	217695
ENSMUSG00000062054	1417.59	1.27693	0.275515	3.13021e-07	2.61046e-06	Iah1	67732
ENSMUSG00000044433	2109.84	1.27667	0.136724	7.93401e-22	3.16278e-20	Camsap3	69697
ENSMUSG00000060477	1051.21	1.27441	0.221739	7.71002e-10	9.31533e-09	Irak2	108960
ENSMUSG00000034382	7954.31	1.27344	0.329611	1.01761e-05	6.60398e-05	AI661453	224833
ENSMUSG00000029322	9253.59	1.27265	0.299333	1.90211e-06	1.39962e-05	Plac8	231507
ENSMUSG00000031748	6.18243	1.27202	0.948852	0.015392	0.0449049	Gnao1	14681
ENSMUSG00000029086	62678.7	1.27111	0.221992	8.80448e-10	1.05272e-08	Prom1	19126
ENSMUSG00000032854	110.489	1.27029	0.501005	0.00109013	0.00458664	Ugt8a	22239
ENSMUSG00000018750	1369.55	1.27017	0.168094	3.43596e-15	7.53946e-14	Zbtb4	75580
ENSMUSG00000033416	1262.83	1.26992	0.278908	4.70368e-07	3.81696e-06	Gucd1	68778
ENSMUSG00000013539	1561.05	1.26949	0.261438	1.05652e-07	9.434e-07	Tango2	27883
ENSMUSG00000037992	1907.7	1.26932	0.346099	2.26829e-05	0.000138094	Rara	19401
ENSMUSG00000020604	244.663	1.2689	0.210478	1.41095e-10	1.84726e-09	Arsg	74008
ENSMUSG00000013622	1952.92	1.26684	0.261877	1.16473e-07	1.03095e-06	Atraid	381629
ENSMUSG00000022540	1304.99	1.26643	0.27502	3.69097e-07	3.04567e-06	Rogdi	66049
ENSMUSG00000024193	418.257	1.26641	0.691333	0.00643993	0.0216244	Phf1	21652
ENSMUSG00000035539	10.8626	1.26604	1.13506	0.0208949	0.0573116	Ccdc180	381522
ENSMUSG00000029869	509.975	1.26601	0.424056	0.00027277	0.00132842	Ephb6	13848
ENSMUSG00000032348	26039.7	1.26594	0.40562	0.000172576	0.000880563	Gsta4	14860
ENSMUSG00000031539	595.569	1.26546	0.198923	1.70301e-11	2.52141e-10	Ap3m2	64933
ENSMUSG00000033287	1416.58	1.26432	0.373258	6.69425e-05	0.000371285	Kctd17	72844
ENSMUSG00000018167	3935.1	1.26428	0.293116	1.4616e-06	1.1003e-05	Stard3	59045
ENSMUSG00000031906	13887.4	1.26343	0.149816	2.79095e-18	8.32733e-17	Smpd3	58994
ENSMUSG00000031297	99.4687	1.26303	0.546068	0.00205004	0.0079979	Slc7a3	11989
ENSMUSG00000028618	10615.1	1.26295	0.278212	5.08893e-07	4.09731e-06	Tmem59	56374
ENSMUSG00000038473	79.1626	1.26218	0.227626	2.57138e-09	2.87762e-08	Nos1ap	70729
ENSMUSG00000063172	234.979	1.26214	0.344294	2.31587e-05	0.000140685	Hspb11	72938
ENSMUSG00000029650	39.9807	1.26091	0.628439	0.0044226	0.015645	Slc46a3	71706
ENSMUSG00000031166	3365.32	1.26067	0.16326	9.64721e-16	2.21625e-14	Wdr13	73447
ENSMUSG00000052605	320.368	1.26015	0.503452	0.0012224	0.00505522	Isoc2b	67441
ENSMUSG00000074794	1317.42	1.25998	0.25574	7.48254e-08	6.84053e-07	Arrdc3	105171
ENSMUSG00000047446	784.273	1.25977	0.158546	1.62104e-16	4.03159e-15	Arl4a	11861
ENSMUSG00000040612	2173.14	1.25879	0.277223	5.10133e-07	4.1056e-06	Ildr2	100039795
ENSMUSG00000040557	690.64	1.25876	0.253579	6.18876e-08	5.7138e-07	Mettl27	79565
ENSMUSG00000013997	2878.88	1.25836	0.269493	2.73834e-07	2.30329e-06	Nit1	27045
ENSMUSG00000036622	2164.54	1.25823	0.340435	2.07137e-05	0.000126895	Atp13a2	74772
ENSMUSG00000034435	1203.84	1.2576	0.228685	3.36902e-09	3.7046e-08	Tmem30b	238257
ENSMUSG00000091971	1307.42	1.25746	0.292888	1.62209e-06	1.20582e-05	Hspa1a	193740
ENSMUSG00000021809	299.829	1.25737	0.376784	8.16214e-05	0.000444635	Nudt13	67725
ENSMUSG00000024922	117.741	1.25717	0.374485	7.59133e-05	0.000416789	Ovol1	18426
ENSMUSG00000015468	96.9994	1.2571	0.457819	0.000598417	0.00269818	Notch4	18132
ENSMUSG00000009876	4.1247	1.25607	0.929456	0.0157056	0.045677	Cox4i2	84682
ENSMUSG00000005950	10.1205	1.25547	0.743532	0.00883144	0.0283885	P2rx5	94045
ENSMUSG00000103793	27.1339	1.25406	0.577417	0.00300973	0.0112001	Pcdhga6	93714
ENSMUSG00000040260	82.3129	1.25398	0.47416	0.000819142	0.00355928	Daam2	76441
ENSMUSG00000026205	209.2	1.25378	0.344161	2.57796e-05	0.000155352	Slc23a3	22626
ENSMUSG00000022564	4481.84	1.25313	0.318725	7.96824e-06	5.28686e-05	Grina	66168
ENSMUSG00000040219	270.476	1.25214	0.26128	1.50582e-07	1.31051e-06	Ttc12	235330
ENSMUSG00000036867	381.692	1.25195	0.339216	2.14211e-05	0.000131105	Smad6	17130
ENSMUSG00000043501	1708.42	1.25194	0.367389	6.36541e-05	0.00035516	Lgals2	107753
ENSMUSG00000010080	7722.9	1.2517	0.367467	6.40125e-05	0.000356652	Epn3	71889
ENSMUSG00000040714	1020.79	1.25141	0.299645	2.77763e-06	1.98708e-05	Klc3	232943
ENSMUSG00000084381	6.86807	1.25122	0.994917	0.018121	0.0514257	AA413626	100359413
ENSMUSG00000071359	2503.96	1.2504	0.122515	1.55954e-25	8.34013e-24	Tbpl1	237336
ENSMUSG00000053368	2.05062	1.2496	1.47464	0.0267343	0.0700683	Rxfp2	140498
ENSMUSG00000011658	397.479	1.24931	0.387852	0.000125916	0.000658445	Fuz	70300
ENSMUSG00000053329	1586.65	1.24881	0.379452	9.81552e-05	0.000525778	Gatd3a	28295
ENSMUSG00000031493	39.1695	1.24878	0.687748	0.0069333	0.0230752	Ggn	243897
ENSMUSG00000006651	660.371	1.24746	0.425919	0.000341492	0.0016251	Aplp1	11803
ENSMUSG00000003344	2797.28	1.24745	0.228558	4.34688e-09	4.72938e-08	Btbd2	208198
ENSMUSG00000023951	4403.17	1.24737	0.149989	7.76716e-18	2.21392e-16	Vegfa	22339
ENSMUSG00000002885	6571.03	1.24492	0.153167	3.76797e-17	9.96628e-16	Adgre5	26364
ENSMUSG00000040883	1524.1	1.24305	0.623798	0.00475109	0.0166445	Tmem205	235043
ENSMUSG00000023153	5.48988	1.24255	1.37309	0.0264749	0.0695001	Tmem52	69671
ENSMUSG00000004473	31.7868	1.24233	0.395373	0.000168424	0.000860944	Clec11a	20256
ENSMUSG00000009614	702.731	1.24201	0.19377	1.29915e-11	1.93961e-10	Sardh	192166
ENSMUSG00000035781	3351.65	1.24154	0.213386	5.37496e-10	6.60001e-09	R3hdm4	109284
ENSMUSG00000036560	10.7739	1.2406	0.797969	0.0117081	0.0358684	Lgi4	243914
ENSMUSG00000063652	320.648	1.24026	0.210199	3.27951e-10	4.13328e-09	Slc22a21	56517
ENSMUSG00000029638	24.7212	1.24003	0.712375	0.00825295	0.0267752	Glcci1	170772
ENSMUSG00000038836	296.155	1.23871	0.20221	8.14079e-11	1.09814e-09	Agbl3	76223
ENSMUSG00000009828	3203.49	1.23848	0.250517	7.15857e-08	6.56275e-07	Cilk1	56542
ENSMUSG00000052783	71.3091	1.2383	0.336384	2.28806e-05	0.000139211	Grk4	14772
ENSMUSG00000032657	422.007	1.23702	0.461245	0.000759136	0.00332406	Fam189b	68521
ENSMUSG00000097906	55.7365	1.23699	0.723841	0.00885282	0.0284339	Gm9625	674597
ENSMUSG00000030064	1887.86	1.23688	0.221641	2.20224e-09	2.48727e-08	Frmd4b	232288
ENSMUSG00000059554	501.507	1.23409	0.154961	1.47261e-16	3.67177e-15	Ccdc28a	215814
ENSMUSG00000023007	834.264	1.23362	0.23023	7.82212e-09	8.20924e-08	Prpf40b	54614
ENSMUSG00000027868	8.40746	1.23331	1.01195	0.0198512	0.0551443	Tbx15	21384
ENSMUSG00000028776	12834	1.23297	0.292668	2.45092e-06	1.77018e-05	Tinagl1	94242
ENSMUSG00000036885	1683.6	1.2315	0.239206	2.4733e-08	2.43633e-07	Arhgef26	622434
ENSMUSG00000028416	12943.2	1.23149	0.386795	0.000149018	0.000768573	Bag1	12017
ENSMUSG00000053226	125.667	1.23097	0.355648	5.44233e-05	0.000308404	Dand5	23863
ENSMUSG00000020818	1083.88	1.23061	0.281459	1.19307e-06	9.07927e-06	Mfsd11	69900
ENSMUSG00000047875	67.1019	1.23035	0.379504	0.00012163	0.000637734	Gpr157	269604
ENSMUSG00000100594	93.3626	1.23015	0.445019	0.000598416	0.00269818	2810414N06Rik	102640772
ENSMUSG00000034706	5.06759	1.22946	1.24844	0.0257241	0.0678517	Dnaic2	432611
ENSMUSG00000023031	91.7364	1.22877	0.700645	0.0082482	0.0267643	Cela1	109901
ENSMUSG00000013160	3015.28	1.22796	0.212087	6.55421e-10	7.98789e-09	Atp6v0d1	11972
ENSMUSG00000044165	22.037	1.22748	0.665132	0.0068325	0.0227785	Bcl2l15	229672
ENSMUSG00000032182	678.351	1.22734	0.399114	0.000218819	0.0010937	Yipf2	74766
ENSMUSG00000027257	711.962	1.22691	0.441071	0.000570819	0.00258327	Pacsin3	80708
ENSMUSG00000001323	263.528	1.22514	0.237223	2.29749e-08	2.27344e-07	Srr	27364
ENSMUSG00000029103	3095.9	1.22513	0.242956	4.39378e-08	4.1606e-07	Lrpap1	16976
ENSMUSG00000007030	146.951	1.22415	0.406286	0.000271677	0.00132409	Vwa7	27762
ENSMUSG00000045954	1819.8	1.22339	0.199423	7.95201e-11	1.07341e-09	Cavin2	20324
ENSMUSG00000045968	10.1013	1.22327	0.989212	0.01985	0.0551443	Teddm2	240817
ENSMUSG00000016552	281.909	1.22277	0.434842	0.000523596	0.00238722	Foxred2	239554
ENSMUSG00000056698	393.603	1.22266	0.124042	5.68757e-24	2.69547e-22	Elmod3	232089
ENSMUSG00000042359	931.993	1.22236	0.284649	1.736e-06	1.2861e-05	Osbpl6	99031
ENSMUSG00000026435	830.222	1.22211	0.437063	0.000551056	0.00250193	Slc45a3	212980
ENSMUSG00000032318	3.22863	1.22209	1.25213	0.0263302	0.0691853	Isl2	104360
ENSMUSG00000034799	302.546	1.22156	0.192191	1.92758e-11	2.83887e-10	Unc13a	382018
ENSMUSG00000040978	124.397	1.22068	0.282392	1.53046e-06	1.14553e-05	Gm11992	626870
ENSMUSG00000105836	6.18559	1.22061	1.25295	0.0264543	0.0694647	Gm17954	100416168
ENSMUSG00000029865	2.4967	1.21933	1.60742	0.0284451	0.0736689	Sval1	71578
ENSMUSG00000032091	3746.1	1.21921	0.18618	5.4123e-12	8.50883e-11	Tmprss4	214523
ENSMUSG00000022108	29837	1.21815	0.292688	3.17183e-06	2.25262e-05	Itm2b	16432
ENSMUSG00000037818	170.222	1.21765	0.430487	0.000502411	0.00230243	Abhd18	269423
ENSMUSG00000032313	8.88961	1.21746	1.03004	0.0215405	0.0588105	Tmem266	244886
ENSMUSG00000061451	135.561	1.21633	0.336044	3.05614e-05	0.000180992	Tmem151a	381199
ENSMUSG00000006360	1235.26	1.21467	0.717655	0.00962453	0.0304577	Crip1	12925
ENSMUSG00000017713	238.479	1.21454	0.475571	0.00116511	0.0048495	Tha1	71776
ENSMUSG00000028673	3701.4	1.21435	0.249938	1.1651e-07	1.03095e-06	Fuca1	71665
ENSMUSG00000004568	4776.5	1.21365	0.166913	3.31837e-14	6.53424e-13	Arhgef18	102098
ENSMUSG00000067924	623.917	1.2133	0.49639	0.00159664	0.00639733	Rtl8b	553127
ENSMUSG00000094282	12.8527	1.21121	0.899936	0.0175581	0.0500604	Cfap73	546886
ENSMUSG00000109528	2.5655	1.21022	1.40061	0.0289768	0.074784	Olfr1309	258439
ENSMUSG00000029524	280.752	1.2084	0.256879	2.5596e-07	2.15944e-06	Sirt4	75387
ENSMUSG00000038534	992.087	1.20832	0.146302	1.36494e-17	3.8057e-16	Osbpl7	71240
ENSMUSG00000006494	1824.73	1.20808	0.274893	1.12819e-06	8.62242e-06	Pdk1	228026
ENSMUSG00000100017	104.043	1.20735	0.401711	0.000288864	0.00139811	2410022M11Rik	100503842
ENSMUSG00000027371	278.833	1.20696	0.243547	7.19085e-08	6.58926e-07	Fahd2a	68126
ENSMUSG00000024661	44458.7	1.20695	0.494987	0.00164597	0.00657481	Fth1	14319
ENSMUSG00000030096	25942	1.20587	0.256028	2.50138e-07	2.11489e-06	Slc6a6	21366
ENSMUSG00000039070	12.1328	1.2056	0.897911	0.0178733	0.0508109	Cpa4	71791
ENSMUSG00000023266	66.6744	1.20544	0.537397	0.00279372	0.0104955	Frs3	107971
ENSMUSG00000001120	365.256	1.20511	0.252361	1.80944e-07	1.55881e-06	Pcbp3	59093
ENSMUSG00000035713	135.46	1.20494	0.225152	8.62678e-09	9.01025e-08	Usp35	244144
ENSMUSG00000046607	2.20706	1.20437	1.57706	0.0295312	0.0759605	Hrk	12123
ENSMUSG00000017009	17415.7	1.20389	0.125639	8.81493e-23	3.79197e-21	Sdc4	20971
ENSMUSG00000021303	15.3532	1.20354	0.681865	0.00854261	0.0275733	Gng4	14706
ENSMUSG00000059824	126.652	1.201	0.720923	0.0104602	0.0326952	Dbp	13170
ENSMUSG00000103906	191.165	1.20057	0.347751	6.00551e-05	0.000337194	Tigd5	105734
ENSMUSG00000051037	88.6218	1.20056	0.434891	0.000645319	0.00287915	Zfp455	218311
ENSMUSG00000025357	360.477	1.19953	0.203394	3.64287e-10	4.57193e-09	Dgka	13139
ENSMUSG00000025257	119.393	1.19868	0.380711	0.0001809	0.000919197	Ribc1	66611
ENSMUSG00000022419	5140.38	1.19851	0.485328	0.00153655	0.00619079	Deptor	97998
ENSMUSG00000097222	77.3583	1.19807	0.526316	0.00260392	0.00985432	Gata6os	68434
ENSMUSG00000033885	3859.26	1.19578	0.141435	2.67392e-18	8.00253e-17	Pxk	218699
ENSMUSG00000022817	1298.56	1.19516	0.155045	1.2284e-15	2.79901e-14	Itgb5	16419
ENSMUSG00000028573	225.426	1.1943	0.202836	3.90624e-10	4.87919e-09	Fggy	75578
ENSMUSG00000038793	152.708	1.19322	0.744858	0.0120103	0.0366222	Lefty1	13590
ENSMUSG00000020520	4159.47	1.19315	0.260197	4.72458e-07	3.82916e-06	Galnt10	171212
ENSMUSG00000004043	388.724	1.19315	0.236255	4.52829e-08	4.27783e-07	Stat5a	20850
ENSMUSG00000109644	4.78515	1.19302	0.932511	0.0201189	0.0556765	0610005C13Rik	71661
ENSMUSG00000039910	2716.08	1.19301	0.292366	4.78998e-06	3.30237e-05	Cited2	17684
ENSMUSG00000056899	76.4301	1.19298	0.400741	0.00032782	0.00156498	Immp2l	93757
ENSMUSG00000039611	29.8943	1.19261	0.946173	0.0206549	0.0568045	Pgap4	67063
ENSMUSG00000015968	8.70828	1.1926	0.915395	0.0195007	0.0544024	Cacna1d	12289
ENSMUSG00000060802	12506.5	1.19232	0.458292	0.00106348	0.00448609	B2m	12010
ENSMUSG00000021070	66.0926	1.19116	0.50909	0.00223362	0.00861113	Bdkrb2	12062
ENSMUSG00000032067	1801.35	1.19096	0.113755	1.13257e-26	6.42545e-25	Pts	19286
ENSMUSG00000029452	31.6467	1.18956	0.628433	0.00672073	0.0224632	Tmem116	77462
ENSMUSG00000078945	3342.18	1.1892	0.373038	0.000161013	0.000826081	Naip2	17948
ENSMUSG00000028709	356.377	1.1889	0.180824	4.85503e-12	7.67588e-11	Mob3c	100465
ENSMUSG00000009772	3019.05	1.18827	0.189817	3.86731e-11	5.43004e-10	Nuak2	74137
ENSMUSG00000026578	809.286	1.18749	0.232985	3.5851e-08	3.43976e-07	Ccdc181	74895
ENSMUSG00000082575	21.4268	1.18661	0.628697	0.00684883	0.0228213	Eef2-ps2	433776
ENSMUSG00000038451	366.661	1.18512	0.606642	0.00592509	0.0201445	Spsb2	14794
ENSMUSG00000001763	461.08	1.18429	0.494499	0.00195195	0.00766254	Tspan33	232670
ENSMUSG00000023032	264.642	1.18346	0.176049	1.80164e-12	2.96582e-11	Slc4a8	59033
ENSMUSG00000094724	66.0275	1.18289	0.300472	9.06769e-06	5.94181e-05	Rnaset2b	68195
ENSMUSG00000037578	2.54882	1.18225	1.58132	0.0309015	0.0788778	Pkd2l1	329064
ENSMUSG00000032596	699.111	1.18211	0.186238	2.23041e-11	3.25304e-10	Uba7	74153
ENSMUSG00000030382	2.47256	1.18162	1.47384	0.0313349	0.0797187	Slc27a5	26459
ENSMUSG00000018500	77.2747	1.18032	0.56831	0.00448349	0.0158312	Adora2b	11541
ENSMUSG00000052105	10561.3	1.17919	0.154196	2.05789e-15	4.59281e-14	Mtcl1	68617
ENSMUSG00000027488	490.569	1.17875	0.322729	2.91829e-05	0.000173774	Snta1	20648
ENSMUSG00000046947	526.64	1.17846	0.211485	2.62845e-09	2.93813e-08	Adck2	57869
ENSMUSG00000067212	3610.55	1.17828	0.37718	0.000206114	0.00103469	H2-T23	15040
ENSMUSG00000031833	1843.2	1.17812	0.150741	5.49406e-16	1.29405e-14	Mast3	546071
ENSMUSG00000034854	479.657	1.17694	0.373081	0.000185865	0.000942229	Mfsd12	73822
ENSMUSG00000031893	31.7989	1.17691	0.721615	0.0118267	0.0361524	Tsnaxip1	72236
ENSMUSG00000025006	343.004	1.17624	0.327867	3.78398e-05	0.000220625	Sorbs1	20411
ENSMUSG00000027399	50.3776	1.17574	0.588313	0.00545806	0.0187524	Il1a	16175
ENSMUSG00000055976	414.883	1.17525	0.417791	0.000579314	0.00261687	Cldn23	71908
ENSMUSG00000019312	5604.77	1.17522	0.347155	8.16024e-05	0.000444635	Grb7	14786
ENSMUSG00000054383	42.6303	1.17435	0.428866	0.00073288	0.00321918	Pnma1	70481
ENSMUSG00000026958	752.986	1.17353	0.33523	5.31607e-05	0.000301861	Dpp7	83768
ENSMUSG00000032527	1907.85	1.17312	0.230105	3.68169e-08	3.52036e-07	Pccb	66904
ENSMUSG00000042564	262.949	1.17238	0.283941	4.064e-06	2.848e-05	Fam227a	75729
ENSMUSG00000021638	6770.64	1.17209	0.156801	7.89729e-15	1.6568e-13	Ocln	18260
ENSMUSG00000007035	188.747	1.17201	0.24643	2.15094e-07	1.83444e-06	Msh5	17687
ENSMUSG00000022090	231.77	1.17198	0.46952	0.00151155	0.00610014	Pdlim2	213019
ENSMUSG00000117698	41.1754	1.1708	0.572406	0.00494159	0.0172317	BC037704	100502982
ENSMUSG00000059013	186.702	1.17053	0.303284	1.28795e-05	8.17416e-05	Sh2d3c	27387
ENSMUSG00000032754	743.899	1.16841	0.351798	0.000104793	0.000557189	Slc8b1	170756
ENSMUSG00000087385	78.8621	1.16736	0.37497	0.000219182	0.00109468	Frg2f1	433752
ENSMUSG00000033594	219.593	1.16727	0.330071	4.70482e-05	0.00026934	Spata2l	78779
ENSMUSG00000042826	113.536	1.16583	0.650159	0.00879739	0.028293	Fgf11	14166
ENSMUSG00000032207	3.24424	1.16554	1.35452	0.0320772	0.0812431	Lipc	15450
ENSMUSG00000040415	1147.82	1.16483	0.46992	0.00161367	0.00645499	Dtx3	80904
ENSMUSG00000020669	1577.68	1.16442	0.378568	0.000250726	0.00123241	Sh3yl1	24057
ENSMUSG00000037143	91.7039	1.16423	0.512534	0.00284537	0.0106527	Cfap61	78774
ENSMUSG00000087165	115.711	1.1642	0.658146	0.00928638	0.0295549	2010001A14Rik	76516
ENSMUSG00000000869	108.44	1.16402	0.314258	2.46018e-05	0.000148805	Il4	16189
ENSMUSG00000021194	6.8161	1.16374	1.06249	0.026874	0.0702652	Chga	12652
ENSMUSG00000022094	3192.55	1.16247	0.174415	2.81096e-12	4.51716e-11	Slc39a14	213053
ENSMUSG00000081382	16.6069	1.16232	0.702064	0.0116827	0.0358094	Rpl18-ps1	667100
ENSMUSG00000019302	3440.4	1.16153	0.203756	1.29672e-09	1.5189e-08	Atp6v0a1	11975
ENSMUSG00000001166	100.696	1.15955	0.309202	2.06598e-05	0.000126644	Oas1c	114643
ENSMUSG00000042745	3587.6	1.15941	0.594574	0.00633689	0.0213333	Id1	15901
ENSMUSG00000038276	11.6678	1.15931	0.892213	0.0212049	0.0580481	Asic3	171209
ENSMUSG00000070002	1109.42	1.1592	0.267734	1.70372e-06	1.26362e-05	Ell	13716
ENSMUSG00000027249	4.99598	1.15905	1.51284	0.0329083	0.0829595	F2	14061
ENSMUSG00000053550	12.6923	1.15828	0.812554	0.0176378	0.0502315	Shisa7	232813
ENSMUSG00000064109	1.99212	1.15801	1.38654	0.0329137	0.0829595	Hcst	23900
ENSMUSG00000028441	12.6579	1.15756	0.950024	0.0236832	0.0635683	1110017D15Rik	73721
ENSMUSG00000093989	4.9596	1.15739	0.925912	0.0227593	0.0615543	Rnasek	52898
ENSMUSG00000030909	1473.85	1.15703	0.196812	4.51807e-10	5.61475e-09	Anks4b	72074
ENSMUSG00000071347	5.32893	1.15583	1.10215	0.0286706	0.0741391	C1qtnf9	239126
ENSMUSG00000019737	136.099	1.15556	0.507942	0.00287565	0.0107558	Syne4	233066
ENSMUSG00000031883	23.3886	1.15545	0.653094	0.00947245	0.0300396	Car7	12354
ENSMUSG00000024388	204.885	1.15527	0.376103	0.000259691	0.00127264	Myo7b	17922
ENSMUSG00000069729	4369.89	1.15413	0.190347	1.46318e-10	1.91053e-09	Arid1b	239985
ENSMUSG00000044477	4124.34	1.15363	0.331511	6.02169e-05	0.000337908	Zfand3	21769
ENSMUSG00000030824	7616.59	1.15287	0.284629	5.9911e-06	4.0684e-05	Nucb1	18220
ENSMUSG00000051124	629.232	1.15151	0.241441	2.11409e-07	1.80452e-06	Gimap9	317758
ENSMUSG00000020019	1491.38	1.14981	0.109151	6.34469e-27	3.7181e-25	Ntn4	57764
ENSMUSG00000038057	5.4605	1.14924	1.05193	0.0278836	0.0725174	Dbil5	13168
ENSMUSG00000002076	163.1	1.14902	0.41956	0.000775293	0.00338572	Hsf2bp	74377
ENSMUSG00000091811	499.189	1.14883	0.636683	0.00893955	0.0286373	Inafm1	66300
ENSMUSG00000039914	487.495	1.14845	0.19239	2.6564e-10	3.37403e-09	Coq10a	210582
ENSMUSG00000098176	313.751	1.14814	0.369106	0.000231167	0.00114693	Ccdc166	223648
ENSMUSG00000033880	4232.67	1.14784	0.206635	3.13381e-09	3.46151e-08	Lgals3bp	19039
ENSMUSG00000047604	335.923	1.1478	0.477677	0.00207376	0.00808399	Frat2	212398
ENSMUSG00000029167	330.897	1.14736	0.358292	0.000168338	0.000860731	Ppargc1a	19017
ENSMUSG00000021396	95.9663	1.14724	0.760829	0.01582	0.0459482	Nxnl2	75124
ENSMUSG00000026870	614.378	1.14698	0.169695	1.53152e-12	2.54468e-11	Cutal	77996
ENSMUSG00000044468	222.861	1.14655	0.264352	1.69726e-06	1.26026e-05	Tent5c	74645
ENSMUSG00000028148	4.20539	1.14544	1.06488	0.0286173	0.0740333	Them5	66198
ENSMUSG00000030963	2.41165	1.14485	1.56657	0.0335426	0.0842428	Umod	22242
ENSMUSG00000044068	292.683	1.14458	0.41259	0.000701673	0.00309809	Zrsr1	22183
ENSMUSG00000035126	503.482	1.1442	0.212216	7.9813e-09	8.36733e-08	Wdr78	242584
ENSMUSG00000039646	1191.39	1.14382	0.387377	0.000396816	0.00186167	Vasn	246154
ENSMUSG00000037432	276.206	1.14318	0.241317	2.53257e-07	2.1394e-06	Fer1l5	100534273
ENSMUSG00000033159	2344.65	1.14291	0.285369	7.45754e-06	4.97839e-05	Cnppd1	69171
ENSMUSG00000038497	1187.9	1.14251	0.113638	9.52639e-25	4.79332e-23	Tmco3	234076
ENSMUSG00000038859	3694.4	1.14223	0.0990033	9.17493e-32	6.94326e-30	Baiap2l1	66898
ENSMUSG00000057074	4.89933	1.14217	1.30564	0.0336336	0.0844312	Ces1g	12623
ENSMUSG00000041293	61.7548	1.14197	0.650326	0.0100459	0.0315614	Adgrf1	77596
ENSMUSG00000069456	2.60549	1.14151	1.3512	0.034094	0.0854663	Rdh16	19683
ENSMUSG00000078670	62.9103	1.1415	0.442265	0.00126713	0.00521698	Fam174b	100038347
ENSMUSG00000014164	33.8325	1.14024	0.600248	0.00742061	0.0244136	Klhl3	100503085
ENSMUSG00000042678	26.3374	1.14018	0.605304	0.00768853	0.0251651	Myo15	17910
ENSMUSG00000020387	2737.89	1.13929	0.120171	2.76498e-22	1.14659e-20	Jade2	76901
ENSMUSG00000006463	584.218	1.1384	0.261474	1.60465e-06	1.19376e-05	Zdhhc24	70605
ENSMUSG00000005823	3557.58	1.13798	0.222396	3.63578e-08	3.48326e-07	Gpr108	78308
ENSMUSG00000097383	24.5746	1.13796	0.497401	0.00289409	0.0108206	1500026H17Rik	69002
ENSMUSG00000038910	313.962	1.13758	0.43926	0.00124632	0.00514322	Plcl2	224860
ENSMUSG00000020319	239.749	1.13733	0.272609	3.65616e-06	2.57325e-05	Wdpcp	216560
ENSMUSG00000034917	4520.61	1.13579	0.253893	9.24878e-07	7.15802e-06	Tjp3	27375
ENSMUSG00000046589	426.663	1.13248	0.16792	1.76482e-12	2.91255e-11	Lrrc8e	72267
ENSMUSG00000095975	44.439	1.1321	0.723341	0.0148433	0.0435769	Cphx1	105594
ENSMUSG00000017057	5206.8	1.13152	0.30574	2.6915e-05	0.0001613	Il13ra1	16164
ENSMUSG00000024187	4441.73	1.13136	0.217125	2.23551e-08	2.21997e-07	Fam234a	106581
ENSMUSG00000040435	696.073	1.13098	0.327474	7.01601e-05	0.000387337	Ppp1r15a	17872
ENSMUSG00000024042	2833.16	1.12965	0.178175	2.67145e-11	3.84755e-10	Sik1	17691
ENSMUSG00000075553	3.12208	1.12841	1.25287	0.0342618	0.0858102	Gm5464	432870
ENSMUSG00000018906	1471.48	1.12774	0.337037	0.000105329	0.000559609	P4ha2	18452
ENSMUSG00000023033	1569.12	1.12665	0.325285	6.83021e-05	0.000377756	Scn8a	20273
ENSMUSG00000044948	225.369	1.12654	0.234599	1.91204e-07	1.64214e-06	Cfap43	100048534
ENSMUSG00000072945	30.022	1.12654	0.493261	0.00300248	0.0111768	Ripply1	622473
ENSMUSG00000031828	373.037	1.12576	0.255234	1.273e-06	9.64255e-06	Klhl36	234796
ENSMUSG00000021536	21.1753	1.12527	0.819846	0.0207232	0.0569614	Adcy2	210044
ENSMUSG00000003123	247.759	1.12432	0.220171	3.98055e-08	3.7913e-07	Lipe	16890
ENSMUSG00000041598	2012.72	1.12374	0.464779	0.00210312	0.00818538	Cdc42ep4	56699
ENSMUSG00000005836	2383.93	1.12354	0.209565	9.97916e-09	1.0329e-07	Gata6	14465
ENSMUSG00000036492	581.752	1.12347	0.871131	0.0234324	0.0630435	Rnf39	386454
ENSMUSG00000000682	13.3407	1.12015	0.992455	0.0287683	0.0743344	Cd52	23833
ENSMUSG00000027695	3567.03	1.11984	0.281568	8.89195e-06	5.83838e-05	Pld1	18805
ENSMUSG00000014778	1716.7	1.11816	0.219585	4.36688e-08	4.13913e-07	Fhod1	234686
ENSMUSG00000021792	5907.1	1.11738	0.203835	5.15532e-09	5.56257e-08	Prxl2a	70564
ENSMUSG00000024223	2.15005	1.11735	1.53396	0.0358907	0.0890691	Armc12	67645
ENSMUSG00000026504	727.932	1.1173	0.221013	5.3178e-08	4.9588e-07	Sdccag8	76816
ENSMUSG00000050947	788.924	1.11635	0.161365	5.47157e-13	9.52804e-12	Amigo1	229715
ENSMUSG00000033147	1250.43	1.11619	0.202731	4.51129e-09	4.89737e-08	Slc22a15	242126
ENSMUSG00000050212	551.819	1.11598	0.604397	0.00882631	0.0283767	Eva1b	230752
ENSMUSG00000019734	6025.37	1.11516	0.134657	1.43718e-17	4.00142e-16	Tmc4	353499
ENSMUSG00000072620	2572.39	1.11447	0.292612	1.81763e-05	0.000112441	Slfn2	20556
ENSMUSG00000059772	425.208	1.11372	0.27852	8.23932e-06	5.44825e-05	Slx1b	75764
ENSMUSG00000024843	7438.45	1.11352	0.161637	6.77496e-13	1.16526e-11	Chka	12660
ENSMUSG00000024777	934.295	1.11288	0.284554	1.19579e-05	7.63625e-05	Ppp2r5b	225849
ENSMUSG00000071984	44.6082	1.11171	0.568417	0.00698587	0.0232107	Fndc1	68655
ENSMUSG00000004864	3387.79	1.11166	0.36937	0.000354607	0.0016826	Mapk13	26415
ENSMUSG00000034903	2456.85	1.11154	0.194237	1.29782e-09	1.51927e-08	Cobll1	319876
ENSMUSG00000022856	1359.33	1.11146	0.266176	3.8406e-06	2.69821e-05	Tmem41a	66664
ENSMUSG00000032679	83.2976	1.11123	0.308989	4.26981e-05	0.000246383	Cd59a	12509
ENSMUSG00000029722	1666	1.11112	0.310763	4.63156e-05	0.000265457	Agfg2	231801
ENSMUSG00000031788	5753.33	1.11008	0.202298	5.09361e-09	5.49902e-08	Kifc3	16582
ENSMUSG00000029992	16457.4	1.1099	0.442247	0.00167671	0.00668531	Gfpt1	14583
ENSMUSG00000018849	18039.9	1.10968	0.138083	1.11417e-16	2.82117e-15	Wwc1	211652
ENSMUSG00000055069	2.52205	1.10869	1.51038	0.036797	0.0908806	Rab39	270160
ENSMUSG00000035158	102.092	1.10789	0.451467	0.00197269	0.00773157	Mitf	17342
ENSMUSG00000032602	776.225	1.10769	0.342649	0.000166226	0.000850376	Slc25a20	57279
ENSMUSG00000026519	6624.58	1.10749	0.10451	3.66561e-27	2.16758e-25	Tmem63a	208795
ENSMUSG00000030688	17895.6	1.10731	0.417805	0.00111752	0.00468075	Stard10	56018
ENSMUSG00000037025	2271.72	1.10628	0.361043	0.000299132	0.00144174	Foxa2	15376
ENSMUSG00000085704	71.8318	1.10464	0.266765	4.55689e-06	3.15277e-05	4921531C22Rik	66730
ENSMUSG00000020059	4.17325	1.10377	1.17454	0.0354324	0.0881666	Sycp3	20962
ENSMUSG00000020902	2880.44	1.10313	0.176639	5.31072e-11	7.32535e-10	Ntn1	18208
ENSMUSG00000049339	3825.76	1.10207	0.25684	2.34754e-06	1.70179e-05	Retreg2	227298
ENSMUSG00000100632	6.39983	1.10133	1.16489	0.0355002	0.088313	9430060I03Rik	100037260
ENSMUSG00000038539	2301.49	1.10099	0.529	0.00532608	0.0183437	Atf5	107503
ENSMUSG00000025736	569.687	1.10051	0.259177	2.88455e-06	2.05755e-05	Jmjd8	72106
ENSMUSG00000027690	53.4829	1.10035	0.5938	0.00902674	0.0288788	Slc2a2	20526
ENSMUSG00000053749	16.2272	1.10002	0.873662	0.0258541	0.0681161	Gm9920	100503794
ENSMUSG00000043644	34.3948	1.09951	0.859804	0.0252188	0.0668031	0610009L18Rik	66838
ENSMUSG00000017978	281.26	1.09857	0.314332	6.50389e-05	0.000361855	Cadps2	320405
ENSMUSG00000039634	274.712	1.09781	0.413749	0.00113263	0.00473596	Zfp189	230162
ENSMUSG00000026199	663.487	1.09756	0.174865	4.40719e-11	6.14401e-10	Ankzf1	52231
ENSMUSG00000050854	840.259	1.09691	0.426088	0.00143397	0.00582063	Tmem125	230678
ENSMUSG00000084845	31.1581	1.09676	0.859279	0.025473	0.0673487	Tmem240	381582
ENSMUSG00000030695	29300.6	1.0957	0.387175	0.000660595	0.00293593	Aldoa	11674
ENSMUSG00000001156	1275.16	1.09569	0.17575	5.81242e-11	7.98361e-10	Mxd1	17119
ENSMUSG00000024589	6783.07	1.09561	0.135175	6.60437e-17	1.71215e-15	Nedd4l	83814
ENSMUSG00000028015	563.875	1.09541	0.202876	8.71103e-09	9.0837e-08	Ctso	229445
ENSMUSG00000021285	3947.61	1.09529	0.122138	3.77754e-20	1.32268e-18	Ppp1r13b	21981
ENSMUSG00000030339	7659.1	1.09462	0.422768	0.00138061	0.00563091	Ltbr	17000
ENSMUSG00000022543	52.0297	1.09405	0.33445	0.000149926	0.000772642	4930451G09Rik	74684
ENSMUSG00000006418	3256.25	1.0933	0.217412	6.52777e-08	6.01261e-07	Rnf114	81018
ENSMUSG00000089889	58.8254	1.09281	0.462228	0.00261919	0.00990444	0610040B10Rik	67672
ENSMUSG00000021830	313.228	1.09185	0.209656	2.52502e-08	2.48478e-07	Txndc16	70561
ENSMUSG00000027253	97.1705	1.0915	0.394028	0.000805206	0.0035054	Lrp4	228357
ENSMUSG00000037266	9705.82	1.0913	0.183781	3.76073e-10	4.70644e-09	Rsrp1	27981
ENSMUSG00000058163	13.4714	1.09097	0.708457	0.017144	0.0490512	Gm5431	432555
ENSMUSG00000025432	16.78	1.09096	0.744431	0.019468	0.0543266	Avil	11567
ENSMUSG00000032594	2854.6	1.09079	0.188003	8.57756e-10	1.02747e-08	Ip6k1	27399
ENSMUSG00000050511	22.6077	1.0907	0.635762	0.0123137	0.0373843	Oprd1	18386
ENSMUSG00000055809	87.8298	1.09066	0.4204	0.00137275	0.00560351	Dnaaf3	436022
ENSMUSG00000015243	386.866	1.09034	0.559687	0.00747638	0.0245539	Abca1	11303
ENSMUSG00000029714	1418.26	1.0893	0.177985	1.22232e-10	1.61325e-09	Gigyf1	57330
ENSMUSG00000085830	45.3579	1.08903	0.430416	0.00166084	0.00662745	Grin1os	320354
ENSMUSG00000031981	4.44648	1.08896	1.37743	0.03906	0.0954221	Capn9	73647
ENSMUSG00000056752	5.59666	1.08857	1.18974	0.0373362	0.0919454	Dnah9	237806
ENSMUSG00000079481	48.5378	1.08787	0.6399	0.0127877	0.0385185	Nhsl2	100042480
ENSMUSG00000048029	148.129	1.08585	0.269625	7.83938e-06	5.20843e-05	Eno4	226265
ENSMUSG00000000903	2.5286	1.08583	1.38328	0.0393693	0.095974	Vpreb3	22364
ENSMUSG00000005514	6370.17	1.08484	0.260355	4.2832e-06	2.98345e-05	Por	18984
ENSMUSG00000014602	87.9911	1.08385	0.324498	0.00011996	0.000630328	Kif1a	16560
ENSMUSG00000031951	917.472	1.08264	0.169175	2.06883e-11	3.0264e-10	Tmem231	234740
ENSMUSG00000027589	2687.03	1.08225	0.239286	8.42828e-07	6.55931e-06	Pcmtd2	245867
ENSMUSG00000020277	6962.09	1.08208	0.189749	1.58585e-09	1.83777e-08	Pfkl	18641
ENSMUSG00000056724	7897.69	1.08075	0.169557	2.45964e-11	3.56347e-10	Nbeal2	235627
ENSMUSG00000029797	2.56313	1.08059	1.50194	0.0392252	0.0957181	Sspo	243369
ENSMUSG00000002668	317.303	1.08032	0.407995	0.00120069	0.00497693	Dennd1c	70785
ENSMUSG00000038195	71.4527	1.07966	0.491	0.00417721	0.0148926	Rilp	280408
ENSMUSG00000030554	256.74	1.07938	0.314576	8.6743e-05	0.00047018	Synm	233335
ENSMUSG00000031478	297.93	1.07917	0.195022	4.26772e-09	4.64584e-08	Nek3	23954
ENSMUSG00000066477	13.274	1.07917	0.799098	0.0239804	0.0642092	Gm16551	100503019
ENSMUSG00000036880	2190.28	1.07915	0.190069	1.85221e-09	2.1238e-08	Acaa2	52538
[truncated: 13,724 more rows]

## Sheet: Table S1b
Table S1: Downstream analysis of RNA-seq data for organoids at different culturing conditions (EM, DM_7 and DM_12). Related to Fig. S1c, d.
This table contains several sheets (a-d)
Table S1b: This table summarizes differential expression genes between DM_12 and EM computed by DESeq2.
#ensembl ID:	ensembl ID
#baseMean:	mean of normalized counts of all samples
#log2FoldChange:	log2FoldChange
#lfcSE:	standard error of the log2FoldChange
#stat:	Wald statistic
#pvalue:	P-value
#padj:	P-value adjusted by BH methods
#symbol:	gene symbol
#entrez ID:	entrez ID
ensembl ID	baseMean	log2FoldChange	lfcSE	pvalue	padj	symbol	entrez ID
ENSMUSG00000033831	2337.53	13.9748	1.13852	2.18589e-37	1.95244e-35	Fgb	110135
ENSMUSG00000013643	2486.44	12.8894	1.10404	3.73502e-34	2.83326e-32	Lypd8	70163
ENSMUSG00000003053	731.864	12.1608	1.19155	4.71061e-27	2.46685e-25	Cyp2c29	13095
ENSMUSG00000049350	693.884	12.0889	1.15236	2.50137e-28	1.42966e-26	Zg16	69036
ENSMUSG00000022824	704.498	11.8241	1.04879	5.21432e-32	3.56248e-30	Muc13	17063
ENSMUSG00000033898	1771.09	11.6012	0.751255	2.96783e-56	5.06076e-54	Cfhr2	545366
ENSMUSG00000066071	1729.62	11.5906	0.77533	5.49678e-53	8.59205e-51	Cyp4a12a	277753
ENSMUSG00000078672	4146.11	11.5446	0.698589	8.68938e-64	1.84833e-61	Mup20	381530
ENSMUSG00000037145	327.292	11.5376	1.06826	1.10221e-29	6.76842e-28	Lypd8l	78354
ENSMUSG00000028307	506.148	11.4182	1.09246	4.75718e-28	2.67452e-26	Aldob	230163
ENSMUSG00000020447	321.225	11.1947	1.0333	8.6854e-30	5.36544e-28	Npc1l1	237636
ENSMUSG00000055730	3253.6	11.1189	0.652916	2.09681e-67	4.86106e-65	Ces2a	102022
ENSMUSG00000041741	480.72	11.0984	1.10188	2.69243e-26	1.33221e-24	Pde3a	54611
ENSMUSG00000027875	295.483	11.0854	1.08711	7.5826e-27	3.90154e-25	Hmgcs2	15360
ENSMUSG00000052131	3776.96	10.9947	0.494665	8.711e-112	1.12334e-108	Akr1b7	11997
ENSMUSG00000026542	205.576	10.9232	1.06413	4.02204e-27	2.12243e-25	Apcs	20219
ENSMUSG00000037390	398.579	10.9154	1.19114	1.88694e-22	7.33207e-21	Muc3	666339
ENSMUSG00000070594	233.862	10.9028	1.05272	1.56427e-27	8.44908e-26	Gm4788	214403
ENSMUSG00000066687	799.665	10.7791	1.05524	7.1344e-27	3.6801e-25	Zbtb16	235320
ENSMUSG00000032083	1342.44	10.7532	0.965766	3.73502e-31	2.47002e-29	Apoa1	11806
ENSMUSG00000026417	6534.56	10.6635	0.431583	4.60073e-137	1.3561e-133	Pigr	18703
ENSMUSG00000082644	637.567	10.5184	1.09871	4.67797e-24	2.00667e-22	Mup-ps19	100039305
ENSMUSG00000033860	193.059	10.5031	1.22156	3.49278e-20	1.13849e-18	Fgg	99571
ENSMUSG00000029368	996.868	10.4659	0.711634	3.07807e-51	4.53641e-49	Alb	11657
ENSMUSG00000071356	526.632	10.3766	1.10594	3.05912e-23	1.2425e-21	Reg3b	18489
ENSMUSG00000074195	215.342	10.3751	1.16142	1.92275e-21	7.03407e-20	Clca4b	99709
ENSMUSG00000064057	14657.3	10.3549	1.07296	2.36725e-24	1.03922e-22	Scgb3a1	68662
ENSMUSG00000047517	71340.3	10.1986	0.498487	3.07204e-95	2.4379e-92	Dmbt1	12945
ENSMUSG00000025467	351.74	10.1131	1.25876	4.62217e-18	1.23856e-16	Prap1	22264
ENSMUSG00000056035	109.373	10.0222	1.20325	4.23829e-19	1.24748e-17	Cyp3a11	13112
ENSMUSG00000094806	2997.84	9.74505	0.488427	1.05407e-90	6.59052e-88	Cyp2d10	13101
ENSMUSG00000035780	98.3547	9.58574	1.08044	4.67822e-21	1.63326e-19	Ugt2a3	72094
ENSMUSG00000021922	100.648	9.43283	1.24947	2.82206e-16	6.60925e-15	Itih4	16427
ENSMUSG00000047161	98.6053	9.32225	1.10944	3.13099e-19	9.32204e-18	Chst9	71367
ENSMUSG00000033327	391.661	9.25553	0.868616	1.31953e-28	7.64772e-27	Tnxb	81877
ENSMUSG00000031980	1947.16	9.242	0.640496	2.90166e-49	4.04526e-47	Agt	11606
ENSMUSG00000015568	70.5822	9.22098	1.08601	1.55127e-19	4.74184e-18	Lpl	16956
ENSMUSG00000031725	64.6126	9.12761	1.28632	9.25401e-15	1.9209e-13	Ces1f	234564
ENSMUSG00000086010	78.3316	8.93382	1.04604	1.15704e-19	3.60624e-18	Gm15318	102631757
ENSMUSG00000028713	10272.5	8.84368	0.358622	3.0386e-136	7.83693e-133	Cyp4b1	13120
ENSMUSG00000023247	62.9285	8.74261	1.24947	2.25674e-14	4.5207e-13	Guca2a	14915
ENSMUSG00000031111	44.7704	8.70091	1.1354	1.67899e-16	4.00956e-15	Igsf1	209268
ENSMUSG00000061740	318.31	8.65351	0.876428	5.61824e-25	2.59331e-23	Cyp2d22	56448
ENSMUSG00000025175	67.7218	8.64112	1.07236	7.56813e-18	1.98164e-16	Fn3k	63828
ENSMUSG00000026365	21850	8.573	0.254582	1.62429e-250	3.35139e-246	Cfh	12628
ENSMUSG00000079440	57.8507	8.5361	1.31418	7.52196e-13	1.28265e-11	Alpi	76768
ENSMUSG00000032080	52.8488	8.53064	1.3308	1.30979e-12	2.19536e-11	Apoa4	11808
ENSMUSG00000029811	1036.22	8.52876	0.442671	1.23221e-84	5.77821e-82	Aoc1	76507
ENSMUSG00000030087	1322.97	8.51549	0.547073	1.48531e-56	2.57532e-54	Klf15	66277
ENSMUSG00000027318	54.6115	8.47048	1.13097	7.1066e-16	1.60956e-14	Adam33	110751
ENSMUSG00000075520	58.7301	8.44093	1.15806	3.21677e-15	6.85657e-14	Malrd1	102635496
ENSMUSG00000020581	79.4074	8.35391	1.12137	1.01717e-15	2.26645e-14	Agr2	23795
ENSMUSG00000073418	2283.37	8.35322	1.19682	3.10507e-14	6.16028e-13	C4b	12268
ENSMUSG00000004328	1539.29	8.34903	0.420855	1.82067e-89	1.0435e-86	Hif3a	53417
ENSMUSG00000028024	262.348	8.30309	0.633898	4.34278e-41	4.50274e-39	Enpep	13809
ENSMUSG00000028356	11016.7	8.26942	0.446304	1.64144e-78	5.94172e-76	Ambp	11699
ENSMUSG00000027790	44.8873	8.20071	1.17197	2.9587e-14	5.88121e-13	Sis	69983
ENSMUSG00000024292	176.406	8.19806	1.10916	1.70615e-15	3.74103e-14	Cyp4f14	64385
ENSMUSG00000030359	876.746	8.13156	0.45647	7.9512e-73	2.21699e-70	Pzp	11287
ENSMUSG00000030017	197.329	8.10407	1.07537	6.01986e-16	1.38162e-14	Reg3g	19695
ENSMUSG00000030364	163.708	8.09391	1.12129	6.42317e-15	1.34003e-13	Clec2h	94071
ENSMUSG00000015519	128.367	8.05372	0.897578	3.94772e-21	1.39258e-19	2310057J18Rik	67719
ENSMUSG00000024313	37.8151	8.04599	1.19569	2.03864e-13	3.71583e-12	Mep1b	17288
ENSMUSG00000037095	1179.25	8.0346	0.794408	6.80492e-26	3.30367e-24	Lrg1	76905
ENSMUSG00000074207	95.8709	8.0265	1.24593	1.37207e-12	2.29415e-11	Adh1	11522
ENSMUSG00000038522	48.7039	7.97929	1.10613	7.04481e-15	1.46528e-13	Mfsd4b1	215929
ENSMUSG00000025091	47.9688	7.95938	1.27241	4.64895e-12	7.34469e-11	Pnliprp2	18947
ENSMUSG00000022445	168.731	7.92187	0.840465	6.33935e-23	2.53488e-21	Cyp2d26	76279
ENSMUSG00000026415	402.037	7.92053	0.574136	4.27614e-45	5.28321e-43	Fcamr	64435
ENSMUSG00000002633	30.0834	7.9079	1.10586	1.15061e-14	2.36459e-13	Shh	20423
ENSMUSG00000056553	35.46	7.90585	1.1036	1.05068e-14	2.16354e-13	Ptprn2	19276
ENSMUSG00000074882	105.917	7.87768	1.06565	1.99386e-15	4.33046e-14	Cyp2c68	433247
ENSMUSG00000049176	68.8754	7.87375	1.03814	4.68694e-16	1.09025e-14	Frmpd4	333605
ENSMUSG00000024254	37.5967	7.79067	1.20883	1.51539e-12	2.51748e-11	Abcg8	67470
ENSMUSG00000063929	34.3209	7.77052	1.07565	7.27002e-15	1.5106e-13	Cyp4a32	100040843
ENSMUSG00000038599	85.0332	7.76161	1.13536	1.1331e-13	2.12925e-12	Capn8	170725
ENSMUSG00000058740	68.6255	7.75626	1.388	2.59071e-10	3.35978e-09	Kcnt1	227632
ENSMUSG00000056973	152.438	7.73153	0.746702	6.7068e-27	3.48568e-25	Ces1d	104158
ENSMUSG00000032081	37.0335	7.73024	1.52266	3.72974e-09	4.1374e-08	Apoc3	11814
ENSMUSG00000067231	496.379	7.71486	0.423888	9.22363e-76	2.92786e-73	Cyp2c65	72303
ENSMUSG00000047730	8027.32	7.70769	0.250417	9.0398e-210	9.3259e-206	Fcgbp	215384
ENSMUSG00000024730	52.2205	7.69314	1.14911	3.06246e-13	5.4708e-12	Ms4a8a	64381
ENSMUSG00000078597	304.162	7.68005	0.576399	2.99301e-42	3.25025e-40	Cyp4a12b	13118
ENSMUSG00000025194	104.578	7.6479	1.12017	1.27371e-13	2.37833e-12	Abcc2	12780
ENSMUSG00000040134	35.003	7.60634	1.15252	6.02328e-13	1.03825e-11	Rdh7	54150
ENSMUSG00000034528	29.6747	7.57498	1.13041	3.1117e-13	5.54915e-12	Hsd17b13	243168
ENSMUSG00000064262	31.9874	7.54497	1.08619	5.88973e-14	1.1273e-12	Gimap8	243374
ENSMUSG00000042638	32.3315	7.53471	1.16099	1.28037e-12	2.14955e-11	Gucy2c	14917
ENSMUSG00000030732	41.4649	7.5123	1.44989	2.44268e-09	2.76618e-08	Chrdl2	69121
ENSMUSG00000029700	76.7885	7.50594	1.25202	2.82202e-11	4.11788e-10	Slc13a1	55961
ENSMUSG00000040254	28.8664	7.50242	1.24524	2.36594e-11	3.47447e-10	Sema3d	108151
ENSMUSG00000067279	244.707	7.43702	0.585949	1.32702e-38	1.26761e-36	Ppp1r3c	53412
ENSMUSG00000024175	66.8996	7.43663	1.10493	2.72885e-13	4.91312e-12	Tekt4	71840
ENSMUSG00000074417	55.2709	7.42155	1.07865	9.87658e-14	1.86104e-12	Pira11	18724
ENSMUSG00000074505	22.5303	7.41576	1.37675	8.88272e-10	1.0762e-08	Fat3	270120
ENSMUSG00000067229	31.2547	7.41533	1.39944	1.40079e-09	1.64499e-08	Cyp2c66	69888
ENSMUSG00000030427	24.0081	7.41074	1.11504	4.85871e-13	8.43854e-12	Lilra6	18726
ENSMUSG00000028255	1470.86	7.37452	0.508469	2.46266e-49	3.45661e-47	Clca1	23844
ENSMUSG00000024112	19.2564	7.35961	1.25026	5.70296e-11	7.99927e-10	Cacna1h	58226
ENSMUSG00000015405	392.194	7.35782	0.605104	1.0778e-35	8.93105e-34	Ace2	70008
ENSMUSG00000078925	25.8434	7.35715	1.09889	3.5921e-13	6.37282e-12	D030018L15Rik	402773
ENSMUSG00000078650	28.5584	7.26888	1.26666	1.38324e-10	1.85931e-09	G6pc	14377
ENSMUSG00000038641	17.8541	7.23142	1.16549	8.93712e-12	1.36592e-10	Akr1d1	208665
ENSMUSG00000034467	30.1488	7.21925	1.43082	5.34675e-09	5.8216e-08	Dynlrb2	75465
ENSMUSG00000052520	200.18	7.20754	0.513284	2.01795e-46	2.68622e-44	Cyp2j5	13109
ENSMUSG00000039114	23.8452	7.20233	1.14439	5.20291e-12	8.15122e-11	Nrn1	68404
ENSMUSG00000024028	926.893	7.14707	0.739054	9.08781e-24	3.81115e-22	Tff2	21785
ENSMUSG00000084174	62.2749	7.12846	1.35396	1.86216e-09	2.15249e-08	Sycn	68416
ENSMUSG00000110332	184.026	7.12062	0.756202	1.06174e-22	4.18072e-21	Gm19935	100503868
ENSMUSG00000022759	63.1363	7.11578	1.03998	1.47776e-13	2.73704e-12	Lrrc74b	74685
ENSMUSG00000003477	20.1227	7.06965	1.18806	4.41009e-11	6.30148e-10	Inmt	21743
ENSMUSG00000073565	21.2915	7.06511	1.10985	3.49489e-12	5.61605e-11	Prr16	71373
ENSMUSG00000047787	66.4362	7.03557	0.851971	3.32379e-18	9.01179e-17	Flrt1	396184
ENSMUSG00000049608	367.351	7.02145	0.369473	4.2161e-82	1.81231e-79	Gpr55	227326
ENSMUSG00000030711	12936.6	6.95648	0.295829	7.9646e-124	1.36945e-120	Sult1a1	20887
ENSMUSG00000032066	22.4115	6.94191	1.17067	5.22245e-11	7.37038e-10	Bco2	170752
ENSMUSG00000030155	77.3344	6.94055	1.13444	1.70326e-11	2.53926e-10	Clec2e	232409
ENSMUSG00000022032	320.581	6.93834	0.776191	9.59686e-21	3.3002e-19	Scara5	71145
ENSMUSG00000080715	220.726	6.93653	0.513596	3.92289e-43	4.39896e-41	Gm5406	385905
ENSMUSG00000021879	14.0963	6.92859	1.18381	8.20811e-11	1.13132e-09	Dnah12	110083
ENSMUSG00000040170	76.3162	6.90678	0.831083	2.27866e-18	6.26874e-17	Fmo2	55990
ENSMUSG00000113581	1455.97	6.88484	0.596599	2.24997e-32	1.56309e-30	Dio3os	353504
ENSMUSG00000089712	664.322	6.85019	0.36996	4.50371e-78	1.575e-75	Gm15889	115486954
ENSMUSG00000048022	447.986	6.8461	0.357504	2.87194e-83	1.26078e-80	Tmem229a	319832
ENSMUSG00000101304	115.542	6.81052	0.66203	2.20294e-26	1.10592e-24	Plet1os	69631
ENSMUSG00000029630	17.8598	6.79597	1.42619	2.27055e-08	2.26149e-07	Cyp3a25	56388
ENSMUSG00000054072	107.826	6.7851	0.56105	3.30362e-35	2.69422e-33	Iigp1	60440
ENSMUSG00000068085	17.4874	6.76983	1.26285	1.28149e-09	1.51264e-08	Cyp2d11	545123
ENSMUSG00000006958	70.9052	6.75312	0.883673	5.17388e-16	1.19678e-14	Chrd	12667
ENSMUSG00000061808	11228.1	6.70806	0.358905	1.88884e-79	7.08591e-77	Ttr	22139
ENSMUSG00000085772	14.6571	6.69244	1.3163	5.26385e-09	5.74044e-08	D630024D03Rik	414116
ENSMUSG00000022809	17.6733	6.69026	1.17598	2.23931e-10	2.94479e-09	Nr1i2	18171
ENSMUSG00000022755	863.453	6.68888	0.50806	4.28166e-41	4.4618e-39	Adgrg7	239853
ENSMUSG00000068600	17.9215	6.63952	1.25845	2.0552e-09	2.35976e-08	Gml2	15202
ENSMUSG00000041828	44.3078	6.61894	1.10122	3.60091e-11	5.20291e-10	Abca8a	217258
ENSMUSG00000023092	740.27	6.61325	0.499092	1.44023e-41	1.53176e-39	Fhl1	14199
ENSMUSG00000011034	17.0855	6.60269	1.20683	7.512e-10	9.19307e-09	Slc5a1	20537
ENSMUSG00000031722	503.578	6.55134	0.616692	7.26853e-28	4.03149e-26	Hp	15439
ENSMUSG00000027457	13.4784	6.49983	1.22036	1.64411e-09	1.91115e-08	Snph	241727
ENSMUSG00000066760	14.4857	6.49411	1.14927	2.91538e-10	3.76192e-09	Psg16	26436
ENSMUSG00000022661	488.26	6.47803	0.320207	1.90128e-92	1.2793e-89	Cd200	17470
ENSMUSG00000020839	24.8731	6.46976	1.20222	1.24232e-09	1.46809e-08	Tmigd1	66601
ENSMUSG00000002944	19.3912	6.40935	1.21188	2.03034e-09	2.33381e-08	Cd36	12491
ENSMUSG00000090356	61.6371	6.4085	1.44467	1.02642e-07	9.42088e-07	Teddm3	66561
ENSMUSG00000037942	766.663	6.361	0.264911	8.12439e-129	1.67631e-125	Crp	12944
ENSMUSG00000036110	50.4842	6.3542	0.804419	8.00412e-17	1.95443e-15	Slc17a2	218103
ENSMUSG00000030838	22.4278	6.34382	1.16438	8.97222e-10	1.08513e-08	Ush1c	72088
ENSMUSG00000061825	232.214	6.31042	0.612689	2.41046e-26	1.20424e-24	Ces2c	234671
ENSMUSG00000028186	11.942	6.30322	1.19869	2.41508e-09	2.73943e-08	Uox	22262
ENSMUSG00000022309	55.9383	6.29445	0.789472	4.51862e-17	1.12872e-15	Angpt1	11600
ENSMUSG00000004655	17906.8	6.29005	0.266107	6.39631e-125	1.19977e-121	Aqp1	11826
ENSMUSG00000052212	20.5624	6.25595	1.23113	5.86526e-09	6.33601e-08	Cd177	68891
ENSMUSG00000068086	132.187	6.24208	0.481037	6.29297e-40	6.2726e-38	Cyp2d9	13105
ENSMUSG00000026224	10.0976	6.21698	1.22443	6.01678e-09	6.49629e-08	4933407L21Rik	71141
ENSMUSG00000023122	898.693	6.20491	0.481197	1.84025e-39	1.81674e-37	Sult1c2	69083
ENSMUSG00000030650	904.09	6.2019	0.490305	4.30546e-38	4.05637e-36	Tmc5	74424
ENSMUSG00000094430	17.5697	6.19633	1.2527	1.13061e-08	1.17462e-07	Smbd1	381043
ENSMUSG00000081723	10.2738	6.18756	1.33195	4.43146e-08	4.23307e-07	Gm15931	112136069
ENSMUSG00000024395	168.006	6.16994	0.580973	8.67375e-28	4.7471e-26	Lims2	225341
ENSMUSG00000075184	16.0819	6.15565	1.16486	2.16034e-09	2.47497e-08	F930017D23Rik	414125
ENSMUSG00000090700	13.4494	6.1469	1.18159	3.27837e-09	3.6623e-08	Cyp4f40	631304
ENSMUSG00000070777	27.2318	6.13285	1.29137	2.82634e-08	2.78092e-07	Ceacam20	71601
ENSMUSG00000029369	13.3144	6.13038	1.32136	4.59088e-08	4.37321e-07	Afm	280662
ENSMUSG00000112121	7.58046	6.10039	1.25926	1.84113e-08	1.85489e-07	C230072F16Rik	320784
ENSMUSG00000018919	29.9576	6.0916	1.24908	1.58638e-08	1.61161e-07	Tm4sf5	75604
ENSMUSG00000089942	10.563	6.0784	1.17316	3.66805e-09	4.07554e-08	Pira2	18725
ENSMUSG00000029123	26.447	6.06782	1.21507	9.17101e-09	9.60872e-08	Stk32b	64293
ENSMUSG00000101514	10.6201	6.06476	1.31238	5.01577e-08	4.75818e-07	Gm5524	433281
ENSMUSG00000052974	187.45	6.04732	0.666667	3.99719e-21	1.40501e-19	Cyp2f2	13107
ENSMUSG00000068617	42.9677	6.0394	0.767348	1.06662e-16	2.57399e-15	Efcab1	66793
ENSMUSG00000030472	30.1633	6.03018	1.44864	3.2458e-07	2.80564e-06	Ceacam18	72431
ENSMUSG00000089960	129.432	6.02351	0.478981	1.14869e-37	1.05337e-35	Ugt1a1	394436
ENSMUSG00000052726	187.835	6.01728	0.602188	5.95739e-25	2.73761e-23	Kcnt2	240776
ENSMUSG00000033805	55.7313	6.0044	0.715131	1.48069e-18	4.1566e-17	Ephx4	384214
ENSMUSG00000061531	163.387	6.00437	0.653831	1.43695e-21	5.28497e-20	Tmem236	625286
ENSMUSG00000037053	1168.6	5.99058	0.404855	6.46917e-51	9.39989e-49	Azgp1	12007
ENSMUSG00000031613	767.021	5.96634	0.314765	1.784e-81	7.51211e-79	Hpgd	15446
ENSMUSG00000042249	9.30983	5.96463	1.27146	3.73353e-08	3.60983e-07	Grk3	320129
ENSMUSG00000039438	52.9176	5.95958	0.969014	1.73553e-11	2.57805e-10	Ttc36	192653
ENSMUSG00000037738	155.316	5.94921	0.428503	3.32863e-45	4.1624e-43	Nek5	330721
ENSMUSG00000022847	9.71331	5.94871	1.35023	1.26301e-07	1.14598e-06	Thpo	21832
ENSMUSG00000034785	55.3859	5.94805	0.715456	2.96925e-18	8.0824e-17	Dio1	13370
ENSMUSG00000033213	84.6479	5.94309	0.978842	2.78636e-11	4.06871e-10	AA467197	433470
ENSMUSG00000052595	9.80566	5.9125	1.316	8.83962e-08	8.16784e-07	A1cf	69865
ENSMUSG00000050866	99.3675	5.8976	0.679694	1.35356e-19	4.17459e-18	Clrn3	212070
ENSMUSG00000049709	1506.18	5.87558	0.36341	3.74159e-60	7.14817e-58	Nlrp10	244202
ENSMUSG00000022226	21.89	5.85815	1.13522	4.12258e-09	4.54145e-08	Mcpt2	17225
ENSMUSG00000066704	9.54678	5.82534	1.59525	2.01036e-06	1.53857e-05	Cyp2b19	13090
ENSMUSG00000020051	30.6122	5.8188	0.973672	4.89675e-11	6.95831e-10	Pah	18478
ENSMUSG00000075707	483.588	5.81004	0.562393	1.92232e-26	9.6869e-25	Dio3	107585
ENSMUSG00000030125	7.94981	5.80994	1.25079	4.63489e-08	4.40902e-07	Lrrc23	16977
ENSMUSG00000025497	1376.43	5.80827	0.588706	2.13584e-24	9.39633e-23	Cdhr5	72040
ENSMUSG00000034107	161.042	5.80675	0.492425	1.72514e-33	1.27124e-31	Ano7	404545
ENSMUSG00000040412	1661.34	5.75292	0.358376	2.44039e-59	4.57751e-57	Elapor1	229722
ENSMUSG00000054252	6343.88	5.74558	0.347886	1.27081e-62	2.62206e-60	Fgfr3	14184
ENSMUSG00000025528	6.51835	5.74448	1.37321	3.13473e-07	2.71646e-06	2010106E10Rik	67715
ENSMUSG00000047638	992.994	5.74091	0.285943	5.44614e-91	3.51157e-88	Nr1h4	20186
ENSMUSG00000032053	11.4188	5.72804	1.50433	1.22761e-06	9.7308e-06	Pou2af1	18985
ENSMUSG00000048489	1456.06	5.71468	0.679971	1.38532e-18	3.89418e-17	Depp1	213393
ENSMUSG00000022383	130.824	5.7021	0.505716	6.85382e-31	4.44701e-29	Ppara	19013
ENSMUSG00000046192	79.2314	5.67558	0.506363	1.45346e-30	9.22744e-29	Iqub	214704
ENSMUSG00000092200	11.8111	5.65361	1.69541	5.49986e-06	3.91576e-05	Tnxa	100043024
ENSMUSG00000018862	94.7483	5.64937	0.637489	2.63015e-20	8.67973e-19	Otop3	69602
ENSMUSG00000015890	99.4466	5.639	0.427002	3.40872e-41	3.57016e-39	Amdhd1	71761
ENSMUSG00000064373	14750.7	5.61553	0.254604	3.96553e-109	4.5456e-106	Selenop	20363
ENSMUSG00000029269	74.8444	5.61413	0.711337	8.84884e-17	2.14798e-15	Sult1b1	56362
ENSMUSG00000025002	134.839	5.60266	0.669261	1.79604e-18	4.96752e-17	Cyp2c55	72082
ENSMUSG00000071398	175.433	5.58151	0.613079	2.94044e-21	1.05147e-19	2410004P03Rik	73667
ENSMUSG00000074264	149.764	5.56185	0.602511	9.11173e-22	3.39968e-20	Amy1	11722
ENSMUSG00000064310	11.6882	5.55101	1.24985	1.12503e-07	1.02711e-06	Zpld1	239852
ENSMUSG00000023826	42.2171	5.53906	0.803404	1.36191e-13	2.53613e-12	Prkn	50873
ENSMUSG00000026185	98.6519	5.52548	0.520604	9.58109e-28	5.21601e-26	Igfbp5	16011
ENSMUSG00000020614	965.342	5.51765	0.485858	2.65591e-31	1.77345e-29	Fam20a	208659
ENSMUSG00000047014	16.3174	5.51694	1.23058	9.43176e-08	8.69162e-07	Catsperb	271036
ENSMUSG00000047773	9.87652	5.48531	1.60349	4.46987e-06	3.23036e-05	Ankfn1	382543
ENSMUSG00000032816	46.2528	5.47422	0.765755	2.26647e-14	4.53581e-13	Igdcc4	56741
ENSMUSG00000021136	260.361	5.46302	0.652517	1.72278e-18	4.7777e-17	Smoc1	64075
ENSMUSG00000016024	21484.9	5.45967	0.303542	1.11259e-73	3.18834e-71	Lbp	16803
ENSMUSG00000054630	170.91	5.39246	0.469065	5.15968e-32	3.53687e-30	Ugt2b5	22238
ENSMUSG00000055322	6244.79	5.38577	0.24456	8.02322e-109	8.7128e-106	Tns1	21961
ENSMUSG00000022938	142.815	5.38443	0.494343	4.54946e-29	2.69739e-27	Fam3b	52793
ENSMUSG00000028634	78.5257	5.3825	0.459894	4.5892e-33	3.3108e-31	Hivep3	16656
ENSMUSG00000037798	91.4961	5.38096	0.600393	9.99377e-21	3.42328e-19	Mat1a	11720
ENSMUSG00000025557	53.1498	5.37976	0.984397	8.19103e-10	9.9885e-09	Slc15a1	56643
ENSMUSG00000068874	10256.3	5.37848	0.464343	1.87903e-32	1.31424e-30	Selenbp1	20341
ENSMUSG00000094651	98.0414	5.36252	0.577241	4.96575e-22	1.88342e-20	Gal3st2	381334
ENSMUSG00000037709	793.401	5.36224	0.475993	7.11767e-31	4.60373e-29	Fam13a	58909
ENSMUSG00000009378	3869.17	5.35317	0.371108	1.47115e-48	2.01022e-46	Slc16a12	240638
ENSMUSG00000084890	7.25977	5.3502	1.32722	5.81465e-07	4.86314e-06	A830036E02Rik	353123
ENSMUSG00000021573	336.076	5.34174	0.422405	4.52829e-38	4.2277e-36	Tppp	72948
ENSMUSG00000022026	3764.86	5.3401	0.261212	3.03845e-94	2.23901e-91	Olfm4	380924
ENSMUSG00000023914	139.98	5.33721	0.653705	9.17557e-18	2.38738e-16	Mep1a	17287
ENSMUSG00000024232	425.25	5.32474	0.67084	5.68307e-17	1.4043e-15	Bambi	68010
ENSMUSG00000097726	19.0659	5.30469	1.2216	1.70492e-07	1.52416e-06	9530036O11Rik	654796
ENSMUSG00000020799	38.7001	5.29366	0.873078	2.66693e-11	3.89707e-10	Tekt1	21689
ENSMUSG00000084346	7.0414	5.28924	1.34192	8.15224e-07	6.66159e-06	Cyp4a30b	435802
ENSMUSG00000004654	21.0958	5.28667	0.948115	4.39388e-10	5.54488e-09	Ghrhr	14602
ENSMUSG00000015224	40.9761	5.28362	0.862572	1.82575e-11	2.70818e-10	Cyp2j9	74519
ENSMUSG00000101483	10.4447	5.27721	1.81093	1.9307e-05	0.000124449	1700016L21Rik	72208
ENSMUSG00000056752	5.59666	5.26998	1.5732	5.83393e-06	4.13363e-05	Dnah9	237806
ENSMUSG00000058952	2708	5.26589	0.290007	4.66686e-75	1.45896e-72	Cfi	12630
ENSMUSG00000043461	727.283	5.23034	0.438442	2.95008e-34	2.24609e-32	Sptssb	66183
ENSMUSG00000044505	10.5544	5.22086	1.38436	1.50927e-06	1.17868e-05	Lingo4	320747
ENSMUSG00000040505	41.0137	5.21578	0.785001	6.6214e-13	1.13944e-11	Abcg5	27409
ENSMUSG00000022861	6.44307	5.21532	1.43361	2.37875e-06	1.80312e-05	Dgkg	110197
ENSMUSG00000058063	12.1809	5.21315	1.3015	6.46916e-07	5.36488e-06	Trim31	224762
ENSMUSG00000075590	3299.57	5.20089	0.276068	1.4722e-80	5.84154e-78	Nrbp2	223649
ENSMUSG00000090019	24.9427	5.19949	0.8876	8.71175e-11	1.19673e-09	Gimap1	16205
ENSMUSG00000066366	19.3424	5.19715	1.66797	1.16435e-05	7.82193e-05	Serpina1a	20700
ENSMUSG00000028415	1310.42	5.19261	0.740307	5.2877e-14	1.0225e-12	Spink4	20731
ENSMUSG00000002204	87.7302	5.16371	0.83362	1.14957e-11	1.73893e-10	Napsa	16541
ENSMUSG00000032356	213.904	5.16028	0.409521	7.30976e-38	6.73314e-36	Rasgrf1	19417
ENSMUSG00000036083	18.5026	5.15802	1.1894	1.7434e-07	1.55586e-06	Slc17a3	105355
ENSMUSG00000045287	884.664	5.13715	0.5945	1.50809e-19	4.62547e-18	Rtn4rl1	237847
ENSMUSG00000021640	338.126	5.13684	0.643662	3.67877e-17	9.24531e-16	Naip1	17940
ENSMUSG00000044156	23.135	5.13541	0.923104	4.53025e-10	5.70651e-09	Hepacam2	101202
ENSMUSG00000016942	61.8331	5.13473	0.893792	1.63575e-10	2.18167e-09	Tmprss6	71753
ENSMUSG00000028150	709.976	5.12581	0.566747	4.20671e-21	1.47363e-19	Rorc	19885
ENSMUSG00000044250	17.5114	5.12198	1.31398	9.70472e-07	7.83095e-06	Pced1b	239647
ENSMUSG00000063428	200.59	5.10768	0.481174	7.82289e-28	4.30426e-26	Ddo	70503
ENSMUSG00000040380	189.41	5.10669	0.501583	7.22348e-26	3.49864e-24	Cbln3	56410
ENSMUSG00000032068	1751.13	5.09855	0.339929	2.68374e-52	4.16343e-50	Plet1	76509
ENSMUSG00000028712	8.31623	5.07416	1.40084	2.56412e-06	1.92945e-05	Cyp4a31	666168
ENSMUSG00000030483	84.6057	5.06739	0.519	4.57934e-24	1.96845e-22	Cyp2b10	13088
ENSMUSG00000095026	275.124	5.06724	0.652456	1.91346e-16	4.55369e-15	Gm3336	100502950
ENSMUSG00000044726	327.343	5.06505	0.482406	2.58165e-27	1.37998e-25	Erich5	239368
ENSMUSG00000094559	380.732	5.04411	0.311661	2.2882e-60	4.454e-58	Cyp2d34	223706
ENSMUSG00000030492	39.4177	5.02369	1.49616	6.03835e-06	4.26384e-05	Slc7a9	30962
ENSMUSG00000058216	48.5062	5.01726	1.18867	2.80097e-07	2.43849e-06	Gstp3	225884
ENSMUSG00000026073	141.831	5.00603	0.698437	1.62382e-14	3.30417e-13	Il1r2	16178
ENSMUSG00000084803	7.17476	4.98782	1.64385	1.553e-05	0.000101918	5830444B04Rik	641454
ENSMUSG00000027225	611.864	4.98546	0.273009	5.8564e-76	1.88805e-73	Duoxa2	66811
ENSMUSG00000042429	498.564	4.97458	0.377136	3.10031e-41	3.26371e-39	Adora1	11539
ENSMUSG00000035394	5.09687	4.97078	1.47792	6.00545e-06	4.24416e-05	Cfap53	74453
ENSMUSG00000059654	33.0456	4.95785	0.917432	1.02316e-09	1.22197e-08	Reg1	19692
ENSMUSG00000035811	1224.03	4.95765	0.188897	2.90661e-153	1.19944e-149	Ugt2b35	243085
ENSMUSG00000040987	259.413	4.95752	0.42557	6.7243e-33	4.76778e-31	Mill2	243864
ENSMUSG00000029287	50.9668	4.93174	0.544353	3.1977e-21	1.13952e-19	Tgfbr3	21814
ENSMUSG00000034456	9.68724	4.92738	1.69183	2.19355e-05	0.000139819	Uroc1	243537
ENSMUSG00000061906	7.03685	4.92532	1.31701	1.74749e-06	1.35092e-05	Ugt2b38	100559
ENSMUSG00000027801	13382.6	4.90898	0.354499	3.9343e-45	4.89015e-43	Tm4sf4	229302
ENSMUSG00000031990	52.7502	4.9028	0.780834	6.07875e-12	9.42146e-11	Jam3	83964
ENSMUSG00000031385	67.5542	4.89326	0.820584	4.19009e-11	6.00376e-10	Plxnb3	140571
ENSMUSG00000028036	6.10513	4.88804	1.74095	2.91335e-05	0.0001821	Ptgfr	19220
ENSMUSG00000068452	2856.44	4.88647	0.362146	4.98599e-43	5.53097e-41	Duox2	214593
ENSMUSG00000042002	4.56936	4.88208	1.50739	8.94024e-06	6.14265e-05	Foxn4	116810
ENSMUSG00000037254	1225.68	4.87043	0.229288	1.26876e-101	1.18992e-98	Itih2	16425
ENSMUSG00000027574	68.1684	4.85481	0.690789	4.0134e-14	7.86405e-13	Nkain4	58237
ENSMUSG00000025176	506.535	4.84841	0.657143	3.18383e-15	6.79337e-14	Hoga1	67432
ENSMUSG00000068551	351.069	4.82049	0.358006	6.85628e-43	7.565e-41	Zfp467	68910
ENSMUSG00000069814	23.6609	4.81386	0.881526	7.19534e-10	8.837e-09	Ccdc92b	432582
ENSMUSG00000039007	6.93564	4.80686	1.74127	3.38226e-05	0.000209003	Cpq	54381
ENSMUSG00000074715	152.269	4.80331	0.753528	3.1611e-12	5.10352e-11	Ccl28	56838
ENSMUSG00000030790	70.3995	4.78891	0.776533	1.15858e-11	1.75e-10	Adm	11535
ENSMUSG00000003872	17.0202	4.78799	1.04564	5.92168e-08	5.57654e-07	Lin7b	22342
ENSMUSG00000049799	33.7455	4.7762	0.959322	8.83432e-09	9.26683e-08	Lrrc19	100061
ENSMUSG00000071178	50.9497	4.76432	0.54223	3.24243e-20	1.06192e-18	Serpina1b	20701
ENSMUSG00000032514	64.8856	4.75969	0.65079	4.83051e-15	1.01702e-13	Ttc21a	74052
ENSMUSG00000016356	80.7594	4.75881	0.431763	7.07921e-30	4.39956e-28	Col20a1	73368
ENSMUSG00000040147	25.0258	4.75548	1.18472	6.40526e-07	5.31616e-06	Maob	109731
ENSMUSG00000039062	48.4206	4.75057	1.04755	7.19855e-08	6.70857e-07	Anpep	16790
ENSMUSG00000028327	30.5618	4.74775	0.764551	8.70867e-12	1.33199e-10	Stra6l	74152
ENSMUSG00000034427	3498.87	4.72263	0.204349	1.00233e-119	1.59086e-116	Myo15b	217328
ENSMUSG00000048442	218.735	4.72133	0.530547	1.15166e-20	3.90825e-19	Smim5	66528
ENSMUSG00000040703	10454.6	4.71762	0.261153	1.60132e-74	4.85882e-72	Cyp2s1	74134
ENSMUSG00000031202	14.1053	4.70293	0.993505	2.86302e-08	2.81433e-07	Rab39b	67790
ENSMUSG00000044749	4.41128	4.68489	1.49357	1.27199e-05	8.47981e-05	Abca6	76184
ENSMUSG00000018623	31518.5	4.68241	0.441257	5.67634e-28	3.1654e-26	Mmp7	17393
ENSMUSG00000042707	205.33	4.66941	0.56704	3.37662e-18	9.14302e-17	Dnali1	75563
ENSMUSG00000064036	9.387	4.66334	1.70073	3.74425e-05	0.000229244	Mro	71263
ENSMUSG00000062563	1059.46	4.64814	0.430036	6.57391e-29	3.86437e-27	Cys1	12879
ENSMUSG00000024713	14.1735	4.64674	1.61627	2.6681e-05	0.000167583	Pcsk5	18552
ENSMUSG00000022061	108.26	4.63981	0.760781	1.65034e-11	2.46214e-10	Nkx3-1	18095
ENSMUSG00000096929	232.815	4.62459	0.67474	1.17933e-13	2.21015e-12	A330023F24Rik	320977
ENSMUSG00000005547	23.0817	4.61785	1.17365	8.77503e-07	7.13378e-06	Cyp2a5	13087
ENSMUSG00000026077	355.742	4.61303	0.563796	4.99324e-18	1.32936e-16	Npas2	18143
ENSMUSG00000028838	23.8419	4.60538	0.866915	1.51181e-09	1.76832e-08	Extl1	56219
ENSMUSG00000044933	38.3817	4.59274	0.683027	2.8178e-13	5.06003e-12	Sstr3	20607
ENSMUSG00000061815	100.165	4.591	0.572063	1.76484e-17	4.50111e-16	Rufy4	435626
ENSMUSG00000070704	502.896	4.57232	0.298328	1.09602e-54	1.80913e-52	Ugt2b36	231396
ENSMUSG00000027188	6817.62	4.56691	0.155047	2.52688e-192	1.7379e-188	Pamr1	210622
ENSMUSG00000035775	12561.6	4.55365	0.256468	3.40339e-72	9.23976e-70	Krt20	66809
ENSMUSG00000026822	51952.1	4.55241	0.486373	1.44299e-22	5.66029e-21	Lcn2	16819
ENSMUSG00000024066	7882.57	4.54778	0.27025	3.23959e-65	7.34533e-63	Xdh	22436
ENSMUSG00000028141	12.0644	4.54114	1.31104	4.76401e-06	3.43212e-05	Oaz3	53814
ENSMUSG00000051373	8.47455	4.53266	1.68031	4.40847e-05	0.000265576	Plpp7	227721
ENSMUSG00000024032	5.71513	4.53024	1.4865	1.72172e-05	0.000112099	Tff1	21784
ENSMUSG00000074639	6.88235	4.52674	1.99797	0.000120521	0.000666679	Rdh16f2	216454
ENSMUSG00000026904	12.3965	4.52126	1.33553	6.18015e-06	4.35651e-05	Slc4a10	94229
ENSMUSG00000068877	353.236	4.50741	0.323046	5.91428e-46	7.67481e-44	Selenbp2	20342
ENSMUSG00000048473	24.2845	4.50544	1.74208	5.87025e-05	0.000345665	Sult6b2	330440
ENSMUSG00000031431	5366.26	4.47287	0.268806	6.97349e-64	1.51457e-61	Tsc22d3	14605
ENSMUSG00000005364	27.8718	4.46635	0.752084	4.0811e-11	5.86388e-10	Il5ra	16192
ENSMUSG00000029603	318.889	4.4615	0.566299	5.22602e-17	1.29758e-15	Dtx1	14357
ENSMUSG00000025243	5.20713	4.44607	1.63064	4.23661e-05	0.000256421	Slc6a20b	22599
ENSMUSG00000021750	2008.47	4.42842	0.273793	1.40227e-60	2.75552e-58	Fam107a	268709
ENSMUSG00000037683	25.3786	4.42586	0.715223	8.65276e-12	1.32442e-10	Armc3	70882
ENSMUSG00000021536	21.1753	4.41626	0.930552	2.61389e-08	2.58173e-07	Adcy2	210044
ENSMUSG00000109311	6.23519	4.41404	1.91652	0.000117741	0.000652174	AI314278	101521
ENSMUSG00000036814	33.3675	4.41037	0.858304	3.64043e-09	4.05141e-08	Slc6a20a	102680
ENSMUSG00000031775	393.238	4.40706	0.323185	4.23253e-44	4.99027e-42	Pllp	67801
ENSMUSG00000035000	3747.55	4.40523	0.244173	1.66813e-74	4.98818e-72	Dpp4	13482
ENSMUSG00000039004	431.946	4.40516	0.632199	4.70177e-14	9.14342e-13	Bmp6	12161
ENSMUSG00000047797	6517.14	4.39379	0.255612	5.6694e-68	1.36019e-65	Gjb1	14618
ENSMUSG00000032690	64.4108	4.38675	0.487096	3.32002e-21	1.18107e-19	Oas2	246728
ENSMUSG00000021336	1587.52	4.38568	0.320009	1.61279e-44	1.92351e-42	Slc17a4	319848
ENSMUSG00000027016	37.7619	4.37444	0.793782	4.79808e-10	6.02549e-09	Zfp385b	241494
ENSMUSG00000032238	1015.69	4.35963	0.412441	6.44309e-28	3.58329e-26	Rora	19883
ENSMUSG00000048572	238.321	4.34973	0.55257	5.11568e-17	1.27171e-15	Tmem252	226040
ENSMUSG00000033453	1784.38	4.3437	0.317378	1.99313e-44	2.36347e-42	Adamts15	235130
ENSMUSG00000063415	21.8835	4.33938	0.91057	2.3652e-08	2.35067e-07	Cyp26b1	232174
ENSMUSG00000073608	4.82199	4.33725	1.53212	3.35707e-05	0.000207571	Gal3st2c	619597
ENSMUSG00000057074	4.89933	4.32748	1.93682	0.000142949	0.000778838	Ces1g	12623
ENSMUSG00000017688	196.372	4.31865	0.496396	4.8602e-20	1.55715e-18	Hnf4g	30942
ENSMUSG00000043639	102.948	4.31518	0.490066	1.91097e-20	6.3698e-19	Rbm20	73713
ENSMUSG00000055653	40.9502	4.3122	1.34882	1.18021e-05	7.91912e-05	Gpc3	14734
ENSMUSG00000081303	241.969	4.30815	0.822536	2.12269e-09	2.43319e-08	Gm16011	100416872
ENSMUSG00000042757	119.866	4.30614	0.441266	2.51106e-24	1.09769e-22	Tmem108	81907
ENSMUSG00000067813	46.5088	4.26531	0.471267	2.0184e-21	7.35788e-20	Xkr9	381246
ENSMUSG00000108030	18.0628	4.24603	0.980526	1.76637e-07	1.57568e-06	9530062K07Rik	78739
ENSMUSG00000028328	13.4712	4.24098	1.2517	6.55663e-06	4.5999e-05	Tmod1	21916
ENSMUSG00000042246	125.76	4.23554	0.463644	9.09493e-22	3.39956e-20	Tmc7	209760
ENSMUSG00000041261	1761.77	4.22871	0.417689	6.06558e-26	2.95168e-24	Car8	12319
ENSMUSG00000032452	69.3704	4.22666	0.609822	5.63894e-14	1.08231e-12	Clstn2	64085
ENSMUSG00000031786	97.5197	4.20406	0.582334	7.01432e-15	1.46041e-13	Drc7	330830
ENSMUSG00000028294	68.7275	4.20213	0.740395	1.81441e-10	2.40905e-09	Cfap206	69329
ENSMUSG00000057880	56.0915	4.20079	0.502873	8.97391e-19	2.56808e-17	Abat	268860
ENSMUSG00000086938	101.004	4.18615	0.486276	9.96531e-20	3.12009e-18	4930481A15Rik	74931
ENSMUSG00000043020	11.4001	4.18588	1.10127	1.54532e-06	1.20455e-05	Wdr63	242253
ENSMUSG00000021795	11566.5	4.17798	0.350408	1.22676e-34	9.55161e-33	Sftpd	20390
ENSMUSG00000048905	7.04457	4.17685	1.619	6.8797e-05	0.000400125	Bnip5	207819
ENSMUSG00000040093	2609.72	4.17607	0.211113	6.06247e-89	3.29176e-86	Bmf	171543
ENSMUSG00000111601	6.94459	4.16901	1.81788	0.000136342	0.000745794	Gm18986	100418078
ENSMUSG00000038457	5.60643	4.15045	1.44023	3.135e-05	0.000194774	Tmem255b	272465
ENSMUSG00000025946	21.7651	4.14842	0.792068	2.10082e-09	2.40947e-08	Pth2r	213527
ENSMUSG00000049571	9.21935	4.14769	1.58953	6.47126e-05	0.000378248	Cfap46	212124
ENSMUSG00000032454	2258.28	4.14399	0.67405	1.02929e-11	1.56387e-10	Rbp2	19660
ENSMUSG00000055675	721.848	4.14093	0.366117	1.54833e-31	1.04401e-29	Kbtbd11	74901
ENSMUSG00000073043	7.13602	4.13997	2.06234	0.000253724	0.0013137	Atoh1	11921
ENSMUSG00000109238	5.84105	4.13877	2.15245	0.000298829	0.0015209	Gm35060	102638514
ENSMUSG00000072663	38.1214	4.13165	0.556004	1.41261e-15	3.12394e-14	Spef2	320277
ENSMUSG00000091381	5.52053	4.12611	1.9265	0.000194257	0.00102877	Vmn2r83	625029
ENSMUSG00000037362	3.3791	4.12425	1.71208	0.000106844	0.00059824	Ccn3	18133
ENSMUSG00000021125	396.098	4.1236	0.380999	3.50842e-29	2.09217e-27	Arg2	11847
ENSMUSG00000040808	77.4211	4.09939	0.563666	4.57543e-15	9.64298e-14	S100g	12309
ENSMUSG00000034936	355.241	4.09534	0.785558	2.3938e-09	2.71679e-08	Arl4d	80981
ENSMUSG00000030207	1054.32	4.09513	0.258545	2.1649e-58	3.98826e-56	Fam234b	74525
ENSMUSG00000028801	48.7491	4.08323	0.544259	8.09736e-16	1.81601e-14	Stpg1	78806
ENSMUSG00000029727	5161.08	4.08156	0.286013	4.27701e-48	5.76781e-46	Cyp3a13	13113
ENSMUSG00000035864	90.9425	4.07651	0.411908	5.49951e-25	2.5442e-23	Syt1	20979
ENSMUSG00000031144	6.58676	4.07413	1.63527	8.97855e-05	0.000510343	Syp	20977
ENSMUSG00000027947	1008.58	4.06605	0.272458	2.93256e-52	4.51548e-50	Il6ra	16194
ENSMUSG00000048218	43.9103	4.06455	0.664141	1.2167e-11	1.83242e-10	Amigo2	105827
ENSMUSG00000020072	116.888	4.05994	0.410632	6.00723e-25	2.75438e-23	Pbld2	67307
ENSMUSG00000001741	5.75457	4.04133	1.40845	3.3897e-05	0.0002094	Il16	16170
ENSMUSG00000004952	180.35	4.03017	0.717975	2.58535e-10	3.35493e-09	Rasa4	54153
ENSMUSG00000051435	441.144	4.02377	0.287809	2.52446e-46	3.33893e-44	Fhad1	329977
ENSMUSG00000060268	22.0896	4.02077	0.973306	4.30075e-07	3.66532e-06	Armh1	381544
ENSMUSG00000024747	774.711	4.01991	0.21817	1.00568e-77	3.34681e-75	Aldh1a7	26358
ENSMUSG00000117246	65.4398	4.01319	0.726255	4.27287e-10	5.4054e-09	Gm17891	100416046
ENSMUSG00000097354	491.28	4.01241	0.191433	1.85804e-99	1.59737e-96	2310001H17Rik	76432
ENSMUSG00000017453	67.4157	4.00738	0.657023	1.38445e-11	2.07446e-10	Pipox	19193
ENSMUSG00000044457	5.02033	3.99435	1.94821	0.000253714	0.0013137	Stk-ps2	212225
ENSMUSG00000094840	11.62	3.98735	1.75199	0.000156021	0.000843158	Muc3a	619309
ENSMUSG00000030157	2158.33	3.98706	0.469588	2.57485e-19	7.72195e-18	Clec2d	93694
ENSMUSG00000053054	15.8856	3.98068	1.71451	0.000140918	0.000768995	Adh6a	69117
ENSMUSG00000020017	43.3252	3.97561	0.768242	2.97503e-09	3.33789e-08	Hal	15109
ENSMUSG00000003992	402.292	3.97447	0.3116	3.53097e-39	3.43653e-37	Ssbp2	66970
ENSMUSG00000019577	25.3903	3.96599	0.721735	5.11685e-10	6.39855e-09	Pdk4	27273
ENSMUSG00000026405	1882.74	3.96333	0.178003	9.43168e-112	1.14473e-108	C4bp	12269
ENSMUSG00000031451	22302	3.96105	0.238561	7.76147e-64	1.66815e-61	Gas6	14456
ENSMUSG00000078566	477.764	3.96046	0.678404	6.91453e-11	9.58788e-10	Bnip3	12176
ENSMUSG00000026442	28.4064	3.95828	0.613647	1.44407e-12	2.40675e-11	Nfasc	269116
ENSMUSG00000029659	111.991	3.95296	0.467886	3.67513e-19	1.08793e-17	Medag	70717
ENSMUSG00000083282	542.913	3.94712	0.433384	1.03803e-21	3.84517e-20	Ctsf	56464
ENSMUSG00000006567	390.721	3.93664	0.489043	1.04011e-17	2.69605e-16	Atp7b	11979
ENSMUSG00000037196	194.236	3.93603	0.581325	1.64907e-13	3.04341e-12	Pacrg	69310
ENSMUSG00000030616	513.022	3.9282	0.355764	2.89684e-30	1.81673e-28	Sytl2	83671
ENSMUSG00000039601	38.0544	3.92762	0.58914	3.37823e-13	6.00371e-12	Rcan2	53901
ENSMUSG00000060402	1865.21	3.91179	0.351863	1.23751e-30	7.88076e-29	Chst8	68947
ENSMUSG00000043668	854.227	3.90964	0.197803	6.84723e-89	3.62253e-86	Tox3	244579
ENSMUSG00000056091	2101.36	3.90386	0.239781	1.56649e-61	3.13799e-59	St3gal5	20454
ENSMUSG00000079502	35.9288	3.90056	0.691676	2.2613e-10	2.97181e-09	Cfap77	329375
ENSMUSG00000026471	215.1	3.89097	0.258391	3.53671e-53	5.6133e-51	Mr1	15064
ENSMUSG00000050520	2436.57	3.88511	0.38598	9.48102e-26	4.54935e-24	Cldn8	54420
ENSMUSG00000034918	437.422	3.87442	0.408562	3.0102e-23	1.22746e-21	Cdhr2	268663
ENSMUSG00000028597	19.3441	3.86169	1.17884	1.07259e-05	7.25838e-05	Gpx7	67305
ENSMUSG00000038248	45.1357	3.86087	0.87271	1.25277e-07	1.13719e-06	Sobp	109205
ENSMUSG00000033715	35.3086	3.8543	0.657013	5.94074e-11	8.31019e-10	Akr1c14	105387
ENSMUSG00000075225	35.4667	3.85083	0.653902	5.18496e-11	7.32246e-10	Ccdc162	75973
ENSMUSG00000027068	107.787	3.83537	0.522711	2.79735e-15	6.01226e-14	Dhrs9	241452
ENSMUSG00000027015	11.6177	3.83158	1.18059	1.19722e-05	8.01762e-05	Cybrd1	73649
ENSMUSG00000037139	240.303	3.82444	0.251024	2.36972e-54	3.84995e-52	Myom3	242702
ENSMUSG00000099858	38.7782	3.82364	0.649126	5.18065e-11	7.3214e-10	Gm6652	626096
ENSMUSG00000038370	41.4725	3.82238	0.738844	3.11671e-09	3.48548e-08	Pcp4l1	66425
ENSMUSG00000039963	243.354	3.82201	0.357161	1.20579e-28	7.00818e-27	Ccdc40	207607
ENSMUSG00000028716	8258.1	3.81697	0.44545	1.30471e-19	4.03599e-18	Pdzk1ip1	67182
ENSMUSG00000041119	521.071	3.80502	0.322096	3.94179e-34	2.97916e-32	Pde9a	18585
ENSMUSG00000036545	26.2976	3.80393	0.681285	3.21167e-10	4.11592e-09	Adamts2	216725
ENSMUSG00000042041	8.58874	3.80211	1.81919	0.000261509	0.00134994	2010003K11Rik	69861
ENSMUSG00000038065	1048.85	3.80094	0.239781	1.5685e-58	2.91558e-56	Mturn	68235
ENSMUSG00000005125	4263.73	3.80087	0.306408	2.90164e-37	2.55853e-35	Ndrg1	17988
ENSMUSG00000029120	312.769	3.79526	0.28087	1.5369e-43	1.76171e-41	Ppp2r2c	269643
ENSMUSG00000037259	75.8768	3.7899	0.516309	2.76875e-15	5.95701e-14	Dzank1	241688
ENSMUSG00000028278	162.453	3.78686	0.370008	1.68418e-26	8.51709e-25	Rragd	52187
ENSMUSG00000112129	15.5017	3.77796	1.05432	3.90321e-06	2.84576e-05	Pbld1	68371
ENSMUSG00000031766	28.9985	3.77557	0.734602	3.7986e-09	4.21153e-08	Slc12a3	20497
ENSMUSG00000052955	29.6349	3.77332	0.698218	8.98928e-10	1.08592e-08	Cpvl	71287
ENSMUSG00000092618	8.08286	3.77126	1.82729	0.000281772	0.00144442	Btnl6	624681
ENSMUSG00000046159	85.4199	3.76329	0.656489	1.36581e-10	1.83947e-09	Chrm3	12671
ENSMUSG00000021749	1066.17	3.75663	0.284668	1.0789e-41	1.15342e-39	Oit1	18300
ENSMUSG00000032854	110.489	3.73588	0.503125	1.48648e-15	3.28027e-14	Ugt8a	22239
ENSMUSG00000078451	258.559	3.72702	0.563867	5.2532e-13	9.10069e-12	Ppil6	73075
ENSMUSG00000029260	12617	3.71772	0.275148	1.57784e-43	1.78877e-41	Ugt2b34	100727
ENSMUSG00000011305	70.9324	3.711	0.593197	5.50006e-12	8.5712e-11	Plin5	66968
ENSMUSG00000032311	411.446	3.69979	0.29281	1.61747e-38	1.53794e-36	Nrg4	83961
ENSMUSG00000038608	8.69568	3.69075	1.563	0.000150145	0.00081439	Dock10	210293
ENSMUSG00000112028	30.0094	3.68331	0.547847	2.46888e-13	4.46846e-12	1700113B09Rik	78638
ENSMUSG00000020183	4876.76	3.67979	0.204169	1.49135e-74	4.59268e-72	Cpm	70574
ENSMUSG00000031958	1202.28	3.67723	0.296653	3.35404e-37	2.94485e-35	Ldhd	52815
ENSMUSG00000049154	4.90923	3.67074	2.11084	0.000571954	0.00272417	Fam183b	75429
ENSMUSG00000079339	924.27	3.6684	0.247621	1.40672e-51	2.1186e-49	Ifit1bl1	667373
ENSMUSG00000090891	28.6974	3.66658	0.678185	9.34182e-10	1.12522e-08	D6Ertd527e	52372
ENSMUSG00000030701	285.348	3.66415	0.353402	4.37459e-27	2.29671e-25	Plekhb1	27276
ENSMUSG00000025964	71.5425	3.66064	0.518173	2.24004e-14	4.49162e-13	Adam23	23792
ENSMUSG00000025401	366.808	3.65444	0.52255	3.7498e-14	7.37556e-13	Myo1a	432516
ENSMUSG00000035032	138.376	3.65028	0.537885	1.6242e-13	3.0002e-12	Nek11	208583
ENSMUSG00000037035	148.888	3.63585	0.81122	1.05987e-07	9.71062e-07	Inhbb	16324
ENSMUSG00000043013	129.064	3.63099	0.386777	8.07265e-23	3.20931e-21	Onecut1	15379
ENSMUSG00000032661	125.524	3.62877	0.469846	1.56998e-16	3.7623e-15	Oas3	246727
ENSMUSG00000032500	11.2226	3.62797	1.18585	2.34829e-05	0.000148901	Dclk3	245038
ENSMUSG00000031298	159.74	3.6178	0.37811	1.44116e-23	5.98297e-22	Adgrg2	237175
ENSMUSG00000015243	386.866	3.61555	0.599802	2.45969e-11	3.60446e-10	Abca1	11303
ENSMUSG00000049128	1323.94	3.61552	0.519403	4.85249e-14	9.41876e-13	Ivl	16447
ENSMUSG00000041132	98.1892	3.61501	0.561644	1.78839e-12	2.95909e-11	N4bp2l1	100637
ENSMUSG00000021944	4.62068	3.61426	2.07725	0.000594414	0.00281847	Gata4	14463
ENSMUSG00000021238	2361.5	3.60391	0.203234	2.84384e-72	7.8236e-70	Aldh6a1	104776
ENSMUSG00000005553	330.016	3.60122	0.281872	2.82543e-39	2.77605e-37	Atp4a	11944
ENSMUSG00000039632	97.9306	3.59698	0.551357	1.01165e-12	1.71093e-11	Ccdc151	77609
ENSMUSG00000020034	2149.58	3.59675	0.19493	6.178e-78	2.12451e-75	Tcp11l2	216198
ENSMUSG00000038393	20881.6	3.58812	0.173151	2.64025e-97	2.17905e-94	Txnip	56338
ENSMUSG00000021335	217.933	3.57888	0.409924	3.52643e-20	1.14765e-18	Slc17a1	20504
ENSMUSG00000075224	5.63887	3.56446	1.70569	0.000302688	0.00153827	Lrrc55	241528
ENSMUSG00000026489	590.221	3.56273	0.292578	5.42058e-36	4.54646e-34	Coq8a	67426
ENSMUSG00000028874	17.7607	3.56136	1.32183	6.9027e-05	0.000401306	Fgr	14191
ENSMUSG00000044626	471.238	3.55762	0.25818	4.38615e-45	5.38687e-43	Liph	239759
ENSMUSG00000036598	20.4319	3.55749	1.37019	8.97091e-05	0.000510109	Ccdc113	244608
ENSMUSG00000046203	37.3095	3.55119	0.762993	4.96788e-08	4.71491e-07	Sprr2g	20761
ENSMUSG00000025161	209.763	3.55089	0.89489	1.01478e-06	8.1439e-06	Slc16a3	80879
ENSMUSG00000023267	3.58283	3.54928	1.98501	0.000569208	0.00271297	Gabrr2	14409
ENSMUSG00000025170	131.649	3.54375	0.564925	5.48858e-12	8.55978e-11	Rab40b	217371
ENSMUSG00000020681	2019.5	3.54373	0.20068	1.11531e-71	2.9886e-69	Ace	11421
ENSMUSG00000009114	5.37433	3.54086	2.14658	0.000735354	0.00341186	2610028H24Rik	76964
ENSMUSG00000026149	473.473	3.53975	0.253885	4.60643e-46	6.01547e-44	Tm4sf20	66261
ENSMUSG00000095654	2.90429	3.53486	1.72314	0.00033545	0.00168648	Plscr5	100504689
ENSMUSG00000044734	2586.37	3.52949	0.33293	4.08698e-28	2.31032e-26	Serpinb1a	66222
ENSMUSG00000050541	26.4805	3.52843	0.917928	1.67495e-06	1.29776e-05	Adra1b	11548
ENSMUSG00000019970	21041.1	3.52814	0.216474	1.32668e-61	2.68367e-59	Sgk1	20393
ENSMUSG00000093805	43.3419	3.52149	1.04387	9.14574e-06	6.26507e-05	Gal3st2b	100041596
ENSMUSG00000033533	5.00848	3.51871	1.8772	0.000491055	0.00237115	Acsm1	117147
ENSMUSG00000035095	2888.89	3.51589	0.181355	1.29831e-85	6.22976e-83	Fam167a	219148
ENSMUSG00000030877	8.59903	3.51583	1.74601	0.000368469	0.00183505	Mfsd13b	74466
ENSMUSG00000029151	6.69104	3.50698	1.45849	0.000150347	0.00081527	Slc30a3	22784
ENSMUSG00000039099	65.3006	3.50426	0.4492	9.37248e-17	2.26443e-15	Wdr93	626359
ENSMUSG00000057596	63.68	3.50252	0.646944	1.00088e-09	1.19717e-08	Trim30d	209387
ENSMUSG00000066477	13.274	3.4923	0.938727	2.7346e-06	2.04505e-05	Gm16551	100503019
ENSMUSG00000079534	15.7481	3.49061	1.02118	8.00717e-06	5.53721e-05	Gm5640	434797
ENSMUSG00000034112	2075.73	3.485	0.211112	4.3953e-63	9.2539e-61	Atp2c2	69047
ENSMUSG00000004187	731.367	3.48442	0.512687	1.72314e-13	3.16594e-12	Kifc2	16581
ENSMUSG00000038967	1479.05	3.47757	0.239677	1.47309e-49	2.0818e-47	Pdk2	18604
ENSMUSG00000086848	86.9634	3.47015	0.561883	1.08856e-11	1.65028e-10	Lce6a	78382
ENSMUSG00000041695	30.7424	3.46972	0.912348	2.02979e-06	1.55228e-05	Kcnj2	16518
ENSMUSG00000086381	2.87627	3.46807	1.85026	0.000508554	0.0024482	AV064505	102722
ENSMUSG00000024222	15669.7	3.46561	0.126838	3.03371e-166	1.56486e-162	Fkbp5	14229
ENSMUSG00000032978	36.0181	3.46282	1.0742	1.5431e-05	0.000101301	Guca2b	14916
ENSMUSG00000024105	31.1058	3.46282	1.07695	1.58404e-05	0.000103823	Themis3	74556
ENSMUSG00000018672	154.185	3.4625	0.553736	6.70086e-12	1.0372e-10	Copz2	56358
ENSMUSG00000024084	147.574	3.45936	0.354665	2.69965e-24	1.17514e-22	Qpct	70536
ENSMUSG00000049191	81.064	3.4559	0.626929	5.97632e-10	7.40597e-09	Rtl5	331474
ENSMUSG00000068349	16.402	3.45392	1.36374	0.000112422	0.000624726	Gml	625599
ENSMUSG00000031762	33.69	3.45384	0.684822	7.66302e-09	8.11659e-08	Mt2	17750
ENSMUSG00000025207	4073.04	3.44993	0.198324	1.26386e-69	3.14184e-67	Sema4g	26456
ENSMUSG00000041460	5.983	3.44691	1.8415	0.000518757	0.00249209	Cacna2d4	319734
ENSMUSG00000081434	4.3251	3.44633	1.8636	0.000542979	0.00259877	Gm14165	628060
ENSMUSG00000079445	189.583	3.44421	0.455316	6.36899e-16	1.45528e-14	B3gnt7	227327
ENSMUSG00000031831	27.3894	3.43727	1.18586	4.1954e-05	0.0002543	Dnaaf1	68270
ENSMUSG00000055963	110.251	3.43227	0.490115	4.21614e-14	8.24564e-13	Triqk	208820
ENSMUSG00000022598	124.685	3.43176	0.762875	1.12145e-07	1.0243e-06	Psca	72373
ENSMUSG00000020334	135.481	3.43042	0.311671	5.46456e-30	3.40635e-28	Slc22a4	30805
ENSMUSG00000025017	9017.21	3.42795	0.16983	1.92209e-92	1.2793e-89	Pik3ap1	83490
ENSMUSG00000065341	4.10108	3.41956	2.09946	0.000835604	0.00383134	Gm25579	115486570
ENSMUSG00000035539	10.8626	3.41778	1.49376	0.000210683	0.00110499	Ccdc180	381522
ENSMUSG00000026611	51.1087	3.4105	0.574424	5.09971e-11	7.2268e-10	Spata17	74717
ENSMUSG00000030340	2844.88	3.40014	0.160564	2.35436e-101	2.11207e-98	Scnn1a	20276
ENSMUSG00000047033	4.45697	3.39783	1.75281	0.000467781	0.00227046	Pcdhb15	93886
ENSMUSG00000008153	10.1409	3.39028	1.3335	0.000114019	0.000632577	Clstn3	232370
ENSMUSG00000026360	838.836	3.39018	0.255609	5.96274e-42	6.40777e-40	Rgs2	19735
ENSMUSG00000055945	734.49	3.38734	0.322197	1.22928e-27	6.67467e-26	Prr18	320111
ENSMUSG00000023236	24.3932	3.37619	0.719303	4.68796e-08	4.45745e-07	Scg5	20394
ENSMUSG00000034265	304.577	3.37052	0.639585	2.483e-09	2.8103e-08	Zdhhc14	224454
ENSMUSG00000027316	31.1213	3.35539	0.847211	1.18783e-06	9.43727e-06	Gfra4	14588
ENSMUSG00000035699	66.4798	3.3522	1.28456	9.7999e-05	0.000552302	Slc51a	106407
ENSMUSG00000071745	81.2038	3.35199	0.446702	1.13043e-15	2.51338e-14	DXBay18	574405
ENSMUSG00000118462	13.1858	3.34944	1.37688	0.000154637	0.000836556	Lhb	16866
ENSMUSG00000078612	53.7707	3.34098	0.575978	1.25096e-10	1.69364e-09	Fyb2	242594
ENSMUSG00000036892	5.43465	3.33214	1.748	0.000523885	0.00251438	Prodh2	56189
ENSMUSG00000044317	17.0268	3.33103	0.89545	3.04175e-06	2.25919e-05	Gpr4	319197
ENSMUSG00000063522	83.7845	3.33019	0.824012	8.74578e-07	7.11279e-06	Ly6m	67038
ENSMUSG00000036813	127.351	3.31812	0.559606	5.90585e-11	8.26699e-10	Entpd8	72090
ENSMUSG00000029602	1487.41	3.31649	0.193213	8.33442e-68	1.9766e-65	Rasal1	19415
ENSMUSG00000052316	6.68991	3.31528	1.68088	0.000461113	0.00224126	Lrrc15	74488
ENSMUSG00000036962	3.41718	3.30343	1.66977	0.000459001	0.00223152	Cfap221	226356
ENSMUSG00000033208	101.023	3.30325	0.652687	8.01818e-09	8.45804e-08	S100b	20203
ENSMUSG00000026259	2012.46	3.29516	0.176124	7.35526e-80	2.86342e-77	Ngef	53972
ENSMUSG00000037974	52.9372	3.29073	0.729192	1.17885e-07	1.07151e-06	Muc5ac	17833
ENSMUSG00000041737	2676.92	3.29011	0.296677	2.63159e-30	1.65542e-28	Tmem45b	235135
ENSMUSG00000020256	331.399	3.28567	0.592106	5.74907e-10	7.14151e-09	Aldh1l2	216188
ENSMUSG00000028909	112.873	3.28061	0.530146	1.23713e-11	1.86183e-10	Ptpru	19273
ENSMUSG00000026398	151.44	3.28059	0.893684	3.77703e-06	2.76157e-05	Nr5a2	26424
ENSMUSG00000079057	620.216	3.27086	0.170288	5.85609e-84	2.62671e-81	Cyp4v3	102294
ENSMUSG00000041556	131.382	3.26707	0.812768	1.00318e-06	8.06336e-06	Fbxo2	230904
ENSMUSG00000020335	10.4297	3.26195	0.826643	1.35052e-06	1.06397e-05	Zfp354b	27274
ENSMUSG00000025431	48.1087	3.2607	0.676939	2.86644e-08	2.81635e-07	Crisp1	11571
ENSMUSG00000075025	5.67485	3.25898	2.32373	0.0013457	0.00587636	Gm10804	100038525
ENSMUSG00000025780	371.726	3.25236	0.361988	5.30295e-21	1.83892e-19	Itih5	209378
ENSMUSG00000100632	6.39983	3.25231	1.69979	0.000546578	0.00261417	9430060I03Rik	100037260
ENSMUSG00000025911	315.636	3.24145	0.411996	7.62951e-17	1.86737e-15	Adhfe1	76187
ENSMUSG00000066026	2302.96	3.23959	0.224094	4.53522e-49	6.28021e-47	Dhrs3	20148
ENSMUSG00000049687	6.49432	3.23935	1.57429	0.000403783	0.00199074	Pheta2	338368
ENSMUSG00000040605	2719.54	3.2188	0.267613	5.31065e-35	4.28026e-33	Bace2	56175
ENSMUSG00000071550	64.9556	3.20912	0.665169	2.90762e-08	2.85018e-07	Cfap44	212517
ENSMUSG00000026807	50.7134	3.20793	0.60684	2.69618e-09	3.0449e-08	Ak8	68870
ENSMUSG00000091476	28.796	3.20556	0.812005	1.40429e-06	1.10338e-05	Catspere2	545391
ENSMUSG00000042784	22648.3	3.20434	0.384398	1.70939e-18	4.74695e-17	Muc1	17829
ENSMUSG00000027227	3282.02	3.19842	0.179284	7.31338e-73	2.06708e-70	Sord	20322
ENSMUSG00000064267	9.26852	3.19802	1.0821	4.15334e-05	0.000252121	Hvcn1	74096
ENSMUSG00000040265	535.008	3.1969	0.346897	6.90014e-22	2.59327e-20	Dnm3	103967
ENSMUSG00000055137	98.5271	3.19449	0.563169	3.15363e-10	4.04657e-09	Sugct	192136
ENSMUSG00000112352	3.6845	3.19193	1.73795	0.000669847	0.00314327	Gm40617	105245123
ENSMUSG00000024548	468.595	3.18669	0.482359	9.07143e-13	1.54177e-11	Setbp1	240427
ENSMUSG00000010601	64.4141	3.18648	0.508662	8.59688e-12	1.31881e-10	Apol7a	75761
ENSMUSG00000003420	67.306	3.18427	0.680918	6.08901e-08	5.72889e-07	Fcgrt	14132
ENSMUSG00000026473	6810.92	3.17799	0.139163	4.33911e-117	6.39491e-114	Glul	14645
ENSMUSG00000040584	1367.68	3.17019	0.310748	4.50762e-26	2.21442e-24	Abcb1a	18671
ENSMUSG00000050122	27.3473	3.15564	0.653509	3.01295e-08	2.94487e-07	Vwa3b	70853
ENSMUSG00000039372	11.3982	3.15413	1.06367	4.16221e-05	0.000252511	Marchf4	381270
ENSMUSG00000025092	89.6551	3.15266	0.373686	7.89931e-19	2.26685e-17	Hspa12a	73442
ENSMUSG00000053063	6.68739	3.14835	1.73093	0.000717765	0.00334002	Clec12a	232413
ENSMUSG00000096141	2.53005	3.14741	1.67493	0.00063455	0.00299329	Dnah7a	627872
ENSMUSG00000040855	619.926	3.13136	0.44116	3.17648e-14	6.2778e-13	Reps2	194590
ENSMUSG00000031497	10.5533	3.13104	1.14668	8.22603e-05	0.000471466	Tnfsf13b	24099
ENSMUSG00000031981	4.44648	3.11643	2.16058	0.00144546	0.00625375	Capn9	73647
ENSMUSG00000030865	11.1384	3.11253	1.90257	0.00105116	0.0047098	Chp2	70261
ENSMUSG00000028019	2684.46	3.10639	0.192229	2.46935e-60	4.7617e-58	Pdgfc	54635
ENSMUSG00000035513	18.3075	3.09429	0.691113	1.67297e-07	1.49755e-06	Ntng2	171171
ENSMUSG00000009210	4.20881	3.09415	1.81583	0.000939369	0.00425137	Prr29	75573
ENSMUSG00000029279	166.557	3.0857	0.345377	1.11208e-20	3.79892e-19	Brdt	114642
ENSMUSG00000055114	15239.8	3.08228	0.337666	1.90143e-21	6.96841e-20	Anxa13	69787
ENSMUSG00000010064	47.1046	3.08181	0.663993	7.99334e-08	7.41243e-07	Slc38a3	76257
ENSMUSG00000105703	759.08	3.0792	0.195026	1.00495e-57	1.80305e-55	Gm43305	108168162
ENSMUSG00000049536	55.6745	3.07499	0.697313	2.30413e-07	2.02734e-06	Tceal1	237052
ENSMUSG00000030228	573.942	3.07475	0.353363	9.07296e-20	2.86242e-18	Pik3c2g	18705
ENSMUSG00000023966	709.22	3.07156	0.557506	9.33666e-10	1.12522e-08	Rsph9	75564
ENSMUSG00000029442	23.6049	3.06757	0.774998	1.51953e-06	1.18625e-05	Wdr66	269701
ENSMUSG00000026576	34106.3	3.06515	0.121946	5.64756e-141	1.9421e-137	Atp1b1	11931
ENSMUSG00000022240	15.6717	3.06389	1.03624	4.56377e-05	0.000273574	Ctnnd2	18163
ENSMUSG00000032652	1191.92	3.05414	0.139782	2.23518e-107	2.30592e-104	Crebl2	232430
ENSMUSG00000027230	1229.84	3.053	0.353567	1.69209e-19	5.1494e-18	Creb3l1	26427
ENSMUSG00000027350	16.9841	3.05003	1.052	5.44597e-05	0.000322708	Chgb	12653
ENSMUSG00000067771	60.3034	3.04693	0.591054	6.55497e-09	7.04787e-08	Gm14685	574404
ENSMUSG00000023987	20.2405	3.04628	0.719843	5.10359e-07	4.30333e-06	Pgc	109820
ENSMUSG00000038074	81.4693	3.03799	0.510195	7.29658e-11	1.00973e-09	Fkbp14	231997
ENSMUSG00000051910	17.851	3.02565	0.755551	1.31589e-06	1.03867e-05	Sox6	20679
ENSMUSG00000066108	134.443	3.02439	0.554542	1.35334e-09	1.59289e-08	Muc5b	74180
ENSMUSG00000087305	20.7041	3.01394	0.831467	5.51831e-06	3.92483e-05	A430035B10Rik	320312
ENSMUSG00000086657	19.734	3.01072	0.864379	9.05406e-06	6.2064e-05	Stamos	70957
ENSMUSG00000021186	3.4711	3.01055	2.04784	0.00152154	0.00654722	Fbln5	23876
ENSMUSG00000056608	255246	3.0089	0.256229	2.40624e-33	1.75434e-31	Chd9	109151
ENSMUSG00000031770	11177.8	3.00385	0.196759	4.04022e-54	6.51264e-52	Herpud1	64209
ENSMUSG00000009292	16.0778	3.00385	0.806122	3.86466e-06	2.82046e-05	Trpm2	28240
ENSMUSG00000037579	222.805	3.00053	0.440518	2.97019e-13	5.31517e-12	Kcnh3	16512
ENSMUSG00000039543	58.365	2.99846	0.41542	1.64519e-14	3.34435e-13	Cfap70	76670
ENSMUSG00000021553	15.1454	2.99614	0.73578	1.03395e-06	8.2784e-06	Slc28a3	114304
ENSMUSG00000113986	3.50632	2.98839	2.09113	0.00165316	0.00702278	Gm31333	102633526
ENSMUSG00000023963	1934.78	2.97997	0.237582	1.44725e-37	1.30398e-35	Cyp39a1	56050
ENSMUSG00000013483	344.451	2.97478	0.281475	1.39854e-27	7.57375e-26	Card14	170720
ENSMUSG00000074274	28.8774	2.97184	0.94854	2.89559e-05	0.000181209	D930028M14Rik	434147
ENSMUSG00000022843	1195.6	2.97092	0.232323	6.49968e-39	6.29614e-37	Clcn2	12724
ENSMUSG00000053279	1593.8	2.97021	0.236715	1.39151e-37	1.26798e-35	Aldh1a1	11668
ENSMUSG00000081665	3.43649	2.96678	1.91028	0.00137704	0.00599295	Pira1	18722
ENSMUSG00000032278	1041.61	2.96618	0.160314	6.78582e-78	2.29528e-75	Paqr5	74090
ENSMUSG00000024885	987.206	2.96461	0.326815	3.99585e-21	1.40501e-19	Aldh3b1	67689
ENSMUSG00000053161	4.08874	2.96356	1.84436	0.00125462	0.00552542	Daw1	71227
ENSMUSG00000024245	17.0199	2.96189	1.32689	0.000332323	0.00167239	Tmem178	68027
ENSMUSG00000112963	149.655	2.96166	0.350301	9.49963e-19	2.70353e-17	Gm6093	619715
ENSMUSG00000039911	646.068	2.95972	0.302867	5.09441e-24	2.1767e-22	Spsb1	74646
ENSMUSG00000031842	60.1958	2.95786	0.628189	6.68737e-08	6.26614e-07	Pde4c	110385
ENSMUSG00000111118	7.27826	2.95576	1.86536	0.00131489	0.00575278	Gm6545	625046
ENSMUSG00000021090	13.9864	2.94867	1.17073	0.000165564	0.000889603	Lrrc9	78257
ENSMUSG00000032265	1618.21	2.94761	0.375984	1.55561e-16	3.73219e-15	Tent5a	212943
ENSMUSG00000054931	40.1224	2.94617	0.609079	3.66687e-08	3.55204e-07	Zkscan4	544922
ENSMUSG00000031387	17.02	2.94373	0.712971	8.64839e-07	7.03914e-06	Renbp	19703
ENSMUSG00000043391	52.493	2.94356	0.970389	4.00351e-05	0.000243743	2510009E07Rik	72190
ENSMUSG00000026304	461.146	2.93857	0.568309	6.91364e-09	7.37587e-08	Rab17	19329
ENSMUSG00000035184	311.311	2.93676	0.298822	3.07762e-24	1.33125e-22	Fam124a	629059
ENSMUSG00000097462	147.443	2.93584	0.495822	1.03324e-10	1.40905e-09	9530026P05Rik	330385
ENSMUSG00000091119	10.6445	2.93327	1.37244	0.000424367	0.00208277	Ccdc152	100039139
ENSMUSG00000031700	2051.16	2.93313	0.169256	1.03791e-68	2.51944e-66	Gpt2	108682
ENSMUSG00000085184	101.878	2.93046	0.406293	1.91539e-14	3.85939e-13	4933439K11Rik	71319
ENSMUSG00000025584	240.681	2.92967	0.688637	5.21952e-07	4.39441e-06	Pde8a	18584
ENSMUSG00000031845	43.7257	2.9264	0.517698	5.04689e-10	6.31871e-09	Bco1	63857
ENSMUSG00000117011	21.3792	2.9247	0.736895	1.66463e-06	1.29024e-05	E130008D07Rik	545207
ENSMUSG00000032064	696.194	2.92151	0.274982	8.56026e-28	4.69744e-26	Dixdc1	330938
ENSMUSG00000024975	4430.12	2.8959	0.145863	4.1048e-89	2.28904e-86	Pdcd4	18569
ENSMUSG00000020620	217.533	2.88664	0.682869	6.10726e-07	5.08725e-06	Abca8b	27404
ENSMUSG00000026894	29.5595	2.88319	1.2973	0.000362245	0.00181017	Morn5	75495
ENSMUSG00000110618	3.28178	2.88001	1.96647	0.00172592	0.00729883	Gm39822	105244162
ENSMUSG00000026544	319.937	2.87784	0.27245	1.79956e-27	9.69458e-26	Dusp23	68440
ENSMUSG00000004151	87.9687	2.87764	0.633946	1.59487e-07	1.43073e-06	Etv1	14009
ENSMUSG00000097899	2.79543	2.8754	2.03734	0.00188359	0.00786406	Gm16894	100047133
ENSMUSG00000040919	25.9575	2.87527	0.722803	1.6854e-06	1.30536e-05	4930505A04Rik	75087
ENSMUSG00000028517	787.753	2.86557	0.265217	1.36454e-28	7.88644e-27	Plpp3	67916
ENSMUSG00000019872	74.77	2.86313	0.741003	2.63927e-06	1.98094e-05	Smpdl3a	57319
ENSMUSG00000112366	828.333	2.85883	0.292192	5.51013e-24	2.34413e-22	C730027H18Rik	319572
ENSMUSG00000045968	10.1013	2.85668	1.24621	0.000313361	0.00158781	Teddm2	240817
ENSMUSG00000071324	227.672	2.85392	0.352875	2.48779e-17	6.27514e-16	Armc2	213402
ENSMUSG00000025887	955.616	2.84884	0.32525	8.26062e-20	2.61815e-18	Casp12	12364
ENSMUSG00000048502	15.969	2.84763	0.867495	2.01384e-05	0.000129283	Duxbl1	278672
ENSMUSG00000101337	63.7043	2.84622	0.596405	5.61884e-08	5.30103e-07	Dnah7c	100101919
ENSMUSG00000027200	291.004	2.84406	0.316171	1.00045e-20	3.42328e-19	Sema6d	214968
ENSMUSG00000026961	2752.21	2.84378	0.499211	4.39834e-10	5.54712e-09	Lrrc26	227618
ENSMUSG00000035131	26.4506	2.84088	0.939701	4.49425e-05	0.000270035	Brinp3	215378
ENSMUSG00000073650	13.999	2.83992	1.00033	7.6489e-05	0.000441207	Catip	241112
ENSMUSG00000006711	18.7682	2.83944	0.923855	3.87333e-05	0.000236375	D130043K22Rik	210108
ENSMUSG00000106791	5.51052	2.83908	1.55592	0.000910023	0.00412987	4930553P18Rik	75355
ENSMUSG00000071551	8553.85	2.83605	0.298271	8.4267e-23	3.3372e-21	Akr1c19	432720
ENSMUSG00000039217	112.16	2.8359	0.445107	7.27896e-12	1.12415e-10	Il18	16173
ENSMUSG00000036856	10539.1	2.83524	0.252159	1.10323e-30	7.06921e-29	Wnt4	22417
ENSMUSG00000024030	2346.52	2.83082	0.146612	2.11065e-84	9.67758e-82	Abcg1	11307
ENSMUSG00000026303	5853.61	2.83	0.130907	5.58464e-105	5.48704e-102	Mlph	171531
ENSMUSG00000009731	111.839	2.82993	0.398553	5.09991e-14	9.88041e-13	Kcnd1	16506
ENSMUSG00000079434	132.229	2.82257	0.621637	1.6834e-07	1.50622e-06	Neu2	23956
ENSMUSG00000090925	259.069	2.82076	0.287853	5.09547e-24	2.1767e-22	1810064F22Rik	69862
ENSMUSG00000027692	161.04	2.81681	0.373798	2.07815e-15	4.50403e-14	Tnik	665113
ENSMUSG00000018427	1719.45	2.81608	0.234667	1.64265e-34	1.26466e-32	Ypel2	77864
ENSMUSG00000039552	75.4531	2.81296	0.601337	9.08929e-08	8.39102e-07	Rsph4a	212892
ENSMUSG00000022375	20.2176	2.81202	0.844212	1.77869e-05	0.000115517	Lrrc6	54562
ENSMUSG00000020010	184.135	2.80977	0.300429	3.89626e-22	1.48324e-20	Vnn3	26464
ENSMUSG00000029925	30.633	2.80258	0.63245	2.78994e-07	2.43094e-06	Tbxas1	21391
ENSMUSG00000057286	14.9468	2.79232	0.999501	9.03545e-05	0.000513435	St6galnac2	20446
ENSMUSG00000037708	14.4546	2.79223	0.91159	4.16136e-05	0.000252511	Spag6	381350
ENSMUSG00000035283	9.7365	2.79142	1.28443	0.000438967	0.00214745	Adrb1	11554
ENSMUSG00000031523	469.018	2.78984	0.329004	1.04492e-18	2.96152e-17	Dlc1	50768
ENSMUSG00000074472	43.4406	2.77611	0.68654	1.43441e-06	1.1249e-05	Zfp872	619310
ENSMUSG00000034156	12.2777	2.77402	1.08116	0.000169273	0.0009067	Tspoap1	207777
ENSMUSG00000031442	474.036	2.77371	0.265023	6.13989e-27	3.1991e-25	Mcf2l	17207
ENSMUSG00000033029	155.509	2.77364	0.25782	2.70252e-28	1.54036e-26	1700088E04Rik	27660
ENSMUSG00000022805	66.188	2.76391	0.405265	4.07484e-13	7.186e-12	Maats1	320214
ENSMUSG00000048249	1975.87	2.76363	0.412977	9.76929e-13	1.65765e-11	Crebrf	77128
ENSMUSG00000091415	133.41	2.76265	0.386617	4.10018e-14	8.02648e-13	Ak9	633979
ENSMUSG00000055003	46.2137	2.75954	0.556526	2.51998e-08	2.49256e-07	Lrtm2	211187
ENSMUSG00000029074	187.595	2.75432	0.623968	3.16097e-07	2.73575e-06	Ttll10	330010
ENSMUSG00000004035	290.518	2.75167	0.721172	3.50939e-06	2.58512e-05	Gstm7	68312
ENSMUSG00000002908	34.0273	2.74547	0.597787	1.44541e-07	1.30265e-06	Kcnn1	84036
ENSMUSG00000073424	5.99528	2.74267	1.8454	0.00188998	0.00788275	Cyp4f15	106648
ENSMUSG00000047671	14.3715	2.74244	1.03876	0.00014307	0.000779293	Tctex1d4	242646
ENSMUSG00000010175	438.771	2.73964	0.287999	9.63668e-23	3.80907e-21	Prox1	19130
ENSMUSG00000048217	4.29208	2.73929	1.82439	0.00184713	0.0077416	Nags	217214
ENSMUSG00000056185	178.751	2.73868	0.29616	1.18847e-21	4.37887e-20	Snx32	225861
ENSMUSG00000090958	84.4135	2.73653	0.89554	4.46377e-05	0.000268594	Lrrc32	434215
ENSMUSG00000010044	29.5829	2.73627	0.724816	4.13065e-06	3.00309e-05	Zmynd10	114602
ENSMUSG00000004791	20.132	2.73279	0.842683	2.5241e-05	0.000159119	Pgf	18654
ENSMUSG00000064215	813.174	2.72915	0.365711	4.1693e-15	8.82309e-14	Ifi27	52668
ENSMUSG00000096606	114.993	2.71651	0.295306	1.936e-21	7.06999e-20	Tpbgl	100503386
ENSMUSG00000054136	75.8831	2.71476	0.559798	4.50535e-08	4.2957e-07	Adm2	223780
ENSMUSG00000078787	16.3597	2.71367	0.904826	5.38425e-05	0.000319325	Cyp2t4	384724
ENSMUSG00000038349	6.5123	2.70992	1.74304	0.001728	0.00730361	Plcl1	227120
ENSMUSG00000042675	1987.37	2.70962	0.522335	8.39454e-09	8.83222e-08	Ypel3	66090
ENSMUSG00000029095	103.963	2.70341	0.516383	6.59676e-09	7.08542e-08	Ablim2	231148
ENSMUSG00000049811	12.4996	2.70118	0.880795	4.45529e-05	0.000268162	Fam161a	73873
ENSMUSG00000030324	14.3395	2.69856	1.14517	0.000306878	0.00155688	Rho	212541
ENSMUSG00000034949	221.488	2.69761	0.263561	7.80643e-26	3.76332e-24	Zfr2	103406
ENSMUSG00000054161	2549.22	2.69651	0.311992	2.98587e-19	8.90282e-18	Fam83e	73813
ENSMUSG00000028475	4.85226	2.69092	1.6463	0.00151623	0.00652711	Spaar	71406
ENSMUSG00000049001	219.046	2.68731	0.306179	9.33156e-20	2.93951e-18	Ndnf	68169
ENSMUSG00000032098	24.5357	2.6867	0.989853	0.000123125	0.000679079	Treh	58866
ENSMUSG00000022091	378.878	2.68663	0.301515	2.83909e-20	9.34273e-19	Sorbs3	20410
ENSMUSG00000004961	8.51773	2.68604	1.74662	0.00182141	0.00764623	Syt5	53420
ENSMUSG00000055027	2.9049	2.6819	1.89931	0.00226241	0.00922718	Smyd1	12180
ENSMUSG00000044186	8.95441	2.67932	1.5305	0.00121967	0.00538759	Nkx2-6	18092
ENSMUSG00000029660	37.5792	2.67848	0.648366	1.11216e-06	8.87023e-06	Tex26	75860
ENSMUSG00000034652	14.6474	2.67773	0.791148	1.68251e-05	0.00010972	Cd300a	217303
ENSMUSG00000020709	72.3286	2.67231	0.528109	1.67632e-08	1.6963e-07	Adap2	216991
ENSMUSG00000052914	1079.4	2.66865	0.158492	8.17087e-65	1.8325e-62	Cyp2j6	13110
ENSMUSG00000051228	5.87044	2.66832	1.52329	0.00122941	0.00542482	Nyx	236690
ENSMUSG00000035158	102.092	2.6677	0.456942	2.44007e-10	3.18444e-09	Mitf	17342
ENSMUSG00000086957	3.97803	2.66262	1.78773	0.00202791	0.00839019	Gm13869	102638052
ENSMUSG00000029601	68.7338	2.66183	0.47853	1.18622e-09	1.40501e-08	Iqcd	75732
ENSMUSG00000025855	9.86212	2.65698	1.05302	0.000209382	0.00109872	Prkar1b	19085
ENSMUSG00000053040	111.236	2.65686	0.298392	3.15801e-20	1.03757e-18	Aph1c	68318
ENSMUSG00000027983	59.7708	2.65446	0.360127	9.26968e-15	1.92222e-13	Cyp2u1	71519
ENSMUSG00000021565	42.0759	2.64659	0.706864	5.01816e-06	3.60012e-05	Slc6a19	74338
ENSMUSG00000024526	125.157	2.64606	0.654192	1.61581e-06	1.25476e-05	Cidea	12683
ENSMUSG00000079491	21.8559	2.64497	0.724629	7.03084e-06	4.9192e-05	H2-T10	15024
ENSMUSG00000049690	11.3187	2.63634	0.879769	5.80669e-05	0.000342117	Nckap5	210356
ENSMUSG00000013418	182.773	2.63561	0.429778	4.33045e-11	6.19626e-10	B4galnt2	14422
ENSMUSG00000053964	19181.6	2.63385	0.472862	1.17532e-09	1.3929e-08	Lgals4	16855
ENSMUSG00000006538	54.9752	2.63241	1.08495	0.000273794	0.00140632	Ihh	16147
ENSMUSG00000004552	307.16	2.62722	0.208513	1.40115e-37	1.26798e-35	Ctse	13034
ENSMUSG00000061039	21.145	2.62487	0.518515	1.74536e-08	1.76184e-07	Olfr920	258783
ENSMUSG00000066537	9.04386	2.62178	1.04321	0.000221766	0.00115846	Vmn2r57	269902
ENSMUSG00000084479	3.58845	2.61201	1.82525	0.00234999	0.0095504	Gm26424	115490012
ENSMUSG00000021986	144.988	2.60661	0.304707	7.38793e-19	2.13491e-17	Amer2	72125
ENSMUSG00000027858	1238.31	2.60548	0.263248	2.79151e-24	1.21002e-22	Tspan2	70747
ENSMUSG00000033383	9.12067	2.60462	1.69338	0.00196759	0.0081701	Rtp1	239766
ENSMUSG00000074912	3.87742	2.60443	2.14858	0.0032068	0.0125481	Gm14207	100043609
ENSMUSG00000057054	26.1891	2.60004	0.700338	5.86051e-06	4.15104e-05	Inca1	103844
ENSMUSG00000022358	964.001	2.59694	0.236747	3.6427e-29	2.16599e-27	Fbxo32	67731
ENSMUSG00000081355	33.857	2.59378	0.740593	1.2253e-05	8.18973e-05	Gm15264	100042801
ENSMUSG00000029082	6874.75	2.59332	0.283158	3.42456e-21	1.21616e-19	Bst1	12182
ENSMUSG00000039908	402.974	2.58872	0.295107	1.13251e-19	3.53511e-18	Slc26a11	268512
ENSMUSG00000032323	7.01119	2.58808	1.576	0.00164599	0.00700095	Cyp11a1	13070
ENSMUSG00000029373	321.388	2.58789	0.632003	1.39838e-06	1.09915e-05	Pf4	56744
ENSMUSG00000041809	117.166	2.58712	0.260279	1.88019e-24	8.32487e-23	Efhc1	71877
ENSMUSG00000023960	1971.86	2.58107	0.129061	4.20922e-90	2.4814e-87	Enpp5	83965
ENSMUSG00000021684	50.6105	2.57558	0.525614	4.07754e-08	3.92224e-07	Pde8b	218461
ENSMUSG00000038910	313.962	2.57058	0.44483	3.8587e-10	4.89647e-09	Plcl2	224860
ENSMUSG00000024036	3305.31	2.56223	0.22688	1.01837e-30	6.54579e-29	Slc37a1	224674
ENSMUSG00000079363	25.7933	2.56051	0.801483	3.4167e-05	0.000210879	Gbp4	17472
ENSMUSG00000027314	14.7248	2.56032	0.739823	1.45082e-05	9.57297e-05	Dll4	54485
ENSMUSG00000032750	43.8759	2.55927	0.622149	1.33031e-06	1.04925e-05	Gab3	210710
ENSMUSG00000023073	2895.99	2.54675	0.246115	3.08501e-26	1.5228e-24	Slc10a2	20494
ENSMUSG00000005237	114.865	2.54132	0.449652	8.2167e-10	1.00139e-08	Dnah2	327954
ENSMUSG00000010021	92.0735	2.53814	0.303013	3.71003e-18	9.99335e-17	Kif19a	286942
ENSMUSG00000044086	4.40845	2.53808	2.24028	0.00371025	0.0142372	Lmod3	320502
ENSMUSG00000039958	1591.32	2.53805	0.205608	3.97184e-36	3.35864e-34	Etfbkmt	320204
ENSMUSG00000039976	743.801	2.53761	0.202898	5.20752e-37	4.55283e-35	Tbc1d16	207592
ENSMUSG00000078606	33.6474	2.53545	0.940764	0.00014859	0.000806806	Gvin2	100042856
ENSMUSG00000031344	110.491	2.52984	0.511438	3.39642e-08	3.30246e-07	Gabrq	57249
ENSMUSG00000082474	3.70323	2.52639	1.94301	0.00312932	0.0122822	Gm8213	666648
ENSMUSG00000058135	9444.92	2.52362	0.313606	5.763e-17	1.42234e-15	Gstm1	14862
ENSMUSG00000027224	30.1916	2.52292	0.659678	4.16804e-06	3.02708e-05	Duoxa1	213696
ENSMUSG00000042672	43.2028	2.51887	0.745021	1.95747e-05	0.000125977	Dcst1	77772
ENSMUSG00000064280	44.1933	2.51569	0.444835	8.25732e-10	1.00575e-08	Ccdc146	75172
ENSMUSG00000037971	749.657	2.51459	0.220299	2.72923e-31	1.81653e-29	1110032A03Rik	68721
ENSMUSG00000028480	283.12	2.51356	0.328804	1.40549e-15	3.11153e-14	Glipr2	384009
ENSMUSG00000064043	29.7317	2.51135	0.684902	7.44684e-06	5.18215e-05	Trerf1	224829
ENSMUSG00000033538	1436.06	2.50534	0.191826	4.43238e-40	4.483e-38	Casp4	12363
ENSMUSG00000052861	3.53768	2.50408	1.98556	0.00337694	0.0131341	Dnah6	330355
ENSMUSG00000109228	2.9533	2.50311	1.96245	0.00331765	0.0129352	Fam81b	238726
ENSMUSG00000028730	18.132	2.50205	0.873979	9.62913e-05	0.00054372	Cfap57	68625
ENSMUSG00000021187	3115.93	2.50182	0.431454	3.68974e-10	4.69072e-09	Tc2n	74413
ENSMUSG00000006784	447.602	2.4992	0.208969	4.59143e-34	3.45748e-32	Ttc25	74407
ENSMUSG00000030030	137.799	2.49898	0.710495	1.26381e-05	8.42802e-05	1700003E16Rik	71837
ENSMUSG00000019838	3465.87	2.49505	0.206398	9.71784e-35	7.65298e-33	Slc16a10	72472
ENSMUSG00000046687	29.059	2.49466	0.734139	1.88921e-05	0.000121965	Gm5424	432466
ENSMUSG00000040612	2173.14	2.49317	0.273627	6.03238e-21	2.08486e-19	Ildr2	100039795
ENSMUSG00000024034	14.0681	2.49292	1.47309	0.00163744	0.0069718	Tmprss3	140765
ENSMUSG00000037621	206.876	2.49253	0.42836	3.31051e-10	4.23733e-09	Atoh8	71093
ENSMUSG00000109695	25.645	2.4882	0.663236	5.60095e-06	3.98086e-05	Gm31166	102633307
ENSMUSG00000061882	45.748	2.48202	0.573984	5.98333e-07	4.9941e-06	Ccdc62	208908
ENSMUSG00000040183	110.785	2.47781	0.250642	3.72965e-24	1.60992e-22	Ankrd6	140577
ENSMUSG00000027927	3.44322	2.47754	1.78403	0.00288486	0.0114248	Lelp1	69332
ENSMUSG00000024140	2611.69	2.47602	0.205272	1.3719e-34	1.06016e-32	Epas1	13819
ENSMUSG00000073555	3.18762	2.47331	1.94524	0.00344481	0.0133678	Gm4951	240327
ENSMUSG00000053111	99.3371	2.4706	0.422666	2.89371e-10	3.73977e-09	Fank1	66930
ENSMUSG00000022836	2140.89	2.46931	0.310073	1.20173e-16	2.89327e-15	Mylk	107589
ENSMUSG00000047712	165.436	2.46894	0.291941	2.03264e-18	5.61437e-17	Ust	338362
ENSMUSG00000027249	4.99598	2.46885	2.17966	0.00402655	0.015258	F2	14061
ENSMUSG00000021259	46.3855	2.46671	0.483758	1.68222e-08	1.70131e-07	Cyp46a1	13116
ENSMUSG00000010136	44.9649	2.46577	0.605602	1.69848e-06	1.315e-05	Pifo	100503311
ENSMUSG00000074300	42.3057	2.46505	0.716455	1.68249e-05	0.00010972	Smim31	407795
ENSMUSG00000030088	92.2963	2.46064	0.708475	1.51452e-05	9.95511e-05	Aldh1l1	107747
ENSMUSG00000004415	6.32981	2.45796	1.2865	0.0010775	0.00481839	Col26a1	140709
ENSMUSG00000095528	3.82477	2.45649	1.74847	0.00287278	0.0113879	Gm10375	100042342
ENSMUSG00000078905	7.85112	2.45639	1.41131	0.00154172	0.00662147	Gm14393	664987
ENSMUSG00000050022	35.1527	2.45566	0.686815	1.0731e-05	7.25941e-05	Amz1	231842
ENSMUSG00000041272	580.01	2.45433	0.221233	1.10891e-29	6.78938e-28	Tox	252838
ENSMUSG00000044197	265.604	2.45156	0.286721	9.30867e-19	2.65284e-17	Gpr146	80290
ENSMUSG00000069255	546.335	2.44909	0.175393	2.26323e-45	2.88255e-43	Dusp22	105352
ENSMUSG00000034771	289.831	2.44843	0.265228	2.09687e-21	7.61704e-20	Tle2	21886
ENSMUSG00000028139	16.9046	2.44797	0.764992	3.70641e-05	0.000227332	Riiad1	66353
ENSMUSG00000118516	2.93452	2.44759	1.95794	0.00364361	0.0140232	Cyp2d13	68444
ENSMUSG00000074577	20.9174	2.44755	0.792518	5.224e-05	0.000310714	Ripor3	69553
ENSMUSG00000022546	754.831	2.44683	0.426473	5.50978e-10	6.85252e-09	Gpt	76282
ENSMUSG00000031297	99.4687	2.4449	0.560716	5.28574e-07	4.44601e-06	Slc7a3	11989
ENSMUSG00000029070	9.45971	2.44476	1.16519	0.000718606	0.003343	Mxra8	74761
ENSMUSG00000032549	312.103	2.44446	0.242875	6.42795e-25	2.94075e-23	Rab6b	270192
ENSMUSG00000023467	14.9907	2.4425	0.640445	4.62885e-06	3.33941e-05	Tulp2	56734
ENSMUSG00000027886	43.5788	2.44105	0.571245	7.64568e-07	6.26502e-06	1700013F07Rik	75504
ENSMUSG00000027313	490.205	2.44071	0.514844	9.75319e-08	8.97181e-07	Chac1	69065
ENSMUSG00000013846	3885.33	2.43954	0.261943	9.85754e-22	3.66469e-20	St3gal1	20442
ENSMUSG00000035877	1433.14	2.43895	0.278778	1.67468e-19	5.10394e-18	Zhx3	320799
ENSMUSG00000029049	288.22	2.43829	0.342122	7.12661e-14	1.35524e-12	Morn1	76866
ENSMUSG00000037780	3.46445	2.43702	1.93623	0.00364575	0.0140262	Mbl1	17194
ENSMUSG00000030849	3881.75	2.43248	0.162951	1.94802e-51	2.91257e-49	Fgfr2	14183
ENSMUSG00000020014	184.476	2.43154	0.361544	1.17298e-12	1.97511e-11	Cfap54	380654
ENSMUSG00000034614	864.596	2.43109	0.219837	1.68569e-29	1.01997e-27	Pik3ip1	216505
ENSMUSG00000047904	60.9798	2.42304	0.418509	4.15605e-10	5.26084e-09	Sstr2	20606
ENSMUSG00000032226	1659.67	2.42262	0.311723	5.75626e-16	1.32407e-14	Gcnt3	72077
ENSMUSG00000097934	6.47956	2.42242	1.60747	0.00249829	0.0100757	6720483E21Rik	77741
ENSMUSG00000035967	125.355	2.42171	0.461051	7.93457e-09	8.37412e-08	Ints6l	236790
ENSMUSG00000035295	23.2302	2.42063	0.775656	4.84526e-05	0.000289439	Wdr38	76646
ENSMUSG00000044835	7.41722	2.42017	1.3105	0.00128295	0.00563817	Ankrd45	73844
ENSMUSG00000069874	161.951	2.41814	0.233495	3.302e-26	1.62602e-24	Irgm2	54396
ENSMUSG00000100277	3.81566	2.41346	2.02363	0.00405549	0.0153426	1810053B23Rik	69857
ENSMUSG00000047963	1061.47	2.41168	0.234139	5.94853e-26	2.90156e-24	Stbd1	52331
ENSMUSG00000045467	26.0746	2.40227	0.688127	1.49493e-05	9.83261e-05	Ttll13	269954
ENSMUSG00000025498	224.518	2.39991	0.224031	7.70927e-28	4.25309e-26	Irf7	54123
ENSMUSG00000079481	48.5378	2.3969	0.717522	2.47324e-05	0.000156295	Nhsl2	100042480
ENSMUSG00000091705	436.745	2.39647	0.27881	6.65337e-19	1.92808e-17	H2-Q2	15013
ENSMUSG00000042073	923.003	2.39406	0.382051	2.4045e-11	3.52609e-10	Abhd14b	76491
ENSMUSG00000100937	5.62275	2.39176	1.18703	0.000915269	0.00415141	Nscme3l	75555
ENSMUSG00000047907	2601.56	2.38775	0.168579	1.4246e-46	1.90869e-44	Tshz2	228911
ENSMUSG00000040936	388.393	2.38636	0.297891	8.88863e-17	2.1551e-15	Ulk4	209012
ENSMUSG00000039652	69.0761	2.38601	0.388191	5.09111e-11	7.21958e-10	Cpeb3	208922
ENSMUSG00000052713	824.206	2.38325	0.265928	2.63341e-20	8.67973e-19	Zfp608	269023
ENSMUSG00000021194	6.8161	2.38249	1.38961	0.00175232	0.00739227	Chga	12652
ENSMUSG00000020432	1927.89	2.3821	0.327485	2.57753e-14	5.13837e-13	Tcn2	21452
ENSMUSG00000021751	2890.33	2.38181	0.156756	3.64326e-53	5.73827e-51	Acox2	93732
ENSMUSG00000053550	12.6923	2.38132	0.969003	0.000320404	0.00161913	Shisa7	232813
ENSMUSG00000022044	2.45748	2.38098	1.84817	0.00372488	0.0142801	Stmn4	56471
ENSMUSG00000000416	153.325	2.37943	0.491276	6.27591e-08	5.8913e-07	Cttnbp2	30785
ENSMUSG00000047394	70.8876	2.3785	1.61421	0.00277651	0.0110594	Odf3b	70113
ENSMUSG00000020227	220.539	2.37702	0.299722	1.70297e-16	4.06212e-15	Irak3	73914
ENSMUSG00000018339	419.735	2.37476	0.463412	1.58106e-08	1.60858e-07	Gpx3	14778
ENSMUSG00000074398	17.3279	2.37378	0.731064	3.40257e-05	0.000210133	Gm15441	100038464
ENSMUSG00000070498	3.39511	2.36389	1.95222	0.00420364	0.0158158	Tmem132b	208151
ENSMUSG00000078350	272.213	2.36222	0.417894	9.46637e-10	1.13756e-08	Smim1	68859
ENSMUSG00000072941	1321.52	2.36005	0.525014	3.12886e-07	2.71251e-06	Sod3	20657
ENSMUSG00000021719	3.21852	2.35752	1.94726	0.00423551	0.0159241	Rgs7bp	52882
ENSMUSG00000020893	2269.97	2.35727	0.269859	2.02799e-19	6.13542e-18	Per1	18626
ENSMUSG00000056043	34.3959	2.35697	0.429925	2.43885e-09	2.76337e-08	Rgs9bp	243923
ENSMUSG00000051177	516.334	2.35433	0.384531	6.01798e-11	8.40684e-10	Plcb1	18795
ENSMUSG00000040537	96.2248	2.35317	0.369468	1.2906e-11	1.93948e-10	Adam22	11496
ENSMUSG00000037363	88.5351	2.35162	0.46062	1.76669e-08	1.78162e-07	Letm2	270035
ENSMUSG00000058435	6.05592	2.35117	1.75037	0.0035482	0.0137072	Btnl4	632126
ENSMUSG00000040260	82.3129	2.34427	0.476685	4.48267e-08	4.27605e-07	Daam2	76441
ENSMUSG00000028088	235.387	2.3383	0.382666	6.54012e-11	9.10541e-10	Fmo5	14263
ENSMUSG00000018387	964.315	2.33619	0.183665	4.37982e-38	4.10767e-36	Shroom1	71774
ENSMUSG00000034570	69.2045	2.33398	0.552556	1.00842e-06	8.09604e-06	Inpp5j	170835
ENSMUSG00000020889	787.949	2.3318	0.146623	5.95977e-58	1.08821e-55	Nr1d1	217166
ENSMUSG00000098897	6.24556	2.33024	1.45878	0.00232919	0.00947446	Gm19013	100418120
ENSMUSG00000035239	141.027	2.32291	0.35589	4.73411e-12	7.4564e-11	Neu3	50877
ENSMUSG00000040327	165.443	2.32138	0.210239	2.24277e-29	1.34131e-27	Cul9	78309
ENSMUSG00000040812	3.06501	2.3183	1.91234	0.0044235	0.0165195	Agbl2	271813
ENSMUSG00000079559	44.1443	2.3132	0.93212	0.000321724	0.001625	Colca2	100502940
ENSMUSG00000037306	312.061	2.30667	0.400262	5.21529e-10	6.50587e-09	Man1c1	230815
ENSMUSG00000103793	27.1339	2.30569	0.59823	4.39202e-06	3.18078e-05	Pcdhga6	93714
ENSMUSG00000031844	15.6744	2.29494	1.08424	0.000801515	0.00368888	Hsd17b2	15486
ENSMUSG00000002910	571.48	2.29323	0.273647	4.49299e-18	1.20563e-16	Arrdc2	70807
ENSMUSG00000002108	164.709	2.29187	0.364162	2.15205e-11	3.17392e-10	Nr1h3	22259
ENSMUSG00000039364	69.5157	2.29165	0.375947	7.33217e-11	1.01397e-09	Sectm1b	58210
ENSMUSG00000036764	161.617	2.29014	0.228117	9.43654e-25	4.26983e-23	Dnajc12	30045
ENSMUSG00000040473	1655.5	2.28809	0.268269	1.26933e-18	3.573e-17	Cfap69	207686
ENSMUSG00000064307	109.216	2.28807	0.409514	1.41827e-09	1.66457e-08	Lrrc51	69358
ENSMUSG00000000876	963.058	2.28536	0.260334	1.44688e-19	4.44911e-18	Pxmp4	59038
ENSMUSG00000031596	52.4652	2.28089	0.560324	1.93379e-06	1.48382e-05	Slc7a2	11988
ENSMUSG00000030731	11.0018	2.28011	1.38919	0.00225907	0.0092172	Syt3	20981
ENSMUSG00000074183	2369.33	2.27819	0.299457	2.25834e-15	4.88943e-14	Gsta1	14857
ENSMUSG00000068923	467.892	2.27797	0.286193	1.43741e-16	3.45262e-15	Syt11	229521
ENSMUSG00000022479	1032.17	2.27731	0.258869	1.23303e-19	3.82574e-18	Vdr	22337
ENSMUSG00000035944	1464.98	2.27129	0.21697	1.14141e-26	5.78643e-25	Ttc38	239570
ENSMUSG00000021213	3634.11	2.2693	0.22055	7.40136e-26	3.5764e-24	Akr1c13	27384
ENSMUSG00000034563	4.10089	2.268	1.69364	0.00391877	0.0149043	Ccpg1	72278
ENSMUSG00000041912	263.99	2.26754	0.332485	6.83933e-13	1.17303e-11	Tdrkh	72634
ENSMUSG00000044719	73.7347	2.2672	0.376428	1.1501e-10	1.56325e-09	E230025N22Rik	240216
ENSMUSG00000028064	3710.42	2.26461	0.282159	8.47444e-17	2.06195e-15	Sema4a	20351
ENSMUSG00000050270	212.243	2.26225	0.313889	4.48615e-14	8.74058e-13	Tmem220	338369
ENSMUSG00000084381	6.86807	2.26196	1.21565	0.00146981	0.0063501	AA413626	100359413
ENSMUSG00000005951	411.117	2.26114	0.440313	1.58606e-08	1.61161e-07	Shpk	74637
ENSMUSG00000008855	2769.05	2.26102	0.273332	1.12868e-17	2.91831e-16	Hdac5	15184
ENSMUSG00000117662	51.3929	2.25617	0.767616	9.6062e-05	0.000542729	Gm4013	100042757
ENSMUSG00000070661	39.5625	2.25588	0.590158	5.09961e-06	3.65602e-05	Rnf186	66825
ENSMUSG00000024164	14537.5	2.25541	0.198195	5.14424e-31	3.38029e-29	C3	12266
ENSMUSG00000029919	12.2522	2.25514	1.31126	0.00198586	0.00823601	Hpgds	54486
ENSMUSG00000021208	137.618	2.25318	0.315584	7.31712e-14	1.39019e-12	Ifi27l2b	217845
ENSMUSG00000085944	15.8546	2.25255	0.969504	0.000509688	0.00245194	1700003D09Rik	69338
ENSMUSG00000058624	1795.04	2.25213	0.289617	6.19749e-16	1.41923e-14	Gda	14544
ENSMUSG00000031163	10.7404	2.25017	1.36525	0.00230334	0.00937744	Glod5	69824
ENSMUSG00000063873	4.90732	2.24909	1.45212	0.0027885	0.0110964	Slc24a3	94249
ENSMUSG00000028949	191.586	2.24894	0.415959	3.86123e-09	4.27179e-08	Smarcd3	66993
ENSMUSG00000097619	5.63147	2.24718	1.66022	0.00392257	0.014916	4833422M21Rik	75768
ENSMUSG00000023959	86.9912	2.24633	0.341189	3.36843e-12	5.41705e-11	Clic5	224796
ENSMUSG00000036944	144.721	2.24312	0.309105	3.14807e-14	6.23361e-13	Tmem71	213068
ENSMUSG00000022574	657.695	2.242	0.356854	2.34758e-11	3.44998e-10	Naprt	223646
ENSMUSG00000032006	1595.89	2.23993	0.263479	1.64222e-18	4.56656e-17	Pdgfd	71785
ENSMUSG00000021850	2410.83	2.23927	0.403578	1.78939e-09	2.07069e-08	ccdc198	67082
ENSMUSG00000071103	163.505	2.232	0.264687	2.95869e-18	8.06429e-17	1700029J07Rik	69479
ENSMUSG00000039057	9.70965	2.22653	1.46438	0.00301357	0.0118753	Myo16	244281
ENSMUSG00000038354	14.5025	2.22616	0.828698	0.000202581	0.00106792	Ankrd35	213121
ENSMUSG00000002032	302.741	2.22098	0.276523	8.20294e-17	2.00061e-15	Tmem25	71687
ENSMUSG00000024901	79.9205	2.21904	0.488106	2.6794e-07	2.33957e-06	Peli3	240518
ENSMUSG00000031375	50.9029	2.21296	0.731066	7.66143e-05	0.000441806	Bgn	12111
ENSMUSG00000038587	1820.97	2.21267	0.175137	1.39551e-37	1.26798e-35	Akap12	83397
ENSMUSG00000070802	14.2507	2.21187	1.0818	0.00103283	0.00463469	Pnmal2	434128
ENSMUSG00000045912	203.778	2.21058	0.442487	3.24396e-08	3.16018e-07	C2cd4c	237397
ENSMUSG00000027603	69.309	2.20897	0.641957	2.0396e-05	0.000130855	Ggt7	207182
ENSMUSG00000048728	6.71357	2.20702	1.20083	0.0016385	0.00697486	Zfp454	237758
ENSMUSG00000071203	1242.94	2.20559	0.408007	3.92757e-09	4.34052e-08	Naip5	17951
ENSMUSG00000036641	212.656	2.20396	0.173509	5.86522e-38	5.42677e-36	Ccdc148	227933
ENSMUSG00000020562	3.42205	2.20241	2.05698	0.00586875	0.0211326	Efcab10	75040
ENSMUSG00000020788	349.029	2.20203	0.192313	2.33317e-31	1.563e-29	Atp2a3	53313
ENSMUSG00000075324	13.7634	2.19982	0.789112	0.000156261	0.000844232	Fign	60344
ENSMUSG00000067199	316.838	2.19858	0.489946	3.50519e-07	3.01973e-06	Frat1	14296
ENSMUSG00000024186	166.054	2.19725	0.317332	3.39937e-13	6.03607e-12	Rgs11	50782
ENSMUSG00000037989	884.614	2.19391	0.266309	1.52351e-17	3.90007e-16	Wnk2	75607
ENSMUSG00000070287	361.617	2.19232	0.27668	1.96481e-16	4.6705e-15	Slc35g2	245020
ENSMUSG00000090369	16.1246	2.19217	1.0639	0.0010173	0.00457097	4933411K16Rik	66765
ENSMUSG00000021403	149.906	2.18755	0.420416	1.14457e-08	1.18852e-07	Serpinb9b	20706
ENSMUSG00000038068	492.525	2.18713	0.21827	1.18628e-24	5.32098e-23	Rnf144b	218215
ENSMUSG00000026227	1500	2.18645	0.254576	7.85504e-19	2.25729e-17	2810459M11Rik	72792
ENSMUSG00000030895	116.936	2.18543	0.762381	0.00012616	0.000694336	Hpx	15458
ENSMUSG00000031840	452.511	2.18284	0.254882	9.70888e-19	2.75927e-17	Rab3a	19339
ENSMUSG00000022562	846.418	2.17778	0.260081	4.92975e-18	1.31585e-16	Oplah	75475
ENSMUSG00000002769	176.879	2.17604	0.841254	0.000278415	0.00142828	Gnmt	14711
ENSMUSG00000031765	8388.71	2.17532	0.676205	4.3658e-05	0.000263468	Mt1	17748
ENSMUSG00000027857	5.80862	2.17387	1.21301	0.00187267	0.00782635	Tshb	22094
ENSMUSG00000039252	26.7217	2.17378	0.697638	6.01358e-05	0.000353097	Lgi2	246316
ENSMUSG00000085852	43.4999	2.17313	0.315188	4.18002e-13	7.35264e-12	Gm13807	639658
ENSMUSG00000078607	109.007	2.17241	0.781226	0.00016328	0.000878936	1810010H24Rik	69066
ENSMUSG00000032548	20400.8	2.17201	0.19928	1.1453e-28	6.69433e-27	Slco2a1	24059
ENSMUSG00000029490	7.53815	2.17127	1.30828	0.00246028	0.00993791	Mfsd7a	243197
ENSMUSG00000070604	83.2017	2.16704	0.648771	2.93936e-05	0.000183392	Vsig10l	75690
ENSMUSG00000054162	3.91013	2.15825	2.06478	0.00632513	0.0224972	Spock3	72902
ENSMUSG00000020892	17.9272	2.15605	0.722201	9.0949e-05	0.000515961	Aloxe3	23801
ENSMUSG00000078552	46.9975	2.15591	0.469244	2.2004e-07	1.93938e-06	Dcdc2b	100504491
ENSMUSG00000022783	172.717	2.15517	0.284476	2.96103e-15	6.35082e-14	Spag6l	50525
ENSMUSG00000014602	87.9911	2.15479	0.320682	1.38537e-12	2.31451e-11	Kif1a	16560
ENSMUSG00000003273	6.19658	2.15087	1.55193	0.00416078	0.0156688	Car11	12348
ENSMUSG00000078853	53.6479	2.15064	0.657443	3.72833e-05	0.000228405	Igtp	16145
ENSMUSG00000038745	49.7941	2.14861	0.653919	3.5607e-05	0.000219046	Nlrp6	101613
ENSMUSG00000020600	25.9142	2.14709	1.15261	0.00166082	0.007051	Slc7a15	328059
ENSMUSG00000030834	5.13456	2.14592	1.86709	0.0058645	0.0211223	Abcc6	27421
ENSMUSG00000034308	597.893	2.14581	0.173463	3.86304e-36	3.28008e-34	Sdr42e1	74032
ENSMUSG00000019989	7.814	2.1458	0.927261	0.000581613	0.00276698	Enpp3	209558
ENSMUSG00000045502	47.0321	2.1455	0.652605	3.54668e-05	0.000218379	Hcar2	80885
ENSMUSG00000046688	874.89	2.14422	0.161155	2.24078e-41	2.37098e-39	Tifa	211550
ENSMUSG00000104554	41.9349	2.14175	0.656035	3.83179e-05	0.000234117	Gm4610	100043726
ENSMUSG00000109528	2.5655	2.1398	1.82588	0.00575792	0.0208207	Olfr1309	258439
ENSMUSG00000017707	25709.6	2.13672	0.173722	9.29463e-36	7.73291e-34	Serinc3	26943
ENSMUSG00000037224	5.3444	2.13553	1.52491	0.00413535	0.0155901	Zfyve28	231125
ENSMUSG00000056602	1219.87	2.13504	0.395563	4.14857e-09	4.56763e-08	Fry	320365
ENSMUSG00000031024	1424.12	2.13349	0.233079	5.08607e-21	1.76966e-19	Denn2b	76954
ENSMUSG00000041945	81.7392	2.13	0.430288	4.12825e-08	3.96731e-07	Mfsd9	211798
ENSMUSG00000087281	13.8017	2.12866	1.09777	0.0014351	0.00621283	Gm16015	115490183
ENSMUSG00000024924	1480.84	2.1261	0.401319	7.05133e-09	7.51887e-08	Vldlr	22359
ENSMUSG00000086468	32.469	2.12387	0.801521	0.000246106	0.00127682	Etaa1os	102633673
ENSMUSG00000005373	846.978	2.12208	0.161195	1.45236e-40	1.49833e-38	Mlxipl	58805
ENSMUSG00000052783	71.3091	2.11807	0.329545	9.48331e-12	1.44405e-10	Grk4	14772
ENSMUSG00000020080	50.6949	2.11532	0.516044	1.8598e-06	1.43344e-05	Hkdc1	216019
ENSMUSG00000047496	141.325	2.10785	0.531074	3.13001e-06	2.32307e-05	Rnf152	320311
ENSMUSG00000113035	114.918	2.10642	0.384094	2.5959e-09	2.93486e-08	5830428M24Rik	76062
ENSMUSG00000063704	1005.12	2.10457	0.551317	5.61799e-06	3.99022e-05	Mapk15	332110
ENSMUSG00000036185	24.1483	2.10132	0.652142	4.52093e-05	0.000271321	Sapcd1	78376
ENSMUSG00000026109	61.6252	2.1002	0.673287	6.28241e-05	0.000368044	Tmeff2	56363
ENSMUSG00000030866	15.0379	2.0995	0.97226	0.000891547	0.00405808	Ern2	26918
ENSMUSG00000050359	5534.71	2.09748	0.554719	6.45621e-06	4.53562e-05	Sprr1a	20753
ENSMUSG00000017978	281.26	2.09392	0.314296	2.0237e-12	3.3324e-11	Cadps2	320405
ENSMUSG00000050747	74.712	2.09143	0.675512	6.80108e-05	0.000396179	Trim15	69097
ENSMUSG00000019732	57.8205	2.08775	0.65414	5.03562e-05	0.000300463	Calr3	73316
ENSMUSG00000052229	3.75297	2.08324	1.63237	0.00536599	0.0195612	Gpr17	574402
ENSMUSG00000040249	265.236	2.08309	0.404159	1.48838e-08	1.52103e-07	Lrp1	16971
ENSMUSG00000090264	9.98995	2.08064	1.09394	0.00164469	0.0069969	Eif4ebp3	108112
ENSMUSG00000079531	9.6372	2.07804	1.51072	0.00461917	0.0171509	Gm5936	546325
ENSMUSG00000052934	2749.79	2.07728	0.283377	1.84544e-14	3.72208e-13	Fbxo31	76454
ENSMUSG00000047728	1952.52	2.07411	0.142357	4.59397e-49	6.31916e-47	Ly6g2	223631
ENSMUSG00000046056	202.736	2.06916	0.237368	2.54304e-19	7.63764e-18	Sbsn	282619
ENSMUSG00000021061	407.752	2.06916	0.286717	4.22855e-14	8.2621e-13	Sptb	20741
ENSMUSG00000047228	8.13002	2.06774	1.32391	0.00335611	0.0130629	A2ml1	232400
ENSMUSG00000100106	27.2045	2.06681	1.17863	0.00229543	0.00934709	Gm28856	433347
ENSMUSG00000056457	122.922	2.06598	0.283275	2.41951e-14	4.8327e-13	Prl2c3	18812
ENSMUSG00000046794	223.967	2.06038	0.314317	4.08753e-12	6.51258e-11	Ppp1r3b	244416
ENSMUSG00000037826	1467.82	2.06033	0.396934	1.23246e-08	1.27338e-07	Ppm1k	243382
ENSMUSG00000024892	1338.7	2.05263	0.264456	6.95229e-16	1.57807e-14	Pcx	18563
ENSMUSG00000097055	131.181	2.0516	0.405191	2.35865e-08	2.34535e-07	Gm4419	100043407
ENSMUSG00000022217	135.7	2.05152	0.37912	3.83887e-09	4.25161e-08	Emc9	85308
ENSMUSG00000036278	761.029	2.04727	0.519678	3.5878e-06	2.63723e-05	Macrod1	107227
ENSMUSG00000060397	99.8602	2.04706	0.414635	4.41974e-08	4.22383e-07	Zfp128	243833
ENSMUSG00000028637	194.728	2.04563	0.247919	1.34585e-17	3.45814e-16	Ccdc30	73332
ENSMUSG00000021226	163.721	2.04494	0.531804	5.17075e-06	3.70316e-05	Acot2	171210
ENSMUSG00000035773	52.2179	2.0449	0.590954	2.10529e-05	0.000134609	Kiss1r	114229
ENSMUSG00000071719	9.51753	2.04171	1.16346	0.0023582	0.00957998	Tmem28	620592
ENSMUSG00000022419	5140.38	2.04097	0.506523	2.51792e-06	1.89745e-05	Deptor	97998
ENSMUSG00000020777	7519.57	2.03719	0.115333	8.54462e-71	2.17656e-68	Acox1	11430
ENSMUSG00000053552	12.7403	2.03378	0.964755	0.00108253	0.0048367	Ebf4	228598
ENSMUSG00000014852	7.29352	2.03299	1.5275	0.00525012	0.0191961	Adamts13	279028
ENSMUSG00000067872	22.3183	2.03268	0.591722	2.31165e-05	0.000146848	Ccdc87	399599
ENSMUSG00000020312	1710.05	2.03243	0.320945	1.70668e-11	2.54252e-10	Shc2	216148
ENSMUSG00000003354	143.5	2.02942	0.245985	1.34901e-17	3.46197e-16	Ccdc65	105833
ENSMUSG00000034591	357.216	2.0288	0.38441	7.79747e-09	8.24207e-08	Slc41a2	338365
ENSMUSG00000046585	6.54764	2.02633	1.42623	0.00455916	0.0169586	Cfap58	381229
ENSMUSG00000074899	6.42751	2.02618	1.18795	0.00265892	0.0106388	Sptbn5	640524
ENSMUSG00000026495	294.085	2.0261	0.227722	5.06969e-20	1.62175e-18	Efcab2	68226
ENSMUSG00000029061	29.1388	2.0258	1.10437	0.00203075	0.00840026	Mmp23	26561
ENSMUSG00000060176	785.618	2.02395	0.269124	4.38715e-15	9.25563e-14	Kif27	75050
ENSMUSG00000037157	1278.54	2.02375	0.359459	1.14383e-09	1.3587e-08	Il22ra1	230828
ENSMUSG00000026546	265.185	2.02178	0.290378	2.54297e-13	4.59448e-12	Cfap45	71870
ENSMUSG00000037032	338.246	2.02035	0.260797	7.70871e-16	1.73639e-14	Apbb1	11785
ENSMUSG00000038244	1968.5	2.01741	0.261835	1.06654e-15	2.37388e-14	Mical2	320878
ENSMUSG00000028977	1073.5	2.01222	0.148098	4.83148e-43	5.38854e-41	Casz1	69743
ENSMUSG00000006642	3.53337	2.01116	1.87974	0.00757059	0.0261824	Tcf23	69852
ENSMUSG00000037411	1206.17	2.0105	0.708976	0.000159712	0.000860743	Serpine1	18787
ENSMUSG00000038085	344.52	2.00921	0.545679	9.67781e-06	6.59889e-05	Cnbd2	70873
ENSMUSG00000061802	9.12718	2.00504	1.09748	0.0021147	0.00870561	Armc4	74934
ENSMUSG00000055194	5.91404	2.00491	1.65929	0.00652197	0.0230938	Actbl2	238880
ENSMUSG00000038058	76.3298	2.00376	0.361853	1.90706e-09	2.20192e-08	Nod1	107607
ENSMUSG00000074794	1317.42	2.00338	0.253797	2.40993e-16	5.68276e-15	Arrdc3	105171
ENSMUSG00000028542	749.446	2.00064	0.226798	9.86066e-20	3.09673e-18	Slc6a9	14664
ENSMUSG00000043705	47.8299	2.0006	0.626686	5.31893e-05	0.000315996	Capn13	381122
ENSMUSG00000000305	10.0733	2.00031	0.965346	0.00122342	0.00540301	Cdh4	12561
ENSMUSG00000097222	77.3583	2.00005	0.556529	1.34074e-05	8.89218e-05	Gata6os	68434
ENSMUSG00000042333	35.6366	1.99804	0.808611	0.000450239	0.00219409	Tnfrsf14	230979
ENSMUSG00000024663	15.5867	1.99707	0.830093	0.000535319	0.00256448	Rab3il1	74760
ENSMUSG00000020473	16.8421	1.99647	0.980852	0.00133889	0.00585283	Aebp1	11568
ENSMUSG00000039853	451.173	1.99629	0.253532	2.80788e-16	6.58352e-15	Trim14	74735
ENSMUSG00000030905	25.886	1.99427	0.681731	0.00012373	0.00068167	Crym	12971
ENSMUSG00000031621	9.16909	1.99376	1.6267	0.00646094	0.0229171	Isx	71597
ENSMUSG00000062743	73.4224	1.99292	0.374342	6.06612e-09	6.54615e-08	Zfp677	210503
ENSMUSG00000045775	6.30833	1.99055	1.12006	0.00239242	0.00970562	Slc16a5	217316
ENSMUSG00000009828	3203.49	1.98838	0.249017	1.15334e-16	2.78001e-15	Cilk1	56542
ENSMUSG00000046793	4.49206	1.98432	2.08701	0.00838896	0.0286222	Gpr61	229714
ENSMUSG00000095930	22.7085	1.98285	0.498722	3.16303e-06	2.34505e-05	Nim1k	245269
ENSMUSG00000039461	708.717	1.97756	0.188062	6.77735e-27	3.50469e-25	Tcta	102791
ENSMUSG00000039763	239.873	1.97364	0.240458	1.85957e-17	4.73102e-16	Dnajc28	246738
ENSMUSG00000026890	377.15	1.97237	0.272438	3.43604e-14	6.77132e-13	Lhx6	16874
ENSMUSG00000025075	1561.35	1.97214	0.345866	7.48456e-10	9.16492e-09	Habp2	226243
ENSMUSG00000058756	969.721	1.97194	0.199834	5.15938e-24	2.19945e-22	Thra	21833
ENSMUSG00000051113	46.1775	1.97071	0.720925	0.000222517	0.00116174	Fam71e1	75538
ENSMUSG00000076441	2840.79	1.97024	0.549374	1.39481e-05	9.21816e-05	Ass1	11898
ENSMUSG00000021983	25.0104	1.96843	0.476692	1.7017e-06	1.317e-05	Atp8a2	50769
ENSMUSG00000038060	87.2291	1.96504	0.385357	1.94095e-08	1.94974e-07	Dlec1	320256
ENSMUSG00000085833	41.7053	1.96427	0.359128	2.73979e-09	3.09077e-08	Gm13003	100503595
ENSMUSG00000109305	6.3181	1.96351	1.51085	0.00602367	0.0216301	Smim38	100040049
ENSMUSG00000053141	24.9601	1.95778	1.06097	0.00215053	0.008832	Ptprt	19281
ENSMUSG00000097386	4.74395	1.95762	1.52895	0.0062515	0.0222737	9130213A22Rik	100038433
ENSMUSG00000059327	176.093	1.95757	0.262598	6.95769e-15	1.45008e-13	Eda	13607
ENSMUSG00000029716	36.0263	1.95654	1.01992	0.00183263	0.00768708	Tfr2	50765
ENSMUSG00000022853	374.206	1.95404	0.182277	7.49458e-28	4.14573e-26	Ehhadh	74147
ENSMUSG00000085112	34.9942	1.94989	0.65993	0.000116912	0.000647755	A530072M11Rik	100415915
ENSMUSG00000027399	50.3776	1.94886	0.642385	9.14479e-05	0.000518364	Il1a	16175
ENSMUSG00000029001	237.134	1.94866	0.338204	5.26087e-10	6.55876e-09	Fbxo44	230903
ENSMUSG00000046991	50.8877	1.94797	0.430274	3.03915e-07	2.63807e-06	Wdr27	71682
ENSMUSG00000039485	195.209	1.94708	0.327731	1.83552e-10	2.43239e-09	Tspyl4	72480
ENSMUSG00000005950	10.1205	1.94467	0.832984	0.000679633	0.00318112	P2rx5	94045
ENSMUSG00000097325	14.7686	1.94418	0.984062	0.00163272	0.00695718	Gm16897	320400
ENSMUSG00000036560	10.7739	1.94368	0.914582	0.00114855	0.00509856	Lgi4	243914
ENSMUSG00000020175	258.633	1.94128	0.277268	1.85663e-13	3.39608e-12	Rab36	76877
ENSMUSG00000118376	275.087	1.93873	0.253451	1.56549e-15	3.44357e-14	Gm9926	100503565
ENSMUSG00000023206	176.347	1.93692	0.341654	8.89623e-10	1.07721e-08	Il15ra	16169
ENSMUSG00000023931	115.394	1.93574	0.294071	3.23136e-12	5.2088e-11	Efhb	211482
ENSMUSG00000023243	3873.04	1.9353	0.245346	2.41629e-16	5.69125e-15	Kcnk5	16529
ENSMUSG00000024957	10.4563	1.93512	0.967288	0.00155799	0.00667485	Kcnk4	16528
ENSMUSG00000045636	1299.01	1.93454	0.330198	2.97131e-10	3.82929e-09	Mtus1	102103
ENSMUSG00000074063	2620.87	1.93328	0.369873	9.95165e-09	1.03966e-07	Osgin1	71839
ENSMUSG00000029992	16457.4	1.93289	0.46432	1.48691e-06	1.16298e-05	Gfpt1	14583
ENSMUSG00000036899	3.13012	1.93286	1.83701	0.00856698	0.0291144	Trpv5	194352
ENSMUSG00000060002	2053.57	1.93229	0.281405	4.7274e-13	8.23127e-12	Chpt1	212862
ENSMUSG00000041293	61.7548	1.9318	0.736896	0.000316999	0.00160389	Adgrf1	77596
ENSMUSG00000034957	1981.76	1.92761	0.677458	0.000165828	0.00089079	Cebpa	12606
ENSMUSG00000021303	15.3532	1.92723	0.761411	0.000409431	0.00201522	Gng4	14706
ENSMUSG00000070563	52.3799	1.92676	0.644782	0.000107133	0.000599372	Spaca4	69363
ENSMUSG00000032607	244.168	1.92524	0.305645	2.01332e-11	2.97357e-10	Amt	434437
ENSMUSG00000038756	77.9255	1.92446	0.957282	0.001542	0.00662147	Ttll6	237930
ENSMUSG00000073805	5.17405	1.92389	1.8187	0.00863309	0.0293068	Insyn2a	627214
ENSMUSG00000055866	634.875	1.92359	0.193746	2.72443e-24	1.18343e-22	Per2	18627
ENSMUSG00000007872	440.384	1.92355	0.561026	2.49685e-05	0.000157642	Id3	15903
ENSMUSG00000042510	6420.4	1.92159	0.193298	2.39737e-24	1.05021e-22	AA986860	212439
ENSMUSG00000023045	169.031	1.92126	0.266631	4.25846e-14	8.31266e-13	Soat2	223920
ENSMUSG00000033949	243.85	1.92074	0.288839	2.04628e-12	3.3669e-11	Trim36	28105
ENSMUSG00000075273	1433.65	1.91983	0.178673	5.58567e-28	3.12328e-26	Ttc30b	72421
ENSMUSG00000031881	502.195	1.91912	0.588888	4.48003e-05	0.000269494	Cdh16	12556
ENSMUSG00000033161	120968	1.91835	0.160603	6.36632e-34	4.7421e-32	Atp1a1	11928
ENSMUSG00000026012	65.8441	1.91736	0.532718	1.3587e-05	9.00256e-05	Cd28	12487
ENSMUSG00000022696	56.9365	1.91587	0.41222	1.74216e-07	1.55543e-06	Sidt1	320007
ENSMUSG00000059742	376.289	1.91061	0.432004	4.85147e-07	4.10921e-06	Kcnh7	170738
ENSMUSG00000034579	11.9988	1.91036	0.73593	0.000347441	0.0017421	Pla2g3	237625
ENSMUSG00000071001	119.451	1.90887	0.662066	0.000150056	0.000814122	Hrct1	100039781
ENSMUSG00000033781	711.128	1.90656	0.160886	1.94406e-33	1.42746e-31	Asb13	142688
ENSMUSG00000017412	15.4547	1.90208	0.88725	0.00115005	0.00510393	Cacnb4	12298
ENSMUSG00000040009	148.882	1.90059	0.27632	4.26923e-13	7.47767e-12	Gnaz	14687
ENSMUSG00000026809	50.0948	1.89595	0.844595	0.000900265	0.00409325	Spaca9	69987
ENSMUSG00000022758	57.8147	1.89595	0.681712	0.000206004	0.00108389	P2rx6	18440
ENSMUSG00000040693	58.268	1.89333	0.548903	2.35362e-05	0.000149192	Slco4c1	227394
ENSMUSG00000024055	1063.09	1.89216	0.227582	7.23202e-18	1.89845e-16	Cyp4f13	170716
ENSMUSG00000019775	227.613	1.89111	0.664073	0.000169398	0.000907133	Rgs17	56533
ENSMUSG00000086158	592.619	1.8901	0.501844	7.33037e-06	5.1149e-05	Ccpg1os	546143
ENSMUSG00000035984	334.698	1.88968	0.365362	1.30489e-08	1.34418e-07	Nme5	75533
ENSMUSG00000073236	137.797	1.88872	0.300691	2.20162e-11	3.23778e-10	2500004C02Rik	72326
ENSMUSG00000087380	186.293	1.8854	0.224489	3.53278e-18	9.54109e-17	2210408F21Rik	73652
ENSMUSG00000049791	689.224	1.88413	0.364864	1.35876e-08	1.39479e-07	Fzd4	14366
ENSMUSG00000020901	26.3569	1.88311	0.676339	0.000206241	0.00108445	Pik3r5	320207
ENSMUSG00000040428	24.8483	1.8818	0.657532	0.000163442	0.000879579	Plekha4	69217
ENSMUSG00000024052	4695.49	1.88178	0.214114	1.20568e-19	3.74652e-18	Lpin2	64898
ENSMUSG00000023473	4.89833	1.87651	1.76027	0.00916179	0.0308679	Celsr3	107934
ENSMUSG00000056870	85.7252	1.87613	0.728033	0.000377988	0.00187702	Gulp1	70676
ENSMUSG00000050195	25.0436	1.87586	0.694422	0.000264876	0.00136595	Scd4	329065
ENSMUSG00000085260	13.4841	1.87248	0.723465	0.000367454	0.00183132	Med9os	100504121
ENSMUSG00000022946	3916.03	1.87194	0.238168	2.87383e-16	6.72287e-15	Dop1b	70028
ENSMUSG00000057897	2109.77	1.87057	0.150145	1.1168e-36	9.56136e-35	Camk2b	12323
ENSMUSG00000035578	380.933	1.87035	0.278026	1.1736e-12	1.97511e-11	Iqcg	69707
ENSMUSG00000028803	1923.52	1.86955	0.209646	3.77649e-20	1.22709e-18	Nipal3	74552
ENSMUSG00000021294	19.6942	1.86953	0.859847	0.00110615	0.00493322	Kif26a	668303
ENSMUSG00000029084	2608.26	1.86827	0.333765	1.29184e-09	1.52312e-08	Cd38	12494
ENSMUSG00000003418	809.25	1.86783	0.508248	1.04292e-05	7.07148e-05	St8sia6	241230
ENSMUSG00000019892	100.519	1.86773	0.575184	4.79408e-05	0.000286692	Lrriq1	74978
ENSMUSG00000047153	2179.55	1.86652	0.213244	1.62933e-19	4.97306e-18	Khnyn	219094
ENSMUSG00000052026	4.53153	1.86094	1.49303	0.00747918	0.0259053	Slc6a7	240332
ENSMUSG00000070797	5.44581	1.86012	1.98113	0.0101701	0.0337416	Psg27	545925
ENSMUSG00000019762	6.73241	1.8597	1.29428	0.00549012	0.0199714	Iyd	70337
ENSMUSG00000089736	60.6867	1.8595	0.285262	4.67993e-12	7.38799e-11	Tgfbr3l	100044509
ENSMUSG00000020698	15.6771	1.85934	0.945606	0.00184433	0.00773143	Cct6b	12467
ENSMUSG00000020653	1002.4	1.85852	0.209088	4.84329e-20	1.5551e-18	Klf11	194655
ENSMUSG00000078588	9.35066	1.85645	1.39672	0.00662062	0.023339	Ccdc24	381546
ENSMUSG00000040136	18.6561	1.85202	1.1342	0.00382813	0.0146234	Abcc8	20927
ENSMUSG00000056290	5.32941	1.85159	1.46487	0.00737928	0.0255937	Ms4a4b	60361
ENSMUSG00000096140	3.97704	1.85156	2.05731	0.0103281	0.034168	Ankrd66	100043332
ENSMUSG00000069835	50.0532	1.85115	0.650247	0.000175197	0.000935277	Sat2	69215
ENSMUSG00000010122	2.17253	1.84831	1.89113	0.0102079	0.03384	Slc47a1	67473
ENSMUSG00000020182	26.1618	1.84574	0.580066	6.04114e-05	0.000354312	Ddc	13195
ENSMUSG00000020904	66.0432	1.84525	0.396935	1.7131e-07	1.53081e-06	Cfap52	71860
ENSMUSG00000028931	101.285	1.84467	0.691979	0.000301701	0.00153363	Kcnab2	16498
ENSMUSG00000028980	13841.6	1.84432	0.104076	2.6512e-71	7.01311e-69	H6pd	100198
ENSMUSG00000036885	1683.6	1.8441	0.238706	8.04118e-16	1.80537e-14	Arhgef26	622434
ENSMUSG00000060188	136.863	1.84372	1.2135	0.00482389	0.0178148	Cxcl17	232983
ENSMUSG00000060441	73.3078	1.84328	0.476483	4.9788e-06	3.57313e-05	Trim5	667823
ENSMUSG00000020475	66.0219	1.84265	0.335374	2.26856e-09	2.58889e-08	Pgam2	56012
ENSMUSG00000036805	11.7396	1.842	0.782621	0.000718891	0.003343	Noxa1	241275
ENSMUSG00000110936	4.05907	1.84144	1.57135	0.00852357	0.0289827	Gm19212	100418437
ENSMUSG00000060012	3026.05	1.84048	0.299419	4.94014e-11	7.01514e-10	Kif13b	16554
ENSMUSG00000043079	187.139	1.83887	0.26093	1.24229e-13	2.32597e-12	Synpo	104027
ENSMUSG00000051998	16.415	1.83776	0.943602	0.00197629	0.00819963	Lax1	240754
ENSMUSG00000039070	12.1328	1.83744	1.06027	0.00317575	0.012436	Cpa4	71791
ENSMUSG00000037703	1075.42	1.83715	0.42914	9.01244e-07	7.3095e-06	Lzts3	241638
ENSMUSG00000009145	675.123	1.83661	0.173225	2.37416e-27	1.27236e-25	Dqx1	93838
ENSMUSG00000056598	193.498	1.83349	0.278252	2.87548e-12	4.65332e-11	Drc3	74665
ENSMUSG00000037003	2461.37	1.83274	0.156049	6.31421e-33	4.49245e-31	Tns2	209039
ENSMUSG00000084678	2.81521	1.83195	1.94285	0.0106168	0.0349818	Gm26020	115489260
ENSMUSG00000101225	93.3081	1.82665	0.689493	0.000321521	0.00162437	1700008J07Rik	629159
ENSMUSG00000032679	83.2976	1.82605	0.309409	2.16612e-10	2.85035e-09	Cd59a	12509
ENSMUSG00000028527	121.484	1.82555	0.648092	0.000195805	0.0010367	Ak4	11639
ENSMUSG00000085272	7.06938	1.82066	1.34653	0.00669365	0.0235683	Sbk3	381835
ENSMUSG00000002266	17.1524	1.82031	1.30147	0.00618915	0.0220948	Zim1	22776
ENSMUSG00000027624	2073.96	1.81792	0.149339	3.59613e-35	2.92122e-33	Epb41l1	13821
ENSMUSG00000059991	38.3821	1.81764	0.654542	0.000222253	0.00116065	Nptx2	53324
ENSMUSG00000021662	2159.82	1.81757	0.218217	5.9373e-18	1.56856e-16	Arhgef28	110596
ENSMUSG00000039110	823.654	1.8174	0.149716	5.4552e-35	4.37965e-33	Mycbpap	104601
ENSMUSG00000064177	5.98391	1.81715	1.26133	0.00577361	0.0208665	Ghrl	58991
ENSMUSG00000043629	9.73685	1.81679	1.05818	0.00337333	0.0131225	1700019D03Rik	67080
ENSMUSG00000043614	22.518	1.81589	0.63401	0.000170696	0.000913847	Vps37d	194309
ENSMUSG00000032606	1048.84	1.81516	0.138157	1.67443e-40	1.71883e-38	Nicn1	66257
ENSMUSG00000040828	102.44	1.81463	0.409929	4.72813e-07	4.00968e-06	Catsperd	106757
ENSMUSG00000020930	180.763	1.81315	0.446344	2.28198e-06	1.73422e-05	Ccdc103	73293
ENSMUSG00000088139	8.2928	1.81244	1.23767	0.0055676	0.0202034	Gm27343	115489597
ENSMUSG00000063903	3.24974	1.81196	1.73851	0.0102822	0.0340424	Klk1	16612
ENSMUSG00000020865	18003.7	1.81195	0.254659	7.4749e-14	1.41755e-12	Abcc3	76408
ENSMUSG00000110726	7.7543	1.81096	0.859138	0.00139253	0.00605142	Gm18101	100416409
ENSMUSG00000035429	47.1978	1.81092	0.984011	0.00260382	0.0104462	Ptprh	545902
ENSMUSG00000070803	1044.16	1.80977	0.764263	0.000715255	0.00332909	Cited4	56222
ENSMUSG00000026833	30.5199	1.80969	0.852575	0.00134484	0.00587383	Olfm1	56177
ENSMUSG00000050711	4.25489	1.80862	1.41298	0.00763975	0.0263994	Scg2	20254
ENSMUSG00000029311	2409.92	1.80728	0.209605	4.80701e-19	1.40685e-17	Hsd17b11	114664
ENSMUSG00000023367	14869.9	1.80683	0.343755	8.10657e-09	8.54247e-08	Tmem176a	66058
ENSMUSG00000022676	17.5576	1.80643	0.833211	0.00120549	0.00533066	Snai2	20583
ENSMUSG00000032010	124.079	1.8063	0.401838	3.46526e-07	2.98783e-06	Usp2	53376
ENSMUSG00000018900	1419.88	1.80556	0.190262	1.75748e-22	6.85484e-21	Slc22a5	20520
ENSMUSG00000035112	1147.19	1.80155	0.261842	3.88342e-13	6.85428e-12	Wnk4	69847
ENSMUSG00000073102	43.3905	1.79771	0.763904	0.000753185	0.00348597	Drc1	381738
ENSMUSG00000023153	5.48988	1.79752	1.64949	0.0100155	0.0333012	Tmem52	69671
ENSMUSG00000034981	5831.85	1.79724	0.25104	5.37394e-14	1.03627e-12	Parm1	231440
ENSMUSG00000039270	1225.81	1.79658	0.357423	2.6633e-08	2.62802e-07	Megf9	230316
ENSMUSG00000030161	3115.29	1.79629	0.259839	3.07677e-13	5.49161e-12	Gabarapl1	57436
ENSMUSG00000082629	97.4471	1.7957	0.574493	7.50238e-05	0.000433483	Pwwp4-ps	434795
ENSMUSG00000090291	107.048	1.7936	0.314288	6.64025e-10	8.18938e-09	Lrrc10b	278795
ENSMUSG00000032489	597.77	1.79217	0.213196	3.01813e-18	8.20462e-17	Kif9	16578
ENSMUSG00000061718	4626.34	1.79054	0.558112	5.70808e-05	0.000336885	Ppp1r1b	19049
ENSMUSG00000025232	484.644	1.78928	0.310196	4.64057e-10	5.83835e-09	Hexa	15211
ENSMUSG00000029298	364.518	1.78826	0.406599	5.36035e-07	4.5051e-06	Gbp9	236573
ENSMUSG00000078439	163.988	1.78567	0.325586	2.32324e-09	2.64398e-08	Smim24	72273
ENSMUSG00000025963	4.36286	1.78243	1.45132	0.00856566	0.0291144	Mdh1b	76668
ENSMUSG00000034903	2456.85	1.78202	0.194436	3.61421e-21	1.2813e-19	Cobll1	319876
ENSMUSG00000000903	2.5286	1.78184	1.775	0.0110997	0.0363234	Vpreb3	22364
ENSMUSG00000049858	520.81	1.77979	0.301774	2.15008e-10	2.83105e-09	Suox	211389
ENSMUSG00000050751	3.84236	1.77962	1.62133	0.0101903	0.0337978	Pgbd5	209966
ENSMUSG00000022453	3683.59	1.77956	0.229474	5.9866e-16	1.37552e-14	Naga	17939
ENSMUSG00000018740	279.695	1.77897	0.401706	4.6702e-07	3.96218e-06	Slc25a35	71998
ENSMUSG00000034522	2585.04	1.77868	0.14303	1.33158e-36	1.13531e-34	Zfp395	380912
ENSMUSG00000028795	97.3081	1.77595	0.656261	0.000284283	0.00145512	Ccdc28b	66264
ENSMUSG00000042647	302.543	1.77345	0.301781	2.42766e-10	3.17025e-09	Acad12	338350
ENSMUSG00000040570	1012.7	1.7714	0.325497	2.9126e-09	3.2714e-08	Rundc3b	242819
ENSMUSG00000017868	10.9399	1.77106	0.936743	0.00244428	0.00987716	Sgk2	27219
ENSMUSG00000052911	7001.43	1.77011	0.182583	2.32832e-23	9.55073e-22	Lamb2	16779
ENSMUSG00000073096	262.733	1.7674	0.257724	4.40148e-13	7.68322e-12	Lrrc61	243371
ENSMUSG00000039676	486.811	1.76661	0.3605	4.96707e-08	4.71491e-07	Capsl	75568
ENSMUSG00000051951	43.8305	1.76631	0.559771	6.91622e-05	0.000401752	Xkr4	497097
ENSMUSG00000001119	14.6818	1.76535	1.37058	0.00801607	0.0275292	Col6a1	12833
ENSMUSG00000052949	1722.85	1.7638	0.119448	1.95127e-50	2.81543e-48	Rnf157	217340
ENSMUSG00000039457	12242.5	1.76301	0.196996	2.52627e-20	8.38015e-19	Ppl	19041
ENSMUSG00000025006	343.004	1.76043	0.333199	6.85591e-09	7.32943e-08	Sorbs1	20411
ENSMUSG00000042613	3524.61	1.75597	0.125287	9.89616e-46	1.27617e-43	Pbxip1	229534
ENSMUSG00000055150	49.5741	1.75376	0.717569	0.000615505	0.00290878	Zfp78	330463
ENSMUSG00000026664	1259.13	1.75062	0.304704	5.17077e-10	6.45424e-09	Phyh	16922
ENSMUSG00000002265	2748.36	1.75005	0.409353	9.21621e-07	7.46304e-06	Peg3	18616
ENSMUSG00000005949	575.953	1.74985	0.168856	2.67052e-26	1.32454e-24	Ctns	83429
ENSMUSG00000015401	7.40834	1.74682	1.58023	0.0105974	0.0349234	Cltrn	57394
ENSMUSG00000045064	326.442	1.74645	0.310739	1.05872e-09	1.26196e-08	Zc2hc1c	72350
ENSMUSG00000054723	1146.3	1.7464	0.274326	1.15098e-11	1.7398e-10	Vmac	106639
ENSMUSG00000027358	116.902	1.74614	0.354593	4.37762e-08	4.18746e-07	Bmp2	12156
ENSMUSG00000049721	1171.84	1.74411	0.299258	3.17025e-10	4.06537e-09	Gal3st1	53897
ENSMUSG00000064105	387.198	1.74259	0.216014	4.77048e-17	1.18733e-15	Cnnm2	94219
ENSMUSG00000037280	3.74667	1.74161	1.63529	0.011164	0.0364645	Galnt6	207839
ENSMUSG00000029650	39.9807	1.7392	0.686932	0.000487958	0.00235675	Slc46a3	71706
ENSMUSG00000100680	89.0983	1.73894	0.559401	8.22534e-05	0.000471466	1810044D09Rik	69798
ENSMUSG00000001249	2450.28	1.73579	0.490676	1.82088e-05	0.000117997	Hpn	15451
ENSMUSG00000034438	522.075	1.73565	0.231348	3.99195e-15	8.45645e-14	Gbp8	76074
ENSMUSG00000026879	4692.21	1.73548	0.255611	6.83536e-13	1.17303e-11	Gsn	227753
ENSMUSG00000095040	5.00893	1.73115	1.44664	0.00964239	0.0322189	1700001J03Rik	69282
ENSMUSG00000045008	2.57392	1.73109	1.78252	0.0122723	0.0394724	9030612E09Rik	74530
ENSMUSG00000073077	151.362	1.73032	0.598155	0.000166554	0.000894225	Cfap47	636104
ENSMUSG00000051037	88.6218	1.73006	0.453544	6.30474e-06	4.43676e-05	Zfp455	218311
ENSMUSG00000037235	3298.5	1.72823	0.112088	9.47651e-55	1.57685e-52	Mxd4	17122
ENSMUSG00000040660	4.399	1.72742	1.20858	0.00666989	0.0234966	Cyp2b9	13094
ENSMUSG00000023055	3371.81	1.72717	0.138249	6.03922e-37	5.2356e-35	Calcoco1	67488
ENSMUSG00000031340	166.421	1.72489	0.372031	1.76992e-07	1.57817e-06	Gabre	14404
ENSMUSG00000098188	2165.36	1.72485	0.171749	6.91929e-25	3.15853e-23	Sowahc	268301
ENSMUSG00000071984	44.6082	1.7236	0.629708	0.000270805	0.0013927	Fndc1	68655
ENSMUSG00000032968	33.7873	1.72336	0.745272	0.000908506	0.00412436	Inha	16322
ENSMUSG00000041642	1308.51	1.72171	0.222632	6.65304e-16	1.5185e-14	Kif21b	16565
ENSMUSG00000053411	3944.7	1.72151	0.334508	1.39105e-08	1.42697e-07	Cbx7	52609
ENSMUSG00000021363	470.701	1.71982	0.204558	2.74606e-18	7.51452e-17	Mak	17152
ENSMUSG00000037143	91.7039	1.71927	0.552196	8.19169e-05	0.000469889	Cfap61	78774
ENSMUSG00000027676	262.09	1.71912	0.357423	7.66096e-08	7.12984e-07	Ccdc39	51938
ENSMUSG00000025867	2.91762	1.71893	1.54889	0.0109879	0.0360092	Cplx2	12890
ENSMUSG00000003546	1887.17	1.71862	0.195244	8.91409e-20	2.81661e-18	Klc4	74764
ENSMUSG00000027605	745.977	1.7179	0.146177	4.97569e-33	3.57713e-31	Acss2	60525
ENSMUSG00000001663	682.914	1.7173	0.524607	4.74757e-05	0.000284179	Gstt1	14871
ENSMUSG00000068962	15.9059	1.71663	1.03542	0.00435411	0.0162898	Zfp114	232966
ENSMUSG00000057103	76.0296	1.71638	0.567401	0.000110007	0.000613383	Nat8f1	66116
ENSMUSG00000098112	15.0866	1.71626	0.679748	0.000508815	0.00244844	Bin2	668218
ENSMUSG00000039611	29.8943	1.71575	1.11586	0.00554364	0.020127	Pgap4	67063
ENSMUSG00000022756	3238.87	1.71559	0.428493	2.93486e-06	2.18295e-05	Slc7a4	224022
ENSMUSG00000036091	20.653	1.71373	0.701143	0.000640358	0.00301655	Hyal3	109685
ENSMUSG00000052676	167.347	1.71327	0.266816	7.84362e-12	1.20864e-10	Zmat1	215693
ENSMUSG00000031996	32793.2	1.71159	0.145299	3.55738e-33	2.58448e-31	Aplp2	11804
ENSMUSG00000026255	13.0075	1.71129	1.3093	0.0084027	0.0286567	Efhd1	98363
ENSMUSG00000041351	6359.29	1.71024	0.3088	1.64747e-09	1.91397e-08	Rap1gap	110351
ENSMUSG00000045275	79.2813	1.708	0.545045	7.70904e-05	0.000444303	Lca5l	385668
ENSMUSG00000041390	1495.75	1.70788	0.249466	4.50872e-13	7.86378e-12	Mdfic	16543
ENSMUSG00000116097	55.4559	1.70772	1.04264	0.00459241	0.0170638	Gm36738	102640742
ENSMUSG00000020173	2744.44	1.70533	0.188857	1.13678e-20	3.86412e-19	Cobl	12808
ENSMUSG00000117886	5.37133	1.70473	1.01954	0.0042969	0.0161079	Gm2106	100039218
ENSMUSG00000030094	2199.69	1.70236	0.124138	6.14973e-44	7.16878e-42	Xpc	22591
ENSMUSG00000032564	16.3955	1.70149	0.983788	0.00382147	0.0146016	Cpne4	74020
ENSMUSG00000058297	9.74809	1.70042	1.2558	0.00789939	0.0271828	Spock2	94214
ENSMUSG00000050914	114.623	1.69888	0.473055	1.50965e-05	9.92623e-05	Ankrd37	654824
ENSMUSG00000055435	1301.3	1.69804	0.201554	2.3104e-18	6.34182e-17	Maf	17132
ENSMUSG00000084345	18.4193	1.69506	0.880247	0.00247997	0.0100116	Rpl17-ps4	435787
ENSMUSG00000109946	283.85	1.69425	0.273202	3.14439e-11	4.57534e-10	Brd3os	100504116
ENSMUSG00000029392	284.344	1.69331	0.315037	4.03969e-09	4.45727e-08	Rilpl1	75695
ENSMUSG00000034057	11.8598	1.69138	1.27605	0.00839306	0.0286285	Myrfl	237558
ENSMUSG00000026158	430.08	1.68952	0.313241	3.63895e-09	4.05141e-08	Ogfrl1	70155
ENSMUSG00000109369	2.80446	1.68911	1.90725	0.013534	0.0429479	Vmn2r-ps88	209786
ENSMUSG00000047428	111.934	1.68905	0.817774	0.00178402	0.0075076	Dlk2	106565
ENSMUSG00000002625	1420.25	1.68805	0.304934	1.65025e-09	1.91613e-08	Akap8l	54194
ENSMUSG00000021830	313.228	1.68709	0.209749	5.422e-17	1.34462e-15	Txndc16	70561
ENSMUSG00000051074	29.4505	1.68662	0.695512	0.000694393	0.00324003	4930579K19Rik	75881
ENSMUSG00000045005	3830.88	1.68518	0.184755	4.79871e-21	1.6725e-19	Fzd5	14367
ENSMUSG00000025408	315.46	1.68487	0.330973	1.83268e-08	1.84727e-07	Ddit3	13198
ENSMUSG00000032698	5.67921	1.68436	0.962998	0.00374828	0.0143538	Lmo2	16909
ENSMUSG00000048485	58.4613	1.68412	0.478508	1.98735e-05	0.000127781	Zbtb8b	215627
ENSMUSG00000029060	1095.41	1.68307	0.16052	6.77345e-27	3.50469e-25	Mib2	76580
ENSMUSG00000022594	2196.81	1.67896	0.138544	5.78936e-35	4.62992e-33	Lynx1	23936
ENSMUSG00000037801	6.35056	1.67731	1.54272	0.0120093	0.0387473	Iqch	78250
ENSMUSG00000034127	38460.8	1.67718	0.149097	1.58283e-30	1.0018e-28	Tspan8	216350
ENSMUSG00000032246	836.743	1.67634	0.444284	7.52815e-06	5.22991e-05	Calml4	75600
ENSMUSG00000103144	8.15897	1.67397	1.26247	0.0086025	0.0292125	Pcdhga1	93709
ENSMUSG00000030278	2.92609	1.67153	1.85481	0.0139198	0.0440352	Cidec	14311
ENSMUSG00000051984	57.1857	1.66944	0.394477	1.11314e-06	8.87457e-06	Sec31b	240667
ENSMUSG00000086782	16.7254	1.66927	0.645272	0.000444705	0.00217226	E130102H24Rik	77866
ENSMUSG00000023915	6024.17	1.66924	0.0898891	4.03624e-78	1.43586e-75	Tnfrsf21	94185
ENSMUSG00000056812	15.229	1.66912	1.10465	0.0062293	0.0222061	St8sia3	20451
ENSMUSG00000021097	6548.3	1.66844	0.226534	1.04227e-14	2.14837e-13	Clmn	94040
ENSMUSG00000021620	2.01317	1.6677	1.82649	0.0139685	0.04415	Acot12	74156
ENSMUSG00000037443	36816.3	1.66677	0.429104	4.83314e-06	3.47381e-05	Cep85	70012
ENSMUSG00000005043	871.66	1.66654	0.25629	4.42615e-12	7.01419e-11	Sgsh	27029
ENSMUSG00000028441	12.6579	1.66247	1.12298	0.00666293	0.0234761	1110017D15Rik	73721
ENSMUSG00000060314	60.1161	1.66198	0.312743	5.53987e-09	6.00968e-08	Zfp941	407812
ENSMUSG00000044352	544.48	1.66177	0.406234	2.05073e-06	1.56714e-05	Sowaha	237761
ENSMUSG00000006241	92.4056	1.6598	0.457492	1.33173e-05	8.83524e-05	Ccdc159	67119
ENSMUSG00000039021	31.7633	1.656	0.627935	0.000388103	0.00192124	Ttc16	338348
ENSMUSG00000025647	8352.62	1.65474	0.28929	5.63942e-10	7.00952e-09	Shisa5	66940
ENSMUSG00000046329	824.455	1.65467	0.181035	3.87767e-21	1.37235e-19	Slc25a23	66972
ENSMUSG00000024462	790.847	1.65463	0.293401	8.98246e-10	1.08574e-08	Gabbr1	54393
ENSMUSG00000036611	1156.54	1.65412	0.264489	2.18738e-11	3.22144e-10	Eepd1	67484
ENSMUSG00000040435	696.073	1.65395	0.336786	4.54749e-08	4.33388e-07	Ppp1r15a	17872
ENSMUSG00000053898	3153.01	1.65281	0.346207	8.97793e-08	8.29192e-07	Ech1	51798
ENSMUSG00000031438	8441.49	1.65141	0.190694	2.87444e-19	8.58298e-18	Rnf128	66889
ENSMUSG00000000392	15.5955	1.65133	1.12452	0.00692288	0.0242512	Fap	14089
ENSMUSG00000017692	61.2095	1.65	0.417867	3.72748e-06	2.72824e-05	Rhbdl3	246104
ENSMUSG00000063672	9.95989	1.6498	0.900581	0.00326411	0.012753	Nkx6-3	74561
ENSMUSG00000014361	37.6657	1.64951	0.912016	0.00344173	0.0133584	Mertk	17289
ENSMUSG00000025889	8.35068	1.64925	1.18341	0.00794945	0.0273277	Snca	20617
ENSMUSG00000044748	2.96393	1.64823	1.72795	0.0141608	0.0446965	Defb1	13214
ENSMUSG00000005267	118.654	1.64801	0.363722	2.87385e-07	2.50089e-06	Zfp287	170740
ENSMUSG00000095789	85.7871	1.64642	0.521277	7.37021e-05	0.000426323	Nupr1l	69034
ENSMUSG00000003559	349.586	1.64638	0.267599	4.12478e-11	5.9184e-10	As3mt	57344
ENSMUSG00000101856	107.548	1.64492	0.2926	9.89167e-10	1.18591e-08	1700096K18Rik	73571
ENSMUSG00000038633	9612.38	1.64464	0.178603	2.03543e-21	7.40687e-20	Degs1	13244
ENSMUSG00000066861	32.5759	1.64434	0.638835	0.000473061	0.00229377	Oas1g	23960
ENSMUSG00000026679	190.444	1.64002	0.378563	7.14318e-07	5.88365e-06	Enkur	71233
ENSMUSG00000086784	221.118	1.63857	0.805316	0.00204675	0.00845628	Isoc2a	664994
ENSMUSG00000038260	3599.61	1.63753	0.160322	1.07208e-25	5.12044e-24	Trpm4	68667
ENSMUSG00000026649	962.833	1.63704	1.12733	0.0072847	0.0253124	Cfap126	75472
ENSMUSG00000097511	3.0949	1.63543	1.87122	0.0148541	0.0465571	Gm16677	100504477
ENSMUSG00000000049	11.7172	1.63417	1.16091	0.00792847	0.0272647	Apoh	11818
ENSMUSG00000031791	292.837	1.63157	0.306206	5.06422e-09	5.53736e-08	Tmem38a	74166
ENSMUSG00000068699	114.679	1.63092	0.358147	2.57863e-07	2.25827e-06	Flnc	68794
ENSMUSG00000022987	3.35014	1.6306	1.40317	0.0117492	0.0380805	Zfp641	239652
ENSMUSG00000038797	698.96	1.63053	0.321781	2.03134e-08	2.0346e-07	Zscan2	22691
ENSMUSG00000024998	271.66	1.63022	0.568187	0.00019414	0.00102842	Plce1	74055
ENSMUSG00000030800	1989.15	1.62994	0.499054	5.1216e-05	0.000305504	Prss8	76560
ENSMUSG00000027456	2230.29	1.62662	0.283089	4.76764e-10	5.99091e-09	Sdcbp2	228765
ENSMUSG00000011832	310.038	1.62435	0.259283	1.99801e-11	2.95307e-10	Evi5l	213027
ENSMUSG00000045031	267.765	1.62413	0.354612	2.27725e-07	2.00455e-06	Cetn4	207175
ENSMUSG00000042903	1409.65	1.62173	0.265403	5.26671e-11	7.42268e-10	Foxo4	54601
ENSMUSG00000047747	3.60045	1.6211	1.66144	0.0145869	0.0458448	Rnf150	330812
ENSMUSG00000044646	216.931	1.62097	0.299816	3.28194e-09	3.6643e-08	Zbtb7c	207259
ENSMUSG00000059479	7.25663	1.62076	1.18817	0.00872793	0.0295849	B3gnt8	232984
ENSMUSG00000031812	8561.04	1.62038	0.215849	3.41101e-15	7.24814e-14	Map1lc3b	67443
ENSMUSG00000030064	1887.86	1.61604	0.222943	2.33908e-14	4.67658e-13	Frmd4b	232288
ENSMUSG00000052392	21.1187	1.61521	0.735018	0.00138996	0.00604275	Acot4	171282
ENSMUSG00000034919	1306.88	1.61243	0.432394	9.1489e-06	6.26516e-05	Ttc22	230576
ENSMUSG00000047822	98.4545	1.61214	0.959208	0.00479199	0.0177319	Angptl8	624219
ENSMUSG00000015968	8.70828	1.61108	1.05371	0.00654032	0.0231429	Cacna1d	12289
ENSMUSG00000023032	264.642	1.61086	0.175135	2.14938e-21	7.79405e-20	Slc4a8	59033
ENSMUSG00000035638	1213.3	1.61028	0.259774	3.0063e-11	4.38367e-10	Muc20	224116
ENSMUSG00000087479	3.3072	1.60727	1.59853	0.0145622	0.0457812	Gm16835	102635192
ENSMUSG00000027223	1263.16	1.60707	0.37053	6.99516e-07	5.77324e-06	Mapk8ip1	19099
ENSMUSG00000050777	800.943	1.60662	0.592111	0.000322609	0.00162907	Tmem37	170706
ENSMUSG00000039634	274.712	1.6065	0.439043	1.2065e-05	8.07448e-05	Zfp189	230162
ENSMUSG00000105402	92.9579	1.60627	0.353814	2.74973e-07	2.39794e-06	Gm3716	100042198
ENSMUSG00000067297	7.95787	1.60307	1.40136	0.0125591	0.0402753	Ifit1bl2	112419
ENSMUSG00000060572	3.41019	1.60199	1.64652	0.0150806	0.047118	Mfap2	17150
ENSMUSG00000099707	16.1736	1.60052	0.754878	0.00172866	0.00730361	Gm8883	667931
ENSMUSG00000079259	4.08606	1.59979	1.63185	0.0150505	0.0470511	Trim71	636931
ENSMUSG00000035390	36.9418	1.59846	0.525163	0.000112461	0.000624776	Brsk1	381979
ENSMUSG00000042428	4862.71	1.59734	0.187068	7.7152e-19	2.22019e-17	Mgat3	17309
ENSMUSG00000058818	12.4999	1.59648	0.998823	0.00581628	0.0209876	Pirb	18733
ENSMUSG00000013083	30.3254	1.59551	1.02654	0.00636476	0.0226148	2200002J24Rik	69147
ENSMUSG00000087413	24.3513	1.59512	1.01159	0.0060871	0.0218137	Gm11266	102635783
ENSMUSG00000045095	4818.86	1.595	0.144819	1.96235e-29	1.17701e-27	Magi1	14924
ENSMUSG00000056025	218.31	1.59321	0.37171	8.81046e-07	7.15976e-06	Clca3a1	12722
ENSMUSG00000028756	2090.68	1.59288	0.531931	0.000133088	0.000730128	Pink1	68943
ENSMUSG00000055602	5.7009	1.59182	1.35117	0.0122032	0.0392745	Tcp10b	21462
ENSMUSG00000053862	4.21658	1.59139	1.6171	0.0152143	0.0474483	Slc51b	330962
ENSMUSG00000020357	1401.81	1.59079	0.193014	9.49909e-18	2.46845e-16	Flt4	14257
ENSMUSG00000042359	931.993	1.59051	0.289367	1.96255e-09	2.26346e-08	Osbpl6	99031
ENSMUSG00000097093	64.368	1.5895	0.40013	3.42641e-06	2.52851e-05	C330013E15Rik	78445
ENSMUSG00000000385	16669.6	1.58913	0.0867546	3.77269e-76	1.23559e-73	Tmprss2	50528
ENSMUSG00000036957	302.023	1.58888	0.467577	3.26301e-05	0.000202179	Lrfn3	233067
ENSMUSG00000032599	3148.06	1.58832	0.209517	1.88039e-15	4.10561e-14	Ip6k2	76500
ENSMUSG00000038836	296.155	1.58799	0.202328	2.32238e-16	5.48886e-15	Agbl3	76223
ENSMUSG00000110573	1.85865	1.58738	1.75031	0.0160403	0.0496096	Gm5485	433023
ENSMUSG00000029627	243.685	1.58494	0.265887	1.29147e-10	1.74506e-09	Zkscan14	67235
ENSMUSG00000030699	12.1169	1.58441	0.821582	0.0028387	0.0112702	Tbx6	21389
ENSMUSG00000051486	3.4149	1.58409	1.33708	0.012237	0.0393649	Pcdhb11	93882
ENSMUSG00000062901	4457.24	1.58242	0.418787	7.60042e-06	5.27834e-05	Klhl24	75785
ENSMUSG00000026976	388.974	1.58223	0.450382	2.13564e-05	0.000136423	Pax8	18510
ENSMUSG00000040035	80.4344	1.57918	0.398812	3.62536e-06	2.66272e-05	Disp2	214240
ENSMUSG00000029563	14.813	1.57852	1.2817	0.0115286	0.0374894	Foxp2	114142
ENSMUSG00000028786	3511.45	1.57803	0.444316	1.84969e-05	0.000119638	Tmem54	66260
ENSMUSG00000108659	24.3835	1.57695	0.770197	0.0021406	0.00879471	Gm34121	102637256
ENSMUSG00000097113	25.0155	1.57684	0.801794	0.00261449	0.0104828	Gm19705	100503460
ENSMUSG00000050397	3.65049	1.57334	1.56319	0.0153743	0.047882	Foxl2	26927
ENSMUSG00000070407	256.953	1.56746	0.259847	8.27209e-11	1.13937e-09	Hs3st3b1	54710
ENSMUSG00000028782	19.4231	1.5669	1.04227	0.00733291	0.0254671	Adgrb2	230775
ENSMUSG00000060029	14.1085	1.56409	0.777536	0.0023795	0.00965699	4930473A02Rik	321014
ENSMUSG00000020284	1084.61	1.56407	0.306782	1.69935e-08	1.71707e-07	Cfap410	67884
ENSMUSG00000041679	95.2568	1.56307	0.449762	2.4881e-05	0.000157186	Lrrc29	234684
ENSMUSG00000068259	4.66342	1.56272	1.59883	0.0160375	0.0496096	Olfr461	258380
ENSMUSG00000034151	15.8037	1.55936	0.886521	0.00434787	0.0162753	Zbbx	213234
ENSMUSG00000042129	260.218	1.55928	0.403817	5.48419e-06	3.9073e-05	Rassf4	213391
ENSMUSG00000066800	651.897	1.5579	0.281902	1.63895e-09	1.90622e-08	Rnasel	24014
ENSMUSG00000006389	2.47972	1.55778	1.78961	0.0170477	0.0521877	Mpl	17480
ENSMUSG00000078735	16.3083	1.55636	0.717259	0.00160311	0.00684681	Il11ra2	16158
ENSMUSG00000042498	77.4243	1.55571	0.446633	2.42602e-05	0.000153546	Radx	102871
ENSMUSG00000000732	419.451	1.55333	0.166248	5.13671e-22	1.94113e-20	Icosl	50723
ENSMUSG00000055745	552.905	1.55171	0.143455	1.61467e-28	9.28009e-27	Rtl6	223732
ENSMUSG00000018654	4.43574	1.55161	1.70303	0.0170345	0.0521628	Ikzf1	22778
ENSMUSG00000078945	3342.18	1.54944	0.388494	3.24735e-06	2.40325e-05	Naip2	17948
ENSMUSG00000095975	44.439	1.54759	0.825405	0.00338515	0.0131611	Cphx1	105594
ENSMUSG00000044952	442.694	1.54749	0.173516	2.56861e-20	8.50692e-19	Kctd21	622320
ENSMUSG00000018166	7215.05	1.54664	0.295611	8.31771e-09	8.75609e-08	Erbb3	13867
ENSMUSG00000024304	1133.27	1.54584	0.259925	1.37716e-10	1.85234e-09	Cdh2	12558
ENSMUSG00000074771	4.8503	1.54538	1.25071	0.012068	0.0389062	Ankef1	319196
ENSMUSG00000037852	7169.87	1.54466	0.226626	4.83828e-13	8.41722e-12	Cpe	12876
ENSMUSG00000078490	21.0665	1.54443	0.686147	0.00131027	0.00573513	Cfap74	544678
ENSMUSG00000022887	28.5008	1.54309	0.636109	0.00080677	0.00370819	Masp1	17174
ENSMUSG00000034245	603.576	1.5429	0.294078	7.68494e-09	8.13537e-08	Hdac11	232232
ENSMUSG00000100594	93.3626	1.53582	0.468506	5.22154e-05	0.000310664	2810414N06Rik	102640772
ENSMUSG00000025579	3133.23	1.53498	0.152519	4.33951e-25	2.02573e-23	Gaa	14387
ENSMUSG00000021221	8.66351	1.5327	0.955555	0.00630568	0.0224319	Dpf3	70127
ENSMUSG00000025329	116.824	1.53256	0.474091	6.15717e-05	0.000360809	Padi1	18599
ENSMUSG00000041144	732.639	1.53249	0.470581	5.65411e-05	0.000334093	Dnah7b	227058
ENSMUSG00000006576	206.412	1.53209	0.606266	0.000608632	0.00287893	Slc4a3	20536
ENSMUSG00000063687	20.1781	1.53176	0.824054	0.0035923	0.0138516	Pcdhb5	93876
ENSMUSG00000030345	4.78243	1.53166	1.58953	0.0170773	0.0522492	Dyrk4	101320
ENSMUSG00000021234	190.373	1.53018	0.305719	2.75222e-08	2.71058e-07	Fam161b	217705
ENSMUSG00000075420	942.585	1.52998	0.500282	0.000113092	0.000627938	Smim6	68528
ENSMUSG00000118559	325.913	1.52978	0.163721	4.9879e-22	1.88835e-20	A930007A09Rik	432999
ENSMUSG00000081006	1.61012	1.52949	1.63787	0.01749	0.0532418	Cyp4b1-ps1	100418216
ENSMUSG00000015085	1193.54	1.52699	0.335331	2.58938e-07	2.26577e-06	Entpd2	12496
ENSMUSG00000047793	498.81	1.52677	0.435883	2.29453e-05	0.000145896	Sned1	208777
ENSMUSG00000022227	6.57164	1.52652	1.01418	0.00776109	0.0267694	Mcpt1	17224
ENSMUSG00000068742	833.872	1.52511	0.187177	1.9393e-17	4.92172e-16	Cry2	12953
ENSMUSG00000035506	48.4953	1.52258	0.41803	1.34352e-05	8.90776e-05	Slc12a8	171286
ENSMUSG00000020484	19542.7	1.52126	0.165863	2.46891e-21	8.8593e-20	Xbp1	22433
ENSMUSG00000047841	4.63864	1.51959	1.26899	0.0133066	0.0423434	Fndc11	332713
ENSMUSG00000046668	1115.67	1.51956	0.396629	6.31794e-06	4.44453e-05	Cxxc5	67393
ENSMUSG00000028785	48.5439	1.51917	0.602823	0.000630095	0.00297344	Hpca	15444
ENSMUSG00000051043	6448.94	1.51879	0.161924	3.51547e-22	1.34823e-20	Gprc5c	70355
ENSMUSG00000006127	1839.28	1.5166	0.184254	9.66736e-18	2.50901e-16	Inpp5k	19062
ENSMUSG00000039304	6.36747	1.51529	0.987554	0.00745228	0.0258295	Tnfsf10	22035
ENSMUSG00000026773	1992.43	1.51472	0.219982	2.92139e-13	5.23238e-12	Pfkfb3	170768
ENSMUSG00000021263	2908.44	1.51354	0.343451	5.16684e-07	4.35488e-06	Degs2	70059
ENSMUSG00000038020	217.801	1.51312	0.345912	6.00383e-07	5.00716e-06	Rapgefl1	268480
ENSMUSG00000050511	22.6077	1.50958	0.716186	0.00199814	0.00828104	Oprd1	18386
ENSMUSG00000112489	48.2972	1.5095	0.692358	0.00165227	0.00702044	9230116L04Rik	321017
ENSMUSG00000001323	263.528	1.50835	0.239557	1.52642e-11	2.28057e-10	Srr	27364
ENSMUSG00000023912	194.259	1.50802	0.372499	2.5571e-06	1.92487e-05	Slc25a27	74011
ENSMUSG00000048038	3.34524	1.50782	1.88116	0.018488	0.055696	Ccdc187	329366
ENSMUSG00000045106	63.0923	1.50503	0.552035	0.000341915	0.00171606	Ccdc73	211936
ENSMUSG00000051497	22.3641	1.50501	0.83654	0.00428255	0.0160629	Kcnj16	16517
ENSMUSG00000046314	1687.83	1.50493	0.150776	9.7164e-25	4.38684e-23	Stxbp6	217517
ENSMUSG00000038178	5544.35	1.50178	0.242773	3.08167e-11	4.48723e-10	Slc43a2	215113
ENSMUSG00000026880	3534.71	1.50138	0.162288	1.15646e-21	4.26857e-20	Stom	13830
ENSMUSG00000019066	3175.49	1.50102	0.171979	1.34341e-19	4.14947e-18	Rab3d	19340
ENSMUSG00000025357	360.477	1.49991	0.20464	1.17203e-14	2.40622e-13	Dgka	13139
ENSMUSG00000022508	1726.45	1.49845	0.21047	5.47272e-14	1.05433e-12	Bcl6	12053
ENSMUSG00000006464	533.465	1.49826	0.1837	1.77568e-17	4.52315e-16	Bbs1	52028
ENSMUSG00000041609	729.549	1.498	0.33516	3.87749e-07	3.31281e-06	Bicdl1	75665
ENSMUSG00000040591	800.71	1.49712	0.144471	1.92489e-26	9.6869e-25	1110051M20Rik	228356
ENSMUSG00000017057	5206.8	1.49604	0.315586	1.0528e-07	9.65442e-07	Il13ra1	16164
ENSMUSG00000071073	309.333	1.49595	0.556574	0.000389173	0.00192561	Lrrc73	224813
ENSMUSG00000030321	63.7587	1.49545	0.357613	1.43824e-06	1.12747e-05	Efcab12	212516
ENSMUSG00000024386	241.314	1.49421	0.228872	3.32082e-12	5.34883e-11	Proc	19123
ENSMUSG00000009621	4803.93	1.4926	0.0973148	2.30145e-54	3.76871e-52	Vav2	22325
ENSMUSG00000017390	578.069	1.49247	0.350428	1.02067e-06	8.18797e-06	Aldoc	11676
ENSMUSG00000031755	799.85	1.48956	0.132216	1.01287e-30	6.53082e-29	Bbs2	67378
ENSMUSG00000033436	6.89073	1.48869	1.41501	0.0168897	0.0517808	Armcx2	67416
ENSMUSG00000026301	3.76196	1.48869	1.57267	0.0186147	0.0560123	Iqca	74918
ENSMUSG00000025213	50.7349	1.48829	0.757712	0.0029556	0.0116736	Kazald1	107250
ENSMUSG00000040710	2402.92	1.4863	0.549553	0.000373203	0.00185549	St8sia4	20452
ENSMUSG00000042599	2650.98	1.48378	0.541273	0.000333545	0.00167773	Kdm7a	338523
ENSMUSG00000044948	225.369	1.48236	0.23762	2.19614e-11	3.23203e-10	Cfap43	100048534
ENSMUSG00000047123	863.477	1.48113	0.249123	1.36669e-10	1.83947e-09	Ticam1	106759
ENSMUSG00000032561	2.74424	1.48094	1.60863	0.0191863	0.0574392	Acpp	56318
ENSMUSG00000003228	1305.62	1.48041	0.271022	2.32263e-09	2.64398e-08	Grk5	14773
ENSMUSG00000030486	90.8497	1.47908	0.509103	0.000197681	0.00104556	Zfp108	54678
ENSMUSG00000041548	479.557	1.47786	0.44971	5.3072e-05	0.00031539	Hspb8	80888
ENSMUSG00000021638	6770.64	1.47769	0.157693	3.6848e-22	1.40533e-20	Ocln	18260
ENSMUSG00000001802	26.7702	1.47582	0.846851	0.00507473	0.0186245	Lrp3	435965
ENSMUSG00000074782	12.1219	1.47203	1.12198	0.0120006	0.0387313	4833422C13Rik	373852
ENSMUSG00000003051	7400.74	1.47199	0.394004	9.56169e-06	6.52402e-05	Elf3	13710
ENSMUSG00000057093	64.8297	1.47156	0.674633	0.0017283	0.00730361	Zfp607b	112415
ENSMUSG00000071347	5.32893	1.4667	1.25404	0.0150946	0.0471383	C1qtnf9	239126
ENSMUSG00000033502	1052.42	1.46596	0.145988	5.09205e-25	2.36631e-23	Cdc14a	229776
ENSMUSG00000030786	5.2461	1.46505	1.30744	0.0161769	0.0499733	Itgam	16409
ENSMUSG00000027690	53.4829	1.46423	0.660675	0.00158785	0.00678866	Slc2a2	20526
ENSMUSG00000059824	126.652	1.46239	0.799133	0.00423279	0.0159167	Dbp	13170
ENSMUSG00000031129	130.443	1.46084	0.325687	3.64682e-07	3.13129e-06	Slc9a9	331004
ENSMUSG00000037022	514.817	1.4576	0.277906	7.74768e-09	8.19363e-08	Mmaa	109136
ENSMUSG00000032842	501.911	1.45744	0.193903	2.80318e-15	6.01853e-14	Abcc10	224814
ENSMUSG00000035126	503.482	1.45605	0.214722	5.90625e-13	1.01893e-11	Wdr78	242584
ENSMUSG00000028047	232.849	1.45599	0.245183	1.4226e-10	1.90724e-09	Thbs3	21827
ENSMUSG00000009739	525.192	1.45467	0.259844	1.07118e-09	1.27608e-08	Pou6f1	19009
ENSMUSG00000049598	5.6828	1.4541	1.53278	0.0197478	0.0588115	Vsig8	240916
ENSMUSG00000006362	137.985	1.45389	0.275725	6.65507e-09	7.1369e-08	Cbfa2t3	12398
ENSMUSG00000039648	783.317	1.45257	0.245228	1.55895e-10	2.08463e-09	Kyat1	70266
ENSMUSG00000025766	469.902	1.4525	0.336743	8.12803e-07	6.64444e-06	D3Ertd751e	73852
ENSMUSG00000032715	586.872	1.45037	0.383908	8.19383e-06	5.65808e-05	Trib3	228775
ENSMUSG00000030382	2.47256	1.44974	1.64762	0.0206888	0.0612619	Slc27a5	26459
ENSMUSG00000040462	9574.17	1.4496	0.348	1.5814e-06	1.22943e-05	Os9	216440
ENSMUSG00000023484	11.1685	1.44934	0.863628	0.0060875	0.0218137	Prph	19132
ENSMUSG00000024694	4.48934	1.44933	1.56075	0.0201957	0.0599723	Keg1	64697
ENSMUSG00000098449	10.6005	1.44868	1.16597	0.013951	0.0441084	Gm7467	665055
ENSMUSG00000051483	3488.33	1.44749	0.427281	3.75442e-05	0.000229798	Cbr1	12408
ENSMUSG00000057176	294.878	1.4467	0.262451	1.75493e-09	2.03424e-08	Ccdc189	233899
ENSMUSG00000030545	380.189	1.44547	0.294567	4.61724e-08	4.39426e-07	Pex11a	18631
ENSMUSG00000054277	1847.36	1.44463	0.174777	6.90854e-18	1.81585e-16	Arfgap3	66251
ENSMUSG00000037434	1665.7	1.44275	0.212543	5.61498e-13	9.69488e-12	Slc30a1	22782
ENSMUSG00000050052	501.198	1.44144	0.313196	2.10475e-07	1.86064e-06	Tdrp	72148
ENSMUSG00000042453	17.5123	1.44137	0.890442	0.00700354	0.0244839	Reln	19699
ENSMUSG00000022235	650.413	1.44114	0.290103	3.3853e-08	3.29321e-07	Cmbl	69574
ENSMUSG00000028830	3718.08	1.43851	0.123958	1.95594e-32	1.36341e-30	AU040320	100317
ENSMUSG00000018750	1369.55	1.43822	0.169073	8.89332e-19	2.54855e-17	Zbtb4	75580
ENSMUSG00000021982	1382.42	1.4371	0.122511	4.47195e-33	3.23753e-31	Cdadc1	71891
ENSMUSG00000068299	350.722	1.43691	0.408469	2.31687e-05	0.000147089	Nat8f4	75541
ENSMUSG00000117218	2.38245	1.43684	1.59264	0.0209768	0.0619633	Gm19283	100502612
ENSMUSG00000034825	249.811	1.43462	0.402173	1.91835e-05	0.000123807	Nrip3	78593
ENSMUSG00000001604	245.49	1.43305	0.369798	5.5604e-06	3.9534e-05	Tcea3	21401
ENSMUSG00000056429	8613.83	1.43146	0.268643	4.93291e-09	5.40525e-08	Tgoln1	22134
ENSMUSG00000034059	34.0846	1.43023	0.712931	0.0028804	0.0114094	Ypel4	241525
ENSMUSG00000032609	355.029	1.42923	0.637963	0.00155581	0.00666686	Klhdc8b	78267
ENSMUSG00000022679	344.418	1.42787	0.358244	3.50327e-06	2.58153e-05	Mpv17l	93734
ENSMUSG00000000794	42.08	1.42514	0.489471	0.000204857	0.00107937	Kcnn3	140493
ENSMUSG00000037541	2427.97	1.42449	0.180262	1.34898e-16	3.24401e-15	Shank2	210274
ENSMUSG00000030683	50.9713	1.42441	0.472621	0.000145419	0.000790837	Sez6l2	233878
ENSMUSG00000029597	7.26379	1.42316	1.08351	0.0129576	0.0413612	Sds	231691
ENSMUSG00000073889	530.968	1.42267	0.4596	0.000110041	0.000613383	Il11ra1	16157
ENSMUSG00000031138	2.43647	1.4225	1.79214	0.0218331	0.0641531	F9	14071
ENSMUSG00000110165	33.9451	1.42156	0.763332	0.00415518	0.0156506	Btf3-ps18	102635341
ENSMUSG00000030083	771.467	1.42037	0.454263	9.89001e-05	0.000556478	Abtb1	80283
ENSMUSG00000022687	6.99062	1.41967	1.28167	0.0177589	0.0539168	Boc	117606
ENSMUSG00000057098	86.7217	1.4195	0.381214	1.04615e-05	7.09107e-05	Ebf1	13591
ENSMUSG00000109572	2.03841	1.41907	1.70388	0.0221288	0.064874	Cfap99	100862066
ENSMUSG00000032313	8.88961	1.41894	1.13334	0.0144353	0.0454308	Tmem266	244886
ENSMUSG00000027589	2687.03	1.41698	0.244885	3.57371e-10	4.55163e-09	Pcmtd2	245867
ENSMUSG00000040189	959.959	1.41523	0.189128	3.57509e-15	7.58898e-14	Ccdc114	211535
ENSMUSG00000038271	27.7163	1.41405	0.827186	0.00598682	0.021524	Iffo1	320678
ENSMUSG00000024621	685.323	1.41201	0.269851	8.39859e-09	8.83222e-08	Csf1r	12978
ENSMUSG00000033200	3.40592	1.41112	1.61563	0.0222778	0.0652368	Tpsg1	26945
ENSMUSG00000040219	270.476	1.40969	0.265915	5.77339e-09	6.24004e-08	Ttc12	235330
ENSMUSG00000038894	1201.83	1.40786	0.194326	2.12982e-14	4.28728e-13	Irs2	384783
ENSMUSG00000035109	30.975	1.40547	0.682018	0.00259193	0.0104025	Shc4	271849
ENSMUSG00000022094	3192.55	1.40439	0.176044	7.33181e-17	1.80092e-15	Slc39a14	213053
ENSMUSG00000037106	104.643	1.40435	0.558686	0.000734761	0.00341024	Fer1l6	631797
ENSMUSG00000078794	34.646	1.40406	1.05431	0.0129578	0.0413612	Dact3	629378
ENSMUSG00000018909	2513.09	1.4038	0.243502	4.07121e-10	5.15979e-09	Arrb1	109689
ENSMUSG00000023033	1569.12	1.4033	0.338161	1.74979e-06	1.35219e-05	Scn8a	20273
ENSMUSG00000072849	3.90002	1.40283	1.47422	0.0215886	0.0635705	Serpina1e	20704
ENSMUSG00000057143	461.889	1.4016	0.263097	5.01885e-09	5.49066e-08	Trim12c	319236
ENSMUSG00000014905	1437.07	1.40149	0.182071	6.81555e-16	1.55216e-14	Dnajb9	27362
ENSMUSG00000042500	98.2762	1.39949	0.478222	0.000200725	0.00105949	Ago4	76850
ENSMUSG00000026923	2840.05	1.39922	0.350768	3.53415e-06	2.60057e-05	Notch1	18128
ENSMUSG00000038524	509.628	1.39908	0.216923	5.54897e-12	8.6409e-11	Fchsd1	319262
ENSMUSG00000070737	411.751	1.39821	0.330465	1.22271e-06	9.69941e-06	Tmem35b	100039968
ENSMUSG00000029005	3.00816	1.39704	1.58882	0.0228203	0.0665889	Draxin	70433
ENSMUSG00000004043	388.724	1.39486	0.240055	3.11143e-10	4.00521e-09	Stat5a	20850
ENSMUSG00000030484	5.00013	1.39341	1.49543	0.0222907	0.0652652	Lypd5	76942
ENSMUSG00000035208	211.708	1.39334	0.578691	0.00101728	0.00457097	Slfn8	276950
ENSMUSG00000098052	2.58993	1.39305	1.75229	0.0231842	0.0674505	Gm5300	384350
ENSMUSG00000032425	532.975	1.39301	0.240624	3.53971e-10	4.5139e-09	Zfp949	71640
ENSMUSG00000015846	4221.33	1.38996	0.157303	4.84625e-20	1.5551e-18	Rxra	20181
ENSMUSG00000043263	10.7219	1.3898	0.77891	0.00523308	0.0191409	Ifi209	236312
ENSMUSG00000086844	28.6749	1.3887	0.45129	0.000121721	0.000672594	B230206H07Rik	320871
ENSMUSG00000029166	872.176	1.38706	0.190469	1.61546e-14	3.29039e-13	Mapre3	100732
ENSMUSG00000108694	6.64855	1.38688	1.15866	0.0165857	0.0509775	Gm7287	640145
ENSMUSG00000034687	20.7942	1.38676	0.83172	0.00685054	0.0240261	Fras1	231470
ENSMUSG00000026342	6959.96	1.38606	0.201285	2.83367e-13	5.0841e-12	Slc35f5	74150
ENSMUSG00000071669	149.757	1.38603	0.485226	0.000257062	0.00132844	Snx29	74478
ENSMUSG00000000869	108.44	1.38595	0.323762	9.86003e-07	7.93456e-06	Il4	16189
ENSMUSG00000051590	2.6019	1.38542	1.59463	0.0234229	0.0680588	Map3k19	22625
ENSMUSG00000070985	507.938	1.38501	0.457694	0.00014579	0.000792642	Acnat1	230161
ENSMUSG00000063160	308.491	1.38452	0.198044	1.34815e-13	2.51278e-12	Numbl	18223
ENSMUSG00000047446	784.273	1.38412	0.159428	1.90637e-19	5.78443e-18	Arl4a	11861
ENSMUSG00000013539	1561.05	1.38165	0.266517	1.10902e-08	1.15335e-07	Tango2	27883
ENSMUSG00000029571	9158.16	1.38141	0.41021	4.3194e-05	0.000260897	Tmem106b	71900
ENSMUSG00000046694	2732.49	1.38051	0.305732	3.31907e-07	2.86657e-06	Tent5b	100342
ENSMUSG00000042659	2161.44	1.37872	0.160423	4.10087e-19	1.21049e-17	Arrdc4	66412
ENSMUSG00000029086	62678.7	1.37845	0.225139	4.60324e-11	6.5593e-10	Prom1	19126
ENSMUSG00000020627	131.701	1.37768	0.248126	1.42798e-09	1.67501e-08	Klhl29	208439
ENSMUSG00000031790	5159.25	1.37728	0.194292	6.68933e-14	1.27797e-12	Mmp15	17388
ENSMUSG00000050821	52.2874	1.37688	0.817382	0.00669598	0.0235725	Fam131a	78408
ENSMUSG00000029167	330.897	1.37566	0.374192	1.31854e-05	8.75615e-05	Ppargc1a	19017
ENSMUSG00000053226	125.667	1.3741	0.36825	1.05799e-05	7.16664e-05	Dand5	23863
ENSMUSG00000040978	124.397	1.37379	0.28848	9.99641e-08	9.18735e-07	Gm11992	626870
ENSMUSG00000039782	803.98	1.37342	0.264485	1.06354e-08	1.10829e-07	Cpeb2	231207
ENSMUSG00000015468	96.9994	1.37227	0.481318	0.000266125	0.00137068	Notch4	18132
ENSMUSG00000033187	207.036	1.37062	0.211035	4.14872e-12	6.5948e-11	BC016579	212998
ENSMUSG00000056666	510.651	1.37046	0.275626	3.43427e-08	3.3377e-07	Retsat	67442
ENSMUSG00000022353	4208.22	1.36924	0.136442	5.19352e-25	2.40804e-23	Mtss1	211401
ENSMUSG00000035305	22.0641	1.36891	0.562233	0.000971353	0.00438458	Ror1	26563
ENSMUSG00000029059	174.175	1.36818	0.835444	0.00752204	0.0260232	Prxl2b	66469
ENSMUSG00000027082	22.1593	1.36755	0.799501	0.00640837	0.0227541	Tfpi	21788
ENSMUSG00000036564	142.967	1.3674	0.365191	1.01099e-05	6.86857e-05	Ndrg4	234593
ENSMUSG00000038637	486.928	1.36716	0.286812	9.82111e-08	9.03026e-07	Lrrc56	70552
ENSMUSG00000111709	601.645	1.3666	0.580322	0.00122736	0.00541694	Gm3776	100042295
ENSMUSG00000037049	1799.46	1.36622	0.25357	3.65293e-09	4.06093e-08	Smpd1	20597
ENSMUSG00000048752	6.54335	1.36614	1.10222	0.0160947	0.0497428	Prss50	235631
ENSMUSG00000053460	1858.78	1.36486	0.13763	1.7145e-24	7.6076e-23	Ggcx	56316
ENSMUSG00000025422	12.9263	1.36449	1.08486	0.0156732	0.0486439	Agap2	216439
ENSMUSG00000020894	1523.51	1.36333	0.256337	5.38538e-09	5.86058e-08	Vamp2	22318
ENSMUSG00000025255	295.745	1.36319	0.413071	5.65829e-05	0.000334233	Zfhx4	80892
ENSMUSG00000042293	203.363	1.36231	0.645511	0.00241848	0.00979401	Gm5617	434402
ENSMUSG00000024866	238.247	1.36182	0.242078	9.43866e-10	1.13489e-08	Acy3	71670
ENSMUSG00000060224	76.9261	1.36173	0.80593	0.0067758	0.0238291	Pyroxd2	74580
ENSMUSG00000033885	3859.26	1.36078	0.142273	5.50065e-23	2.20378e-21	Pxk	218699
ENSMUSG00000028337	6946.36	1.36033	0.101514	2.91221e-42	3.17924e-40	Coro2a	107684
ENSMUSG00000033147	1250.43	1.35942	0.205857	2.00599e-12	3.30587e-11	Slc22a15	242126
ENSMUSG00000035041	26.2634	1.35904	1.07205	0.0155642	0.0483494	Creb3l3	208677
ENSMUSG00000050947	788.924	1.3566	0.162649	3.63144e-18	9.79444e-17	Amigo1	229715
ENSMUSG00000062785	655.158	1.35621	0.323828	1.53913e-06	1.20018e-05	Kcnc3	16504
ENSMUSG00000026638	5953.27	1.35556	0.139228	1.03064e-23	4.30469e-22	Irf6	54139
ENSMUSG00000019055	984.89	1.35502	0.288626	1.41962e-07	1.28076e-06	Plod1	18822
ENSMUSG00000066258	216.717	1.35444	0.39748	3.83447e-05	0.000234211	Trim12a	76681
ENSMUSG00000044080	1565.59	1.35356	0.505516	0.000475376	0.00230245	S100a1	20193
ENSMUSG00000071359	2503.96	1.35343	0.122976	1.74525e-29	1.05291e-27	Tbpl1	237336
ENSMUSG00000020882	12.4089	1.35305	0.979295	0.0128955	0.0412132	Cacnb1	12295
ENSMUSG00000026380	5483.56	1.35125	0.429855	0.00010092	0.00056707	Tfcp2l1	81879
ENSMUSG00000034212	24.5887	1.35099	0.704783	0.00403352	0.015279	Ankmy1	241158
ENSMUSG00000020364	74.4677	1.3483	0.475081	0.000286397	0.00146377	Zfp354a	21408
ENSMUSG00000057182	16.7226	1.34733	0.986993	0.013418	0.0426387	Scn3a	20269
ENSMUSG00000036995	88.0826	1.34621	0.684603	0.00359056	0.0138501	Asap3	230837
ENSMUSG00000030708	162.558	1.34608	0.281897	9.59239e-08	8.82782e-07	Dnajb13	69387
ENSMUSG00000038540	2.81268	1.34589	1.46259	0.024536	0.0707549	Tmc3	233424
ENSMUSG00000027695	3567.03	1.34567	0.290309	1.91768e-07	1.70109e-06	Pld1	18805
ENSMUSG00000021884	19.0786	1.34523	0.637658	0.00248407	0.0100262	Hacl1	56794
ENSMUSG00000074261	2.72892	1.34466	1.67716	0.0256171	0.0734107	Erich4	632778
ENSMUSG00000026504	727.932	1.34453	0.225072	1.18555e-10	1.61036e-09	Sdccag8	76816
ENSMUSG00000087424	18.9508	1.34142	0.755826	0.00575636	0.0208188	5730405O15Rik	70489
ENSMUSG00000028618	10615.1	1.34045	0.284548	1.32902e-07	1.20165e-06	Tmem59	56374
ENSMUSG00000049313	3126.96	1.33951	0.424383	9.78738e-05	0.000551757	Sorl1	20660
ENSMUSG00000057778	267.899	1.33895	0.223058	9.95761e-11	1.36063e-09	Cyb5d2	192986
ENSMUSG00000022323	2678.74	1.33886	0.227467	2.03738e-10	2.68952e-09	Rida	15473
ENSMUSG00000028028	624.123	1.33874	0.502552	0.000506248	0.00243824	Alpk1	71481
ENSMUSG00000028057	1182.65	1.33797	0.253974	7.25064e-09	7.71877e-08	Rit1	19769
ENSMUSG00000110105	38.7495	1.33795	0.465361	0.000257086	0.00132844	Vmn2r29	76229
ENSMUSG00000051652	17.8838	1.33695	0.850889	0.00910737	0.0307147	Lrrc3	237387
ENSMUSG00000001520	70.9436	1.33687	0.380831	2.64597e-05	0.000166294	Nrip2	60345
ENSMUSG00000051790	1278.21	1.33551	0.237063	9.1843e-10	1.10754e-08	Nlgn2	216856
ENSMUSG00000007034	3747.02	1.33528	0.287519	1.85567e-07	1.64892e-06	Slc44a4	70129
ENSMUSG00000027187	6540.67	1.33391	0.178848	4.38418e-15	9.25563e-14	Cat	12359
ENSMUSG00000037818	170.222	1.33299	0.451897	0.000201719	0.00106419	Abhd18	269423
ENSMUSG00000032584	531.008	1.33223	0.194501	3.74968e-13	6.62957e-12	Mst1r	19882
ENSMUSG00000091721	741.101	1.33205	0.16701	7.53054e-17	1.84534e-15	Gimd1	433653
ENSMUSG00000097383	24.5746	1.33163	0.531355	0.000828203	0.00380078	1500026H17Rik	69002
ENSMUSG00000067235	38.4374	1.33153	1.05222	0.0163745	0.0504562	H2-Q10	15007
ENSMUSG00000067629	259.933	1.33036	0.356726	1.12066e-05	7.54898e-05	Syngap1	240057
ENSMUSG00000022512	95.1146	1.3292	0.473732	0.000326421	0.00164591	Cldn1	12737
ENSMUSG00000017747	764.997	1.32883	0.186423	5.13449e-14	9.93809e-13	Ghdc	80860
ENSMUSG00000028967	9447.06	1.32728	0.15641	1.0626e-18	3.00749e-17	Errfi1	74155
ENSMUSG00000030096	25942	1.32481	0.261546	2.19111e-08	2.18719e-07	Slc6a6	21366
ENSMUSG00000087385	78.8621	1.32459	0.390965	4.28337e-05	0.000258872	Frg2f1	433752
ENSMUSG00000031166	3365.32	1.3227	0.164584	4.61741e-17	1.15201e-15	Wdr13	73447
ENSMUSG00000029314	139.641	1.32201	0.25004	6.62798e-09	7.11155e-08	Gpat3	231510
ENSMUSG00000068250	734.198	1.32155	0.300172	5.98584e-07	4.99417e-06	Amn1	232566
ENSMUSG00000036330	326.484	1.32022	0.307355	9.84655e-07	7.9268e-06	Slc18a1	110877
ENSMUSG00000040562	1257.64	1.32	0.431699	0.000141977	0.000774156	Gstm2	14863
ENSMUSG00000031465	6.8084	1.31894	1.15191	0.0201312	0.0597993	Angpt2	11601
ENSMUSG00000030428	51.4003	1.31873	0.424481	0.000119888	0.000663708	Ttyh1	57776
ENSMUSG00000020019	1491.38	1.31863	0.109419	9.33254e-35	7.37771e-33	Ntn4	57764
ENSMUSG00000021203	123.165	1.31845	0.322153	2.45051e-06	1.85207e-05	Otub2	68149
ENSMUSG00000021070	66.0926	1.31691	0.541575	0.00105443	0.00472222	Bdkrb2	12062
ENSMUSG00000028152	1187.04	1.31561	0.126383	1.10285e-26	5.6047e-25	Tspan5	56224
ENSMUSG00000071037	240.676	1.3155	0.253044	1.08237e-08	1.12677e-07	Camkmt	73582
ENSMUSG00000006476	2520.1	1.3114	0.234383	1.17464e-09	1.39289e-08	Nsmf	56876
ENSMUSG00000075569	12.7722	1.31123	0.857125	0.0103495	0.0342214	Pms2	18861
ENSMUSG00000029638	24.7212	1.31112	0.762409	0.00685162	0.0240261	Glcci1	170772
ENSMUSG00000002007	2.53368	1.30946	1.40028	0.0259847	0.0742948	Srpk3	56504
ENSMUSG00000018211	12.5424	1.30891	1.06137	0.017943	0.054356	Wfdc15b	192201
ENSMUSG00000072770	139.848	1.30844	0.297708	6.29941e-07	5.23463e-06	Acrbp	54137
ENSMUSG00000034858	516.953	1.30837	0.371021	2.58039e-05	0.000162469	Fam214a	235493
ENSMUSG00000024781	1166.07	1.30734	0.247477	6.89979e-09	7.36871e-08	Lipa	16889
ENSMUSG00000038497	1187.9	1.30712	0.113947	9.04908e-32	6.16204e-30	Tmco3	234076
ENSMUSG00000021720	104.229	1.30475	0.254297	1.57906e-08	1.60734e-07	Rnf180	71816
ENSMUSG00000042628	1604.32	1.30467	0.103938	1.89109e-37	1.69647e-35	Zfyve1	217695
ENSMUSG00000028758	38.7425	1.30402	0.647055	0.00337873	0.0131386	Kif17	16559
ENSMUSG00000003363	2662.8	1.30357	0.463955	0.000334221	0.00168072	Pld3	18807
ENSMUSG00000042851	253.416	1.30324	0.284009	2.52057e-07	2.21024e-06	Zc3h6	78751
ENSMUSG00000040128	5088.23	1.30315	0.162911	6.35538e-17	1.5648e-15	Pnrc1	108767
ENSMUSG00000040746	1237.84	1.3031	0.213165	5.15756e-11	7.30334e-10	Rnf167	70510
ENSMUSG00000070298	4.68639	1.30253	1.53382	0.0277019	0.0784267	Trcg1	541610
ENSMUSG00000043432	96.5632	1.30006	0.709258	0.00534821	0.0195082	Leng9	243813
ENSMUSG00000026787	3.4461	1.29904	1.64553	0.0281031	0.0793557	Gad2	14417
ENSMUSG00000036136	1242.46	1.29697	0.0990485	1.74667e-40	1.78412e-38	Fam110c	104943
ENSMUSG00000051427	842.239	1.29562	0.216257	1.11292e-10	1.51471e-09	Ccdc157	216516
ENSMUSG00000000308	2913.75	1.29403	0.299916	9.31507e-07	7.53422e-06	Ckmt1	12716
ENSMUSG00000044026	5368.05	1.29346	0.238238	3.09583e-09	3.46401e-08	Slc35g1	240660
ENSMUSG00000065374	2.18823	1.29245	1.71505	0.0281629	0.0794917	Gm22738	115488400
ENSMUSG00000110546	2.64477	1.29226	1.28629	0.025156	0.0723002	Gm45734	108167535
ENSMUSG00000044043	14.6053	1.29044	0.697446	0.00520865	0.0190691	Pcdhb14	93885
ENSMUSG00000031532	5915.97	1.28995	0.288901	4.64068e-07	3.93876e-06	Saraf	67887
ENSMUSG00000003746	3971.35	1.28958	0.25105	1.55789e-08	1.58814e-07	Man1a	17155
ENSMUSG00000047875	67.1019	1.28945	0.39357	6.80479e-05	0.000396192	Gpr157	269604
ENSMUSG00000026637	153.244	1.28887	0.238075	3.39752e-09	3.78719e-08	Traf5	22033
ENSMUSG00000002346	577.125	1.28774	0.200784	7.55795e-12	1.16637e-10	Slc25a42	73095
ENSMUSG00000020300	3359.76	1.2867	0.446752	0.000271914	0.00139806	Cpeb4	67579
ENSMUSG00000012705	3.18396	1.28641	1.40384	0.0275448	0.078057	Retn	57264
ENSMUSG00000032375	793.378	1.28628	0.418508	0.000141041	0.000769461	Aph1b	208117
ENSMUSG00000029130	142.367	1.28546	0.238796	4.05281e-09	4.46936e-08	Rnf32	56874
ENSMUSG00000055978	2391.77	1.2848	0.129666	1.92833e-24	8.51974e-23	Fut2	14344
ENSMUSG00000022580	469.779	1.28433	0.543116	0.00134432	0.00587383	Rhpn1	14787
ENSMUSG00000044229	33.5853	1.28385	0.482679	0.000555062	0.00264922	Nxpe4	244853
ENSMUSG00000035713	135.46	1.28369	0.228255	1.02493e-09	1.2231e-08	Usp35	244144
ENSMUSG00000020798	606.715	1.28259	0.401097	9.14042e-05	0.000518258	Spns3	77577
ENSMUSG00000038175	160.381	1.28248	0.227835	9.96476e-10	1.19328e-08	Mylip	218203
ENSMUSG00000020319	239.749	1.28213	0.279689	2.64932e-07	2.31624e-06	Wdpcp	216560
ENSMUSG00000111080	1025.86	1.2806	0.258289	4.05424e-08	3.90163e-07	Gm20300	100504586
ENSMUSG00000061601	163.96	1.28022	0.556254	0.0016199	0.00691281	Pclo	26875
ENSMUSG00000106847	1397.82	1.27995	0.210203	6.15442e-11	8.58002e-10	Peg13	353342
ENSMUSG00000044676	621.469	1.27535	0.24074	6.60738e-09	7.09314e-08	Zfp612	234725
ENSMUSG00000029330	155.349	1.27457	0.396647	8.74515e-05	0.000498312	Cds1	74596
ENSMUSG00000020810	4.2333	1.27447	1.32984	0.027225	0.0772976	Cygb	114886
ENSMUSG00000001227	311.389	1.27376	0.429527	0.000208319	0.00109389	Sema6b	20359
ENSMUSG00000022450	4408.16	1.27328	0.429313	0.000208229	0.00109379	Ndufa6	67130
ENSMUSG00000091243	221.466	1.2721	0.389275	7.20314e-05	0.000417244	Vgll3	73569
ENSMUSG00000030717	385.025	1.2711	0.571691	0.0020428	0.00844334	Nupr1	56312
ENSMUSG00000042766	786.948	1.26984	0.558314	0.00177656	0.00747832	Trim46	360213
ENSMUSG00000053368	2.05062	1.26973	1.50391	0.0296319	0.0830135	Rxfp2	140498
ENSMUSG00000096699	4.55797	1.2679	1.33578	0.0277958	0.0786277	Rps19-ps4	625929
ENSMUSG00000028017	19.2759	1.2679	0.731736	0.00712706	0.0248526	Egf	13645
ENSMUSG00000003882	2.81688	1.26688	1.76396	0.0290336	0.0815588	Il7r	16197
ENSMUSG00000086968	462.051	1.26371	0.250157	2.53945e-08	2.51061e-07	4933431E20Rik	329735
ENSMUSG00000042564	262.949	1.26245	0.291305	8.92247e-07	7.24507e-06	Fam227a	75729
ENSMUSG00000019478	497.343	1.26219	0.225527	1.23652e-09	1.46208e-08	Rab4a	19341
ENSMUSG00000050164	13.3214	1.26204	0.996704	0.0184628	0.0556366	Mchr1	207911
ENSMUSG00000035403	18.1157	1.26156	0.9724	0.0175232	0.0533275	Crb2	241324
ENSMUSG00000038496	3.95735	1.26099	1.46182	0.0299232	0.0836594	Slc19a3	80721
ENSMUSG00000028573	225.426	1.26039	0.205277	4.58306e-11	6.53957e-10	Fggy	75578
ENSMUSG00000063652	320.648	1.26032	0.21296	1.82289e-10	2.41876e-09	Slc22a21	56517
ENSMUSG00000002771	64.3587	1.25999	0.290003	8.51346e-07	6.93479e-06	Grin2d	14814
ENSMUSG00000053985	93.5004	1.25745	0.290186	9.01221e-07	7.3095e-06	Zfp14	243906
ENSMUSG00000054474	34.4132	1.25742	0.677985	0.0054328	0.0197873	Thnsl2	232078
ENSMUSG00000062312	6514.44	1.25718	0.103436	2.78289e-35	2.27855e-33	Erbb2	13866
ENSMUSG00000005672	33.9499	1.25675	1.00304	0.019053	0.0571146	Kit	16590
ENSMUSG00000034634	739.226	1.25667	0.753918	0.0084301	0.0287361	Ly6d	17068
ENSMUSG00000035547	5974.27	1.25493	0.133245	2.40226e-22	9.282e-21	Capn5	12337
ENSMUSG00000026483	7244.51	1.25416	0.262438	1.05385e-07	9.65976e-07	Niban1	63913
ENSMUSG00000002831	20.1247	1.25415	0.594457	0.00285466	0.0113226	Plin4	57435
ENSMUSG00000042303	7664.79	1.25321	0.255618	5.61766e-08	5.30103e-07	Sgsm3	105835
ENSMUSG00000115025	12.3317	1.25296	0.863632	0.0133783	0.0425389	Gm4240	100043115
ENSMUSG00000088217	5.34927	1.25223	0.881227	0.0141972	0.0447975	Gm22079	115488044
ENSMUSG00000029381	6585.08	1.25197	0.137729	5.21727e-21	1.81225e-19	Shroom3	27428
ENSMUSG00000049488	420.942	1.2494	0.26004	9.32204e-08	8.59436e-07	Tmem67	329795
ENSMUSG00000045193	1738.31	1.24843	0.244103	1.86184e-08	1.87392e-07	Cirbp	12696
ENSMUSG00000025504	2382.49	1.24787	0.293932	1.36833e-06	1.07676e-05	Eps8l2	98845
ENSMUSG00000050965	3565.44	1.24745	0.289246	1.00657e-06	8.08428e-06	Prkca	18750
ENSMUSG00000038742	37.0455	1.24483	0.54308	0.00175947	0.00742093	Angptl6	70726
ENSMUSG00000039891	3.60116	1.24443	1.43706	0.0308811	0.0858026	Txlnb	378431
ENSMUSG00000021196	3158.9	1.24322	0.161708	8.15622e-16	1.82722e-14	Pfkp	56421
ENSMUSG00000031925	1057.75	1.2431	0.341004	1.78227e-05	0.000115713	Maml2	270118
ENSMUSG00000064120	1039.73	1.24303	0.171311	2.19787e-14	4.41798e-13	Mocs1	56738
ENSMUSG00000013160	3015.28	1.24094	0.215114	4.63005e-10	5.82866e-09	Atp6v0d1	11972
ENSMUSG00000004568	4776.5	1.24076	0.168481	9.81625e-15	2.03148e-13	Arhgef18	102098
ENSMUSG00000053310	2.71911	1.24025	1.39295	0.030696	0.0854034	Nrgn	64011
ENSMUSG00000050677	325.178	1.24016	0.251733	5.07212e-08	4.80721e-07	Ccdc96	66717
ENSMUSG00000013622	1952.92	1.23939	0.26692	2.11792e-07	1.87068e-06	Atraid	381629
ENSMUSG00000038859	3694.4	1.23888	0.09933	5.5209e-37	4.80645e-35	Baiap2l1	66898
ENSMUSG00000019944	504.115	1.23836	0.280218	6.22572e-07	5.17756e-06	Rhobtb1	69288
ENSMUSG00000021679	5.43407	1.23757	1.13893	0.025279	0.0726033	S100z	268686
ENSMUSG00000023031	91.7364	1.23749	0.741332	0.00865583	0.0293743	Cela1	109901
ENSMUSG00000048373	2483.25	1.23684	0.302501	2.80695e-06	2.09384e-05	Fgfbp1	14181
ENSMUSG00000027243	538.401	1.23492	0.187227	2.40239e-12	3.91846e-11	Harbi1	241547
ENSMUSG00000028182	42.702	1.23469	0.451535	0.000474507	0.00229932	Lrriq3	74435
ENSMUSG00000058402	180.188	1.2327	0.27461	4.52085e-07	3.84179e-06	Zfp420	233058
ENSMUSG00000020644	17570.9	1.23177	0.280668	7.26514e-07	5.97217e-06	Id2	15902
ENSMUSG00000038022	390.879	1.23079	0.231158	6.09597e-09	6.57491e-08	Mindy4	330323
ENSMUSG00000023951	4403.17	1.23078	0.15109	2.07549e-17	5.24799e-16	Vegfa	22339
ENSMUSG00000030313	696.54	1.23059	0.544189	0.00196376	0.00815584	Dennd5b	320560
ENSMUSG00000041417	4387.08	1.23047	0.396648	0.000139535	0.000761847	Pik3r1	18708
ENSMUSG00000031618	737.804	1.22994	0.321167	8.60545e-06	5.92447e-05	Nr3c2	110784
ENSMUSG00000029814	45.289	1.22947	0.699147	0.00715166	0.0249215	Igf2bp3	140488
ENSMUSG00000040146	1600.59	1.22857	0.279821	7.24361e-07	5.95812e-06	Rgl3	71746
ENSMUSG00000022040	598.949	1.22856	0.209208	2.53065e-10	3.29016e-09	Ephx2	13850
ENSMUSG00000014791	2003.58	1.22629	0.149947	1.60095e-17	4.08816e-16	Elmo3	234683
ENSMUSG00000005148	8768.65	1.22518	0.13597	1.12476e-20	3.83588e-19	Klf5	12224
ENSMUSG00000078670	62.9103	1.22398	0.465023	0.000666649	0.00312897	Fam174b	100038347
ENSMUSG00000021285	3947.61	1.22381	0.1229	1.26992e-24	5.67149e-23	Ppp1r13b	21981
ENSMUSG00000032067	1801.35	1.22368	0.114219	4.75693e-28	2.67452e-26	Pts	19286
ENSMUSG00000025241	1193.34	1.22287	0.340088	2.24748e-05	0.00014308	Fyco1	17281
ENSMUSG00000118506	47.083	1.22231	0.359542	4.79511e-05	0.000286692	1700094D03Rik	73545
ENSMUSG00000032318	3.22863	1.2221	1.28078	0.0302374	0.0842979	Isl2	104360
ENSMUSG00000054708	181.891	1.22193	0.210024	3.55694e-10	4.53307e-09	Ankrd24	70615
ENSMUSG00000003378	105.531	1.22167	0.410526	0.000219109	0.00114539	Grik5	14809
ENSMUSG00000027792	128.193	1.2208	0.524041	0.0016473	0.00700512	Bche	12038
ENSMUSG00000066152	862.998	1.22078	0.17349	1.13158e-13	2.12835e-12	Slc31a2	20530
ENSMUSG00000063172	234.979	1.22005	0.353929	4.02035e-05	0.000244696	Hspb11	72938
ENSMUSG00000100017	104.043	1.21895	0.417114	0.00026372	0.00136101	2410022M11Rik	100503842
ENSMUSG00000040600	2160.49	1.21879	0.174301	1.55989e-13	2.88657e-12	Eps8l3	99662
ENSMUSG00000089669	28.7192	1.21836	0.508714	0.00137089	0.00597245	Tnfsf13	69583
ENSMUSG00000020262	234.681	1.21536	0.225703	4.47398e-09	4.91019e-08	Adarb1	110532
ENSMUSG00000062778	5.07304	1.21501	1.41886	0.0329425	0.0903018	Chia1	81600
ENSMUSG00000091514	12.5108	1.21474	0.817788	0.0133327	0.0424136	Gm17484	100503003
ENSMUSG00000073877	4.42897	1.21306	1.19409	0.0288725	0.0811616	Gm13306	100039863
ENSMUSG00000001156	1275.16	1.21292	0.177969	5.51383e-13	9.53621e-12	Mxd1	17119
ENSMUSG00000022817	1298.56	1.21261	0.156281	4.8992e-16	1.13627e-14	Itgb5	16419
ENSMUSG00000036782	1793.68	1.21233	0.322637	1.19551e-05	8.00876e-05	Klhl13	67455
ENSMUSG00000060459	2.03562	1.21203	1.61632	0.0336057	0.0917907	Kng2	385643
ENSMUSG00000024589	6783.07	1.21109	0.136244	3.4737e-20	1.13406e-18	Nedd4l	83814
ENSMUSG00000040370	921.412	1.21083	0.139012	1.71408e-19	5.20864e-18	Etfrf1	67636
ENSMUSG00000029810	24045.9	1.21079	0.341249	2.76961e-05	0.000173747	Tmem176b	65963
ENSMUSG00000051736	79.2737	1.20972	0.242047	3.69071e-08	3.57178e-07	Fam229b	66337
ENSMUSG00000028051	49.8103	1.209	0.436273	0.000440903	0.00215519	Hcn3	15168
ENSMUSG00000064367	90324.5	1.20869	0.197183	5.31908e-11	7.48626e-10	ND5	17721
ENSMUSG00000033066	26.897	1.20772	0.898367	0.0177282	0.0538327	Gas7	14457
ENSMUSG00000050074	2.5478	1.20691	1.72314	0.0328656	0.090211	Spink8	78709
ENSMUSG00000064202	11.1653	1.20639	0.781236	0.0119781	0.0386766	4430402I18Rik	381218
ENSMUSG00000092274	19784.6	1.20633	0.288938	2.02211e-06	1.54699e-05	Neat1	66961
ENSMUSG00000048478	110.995	1.20617	0.355994	5.15478e-05	0.000307306	Spata33	320869
ENSMUSG00000031099	5.92158	1.20522	1.10196	0.0266139	0.0757937	Smarca1	93761
ENSMUSG00000085037	165.975	1.20466	0.172525	1.71807e-13	3.16226e-12	4933421O10Rik	100504166
ENSMUSG00000027381	1996.31	1.20421	0.168896	5.93467e-14	1.13485e-12	Bcl2l11	12125
ENSMUSG00000090084	3.44719	1.20213	1.43583	0.0341261	0.0929658	Srpx	51795
ENSMUSG00000027950	77.0707	1.20166	0.268424	5.07072e-07	4.28437e-06	Chrnb2	11444
ENSMUSG00000058325	7691.44	1.20148	0.362772	6.90788e-05	0.000401494	Dock1	330662
ENSMUSG00000057191	2.59442	1.20114	1.66404	0.0339547	0.0925724	AB124611	382062
ENSMUSG00000029456	443.519	1.19927	0.179479	1.42456e-12	2.37614e-11	Acad10	71985
ENSMUSG00000078716	140.541	1.19917	0.314063	9.54307e-06	6.51562e-05	Tmem8b	242409
ENSMUSG00000078765	2.53176	1.1981	1.32145	0.0330145	0.0904391	U2af1l4	233073
ENSMUSG00000026200	223.998	1.1975	0.325305	1.67607e-05	0.000109369	Glb1l	74577
ENSMUSG00000074896	133.414	1.19687	0.366512	8.26072e-05	0.000473191	Ifit3	15959
ENSMUSG00000061758	1888.37	1.19645	0.174447	4.20514e-13	7.38422e-12	Akr1b10	67861
ENSMUSG00000040329	150.311	1.19582	0.325615	1.74114e-05	0.000113221	Il7	16196
ENSMUSG00000026748	102.493	1.19515	0.376398	0.000114814	0.000636817	Plxdc2	67448
ENSMUSG00000033684	4555.74	1.19349	0.16491	2.75585e-14	5.48327e-13	Qsox1	104009
ENSMUSG00000048240	78.2074	1.19316	0.64286	0.00602926	0.0216426	Gng7	14708
ENSMUSG00000074384	113.329	1.19287	0.381043	0.000135133	0.000739576	AI429214	621080
ENSMUSG00000028496	2537.22	1.19143	0.320062	1.43499e-05	9.47156e-05	Mllt3	70122
ENSMUSG00000062908	3803.29	1.18982	0.193908	5.3091e-11	7.47732e-10	Acadm	11364
ENSMUSG00000025196	52.6467	1.18982	0.653405	0.00659969	0.0232971	Cpn1	93721
ENSMUSG00000025372	5078.87	1.18961	0.2236	6.74164e-09	7.22224e-08	Baiap2	108100
ENSMUSG00000038515	850.945	1.1889	0.25049	1.39558e-07	1.25963e-06	Grtp1	66790
ENSMUSG00000020695	5.26771	1.18733	1.41118	0.0351329	0.0951684	Mrc2	17534
ENSMUSG00000070371	95.2933	1.18729	0.604477	0.00465868	0.0172851	Prss36	77613
ENSMUSG00000023050	437.102	1.18638	0.211907	1.39642e-09	1.64079e-08	Map3k12	26404
ENSMUSG00000020593	1409.86	1.18637	0.209356	9.37514e-10	1.12857e-08	Lpin1	14245
ENSMUSG00000026348	24.6468	1.18627	0.939447	0.0212872	0.0628083	Acmsd	266645
ENSMUSG00000046027	885.245	1.18618	0.173813	5.45298e-13	9.43886e-12	Stard5	170460
ENSMUSG00000095388	16.5486	1.18601	0.794991	0.0138361	0.0438126	Gm10681	100043456
ENSMUSG00000025648	118.581	1.18597	0.279114	1.50743e-06	1.17769e-05	Pfkfb4	270198
ENSMUSG00000033416	1262.83	1.18532	0.284187	2.14662e-06	1.63617e-05	Gucd1	68778
ENSMUSG00000085595	8.7148	1.18511	0.872832	0.018009	0.0545189	Gm16090	102633478
ENSMUSG00000026578	809.286	1.18489	0.236832	3.77228e-08	3.64388e-07	Ccdc181	74895
ENSMUSG00000051124	629.232	1.18411	0.24601	1.00604e-07	9.24202e-07	Gimap9	317758
ENSMUSG00000079451	8.38818	1.18398	1.17602	0.0308659	0.0857835	Tmprss11g	320454
ENSMUSG00000014846	87.6286	1.18383	0.761118	0.0121671	0.0391828	Tppp3	67971
ENSMUSG00000064351	395444	1.1829	0.17808	1.92923e-12	3.18701e-11	COX1	17708
ENSMUSG00000022829	19.3161	1.18281	0.792287	0.0138843	0.043938	Stxbp5l	207227
ENSMUSG00000025486	288.992	1.18032	0.171088	3.27278e-13	5.82132e-12	Sirt3	64384
ENSMUSG00000019916	1984.05	1.18032	0.233903	3.03536e-08	2.96537e-07	P4ha1	18451
ENSMUSG00000057137	159.962	1.17966	0.341957	4.29679e-05	0.000259606	Tmem140	68487
ENSMUSG00000028407	32.8045	1.17904	0.688215	0.00865828	0.0293778	Smim27	100504309
ENSMUSG00000056162	2.20208	1.17842	1.6281	0.0358569	0.0967485	Cndp1	338403
ENSMUSG00000041329	26.6618	1.1784	0.632742	0.00609124	0.0218195	Atp1b2	11932
ENSMUSG00000047040	5893.68	1.17792	0.492619	0.00148894	0.00642435	Prr15l	217138
ENSMUSG00000037432	276.206	1.17687	0.245777	1.15844e-07	1.05435e-06	Fer1l5	100534273
ENSMUSG00000044068	292.683	1.17638	0.430241	0.00052694	0.00252787	Zrsr1	22183
ENSMUSG00000022199	124.193	1.17578	0.675043	0.00815188	0.0279352	Slc22a17	59049
ENSMUSG00000074635	9.994	1.17562	1.05565	0.0273944	0.0777037	3110070M22Rik	67304
ENSMUSG00000064293	5.52543	1.17509	1.46593	0.0365413	0.098243	Cntn4	269784
ENSMUSG00000069986	1.88367	1.17482	1.48407	0.036625	0.0983706	Gm8054	666340
ENSMUSG00000040717	454.577	1.17424	0.340604	4.38044e-05	0.000264274	Il17rd	171463
ENSMUSG00000092048	62.0397	1.17395	0.285178	2.79849e-06	2.08829e-05	Vmn2r85	623734
ENSMUSG00000049281	23.7131	1.171	0.835211	0.016987	0.052032	Scn3b	235281
ENSMUSG00000103472	103.993	1.17051	0.599709	0.00495025	0.0182228	Pcdhga7	93715
ENSMUSG00000090394	1561.87	1.16865	0.230262	2.66816e-08	2.63156e-07	4930523C07Rik	67647
ENSMUSG00000034647	887.362	1.16699	0.501058	0.00181478	0.00762211	Ankrd12	106585
ENSMUSG00000043164	2.41602	1.16571	1.58085	0.0371729	0.0995701	Tmem212	208613
ENSMUSG00000041237	1310.11	1.16528	0.190847	6.77839e-11	9.41157e-10	Pklr	18770
ENSMUSG00000021559	3403.86	1.16517	0.214207	3.64446e-09	4.05371e-08	Dapk1	69635
ENSMUSG00000074108	3.91558	1.1643	1.10851	0.0304587	0.0848115	Rpl10-ps2	234703
ENSMUSG00000025432	16.78	1.16296	0.801016	0.0156282	0.0485261	Avil	11567
ENSMUSG00000025348	19.0582	1.16278	0.561598	0.00370162	0.0142094	Itga7	16404
ENSMUSG00000031824	311.505	1.162	0.215937	5.09797e-09	5.57131e-08	6430548M08Rik	234797
ENSMUSG00000048329	100.835	1.16181	0.580588	0.0044372	0.0165633	Mfsd6l	215723
ENSMUSG00000038570	135.293	1.16134	0.398709	0.00030329	0.00154095	Saxo2	330577
ENSMUSG00000026650	3.68909	1.16093	1.40086	0.0373479	0.0998704	Meig1	104362
ENSMUSG00000071042	45.1509	1.16085	0.502414	0.00193426	0.00804142	Rasgrp3	240168
ENSMUSG00000020669	1577.68	1.16065	0.39168	0.000256369	0.00132606	Sh3yl1	24057
ENSMUSG00000052565	51.2871	1.16048	0.362523	0.000112045	0.000622795	H1f3	14957
ENSMUSG00000099988	4.50107	1.1598	1.51347	0.0379002	0.101167	1700054A03Rik	78457
ENSMUSG00000059602	95.5334	1.15899	0.518182	0.00238505	0.00967765	Syn3	27204
ENSMUSG00000021207	16.7502	1.1589	0.805909	0.0161828	0.0499776	Akr1c21	77337
ENSMUSG00000048029	148.129	1.15799	0.276183	2.06284e-06	1.5758e-05	Eno4	226265
ENSMUSG00000030323	1209.11	1.15754	0.137283	2.16684e-18	5.96907e-17	Ift122	81896
ENSMUSG00000035270	36.9618	1.15676	0.407878	0.00039423	0.0019469	Impg2	224224
ENSMUSG00000025656	60.6386	1.1567	0.556127	0.00365142	0.0140454	Arhgef9	236915
ENSMUSG00000049100	4.05299	1.15655	1.30695	0.0365142	0.0982137	Pcdh10	18526
ENSMUSG00000040557	690.64	1.15631	0.257493	5.22182e-07	4.39441e-06	Mettl27	79565
ENSMUSG00000023393	35.6315	1.15619	0.545963	0.00330778	0.0129089	Slc17a9	228993
ENSMUSG00000001120	365.256	1.15436	0.256587	5.04236e-07	4.26564e-06	Pcbp3	59093
ENSMUSG00000028015	563.875	1.15316	0.2059	1.48723e-09	1.74353e-08	Ctso	229445
ENSMUSG00000116478	5.2406	1.15268	1.05125	0.0293206	0.0822853	Gm18890	100417898
ENSMUSG00000109118	23.2352	1.15194	1.01364	0.0277412	0.0784842	Gm32031	102634450
ENSMUSG00000027834	60.863	1.15164	0.340376	5.84937e-05	0.000344533	Serpini1	20713
ENSMUSG00000008540	9182.96	1.15125	0.293524	6.81824e-06	4.77694e-05	Mgst1	56615
ENSMUSG00000028601	3620.63	1.15031	0.380105	0.000211278	0.00110755	Echdc2	52430
ENSMUSG00000036002	462.107	1.14995	0.480727	0.00156461	0.00669761	Fam214b	230088
ENSMUSG00000097316	63.911	1.14897	0.362021	0.000126538	0.000696229	Gm10516	100038712
ENSMUSG00000006920	2354.53	1.14839	0.260133	7.61775e-07	6.2471e-06	Ezh1	14055
ENSMUSG00000112163	8.9345	1.14838	1.19673	0.0348273	0.0945018	Gm8188	666611
ENSMUSG00000044991	84.7856	1.14811	0.37376	0.000181409	0.00096594	Shld1	73747
ENSMUSG00000045954	1819.8	1.14779	0.201599	8.74442e-10	1.06069e-08	Cavin2	20324
ENSMUSG00000027332	3080.06	1.14693	0.13122	1.50872e-19	4.62547e-18	Ivd	56357
ENSMUSG00000026322	8.68143	1.14619	1.12777	0.0328924	0.0902341	Htr4	15562
ENSMUSG00000060376	376.407	1.14554	0.303682	1.29032e-05	8.5841e-05	Bckdha	12039
ENSMUSG00000028766	10.1285	1.14551	1.02091	0.0286791	0.080706	Alpl	11647
ENSMUSG00000038725	86.5286	1.14534	0.58975	0.00530792	0.0193732	Pkhd1l1	192190
ENSMUSG00000029103	3095.9	1.14399	0.24652	2.60342e-07	2.27708e-06	Lrpap1	16976
ENSMUSG00000064363	116533	1.14254	0.300666	1.15855e-05	7.78807e-05	ND4	17719
ENSMUSG00000073144	2.9668	1.14208	1.34741	0.0385267	0.102584	4930599N23Rik	75379
ENSMUSG00000022993	22.6833	1.14185	0.760246	0.0146638	0.0460443	4930415O20Rik	73863
ENSMUSG00000032348	26039.7	1.14107	0.415927	0.000548462	0.00262258	Gsta4	14860
ENSMUSG00000037860	51.592	1.14079	0.672397	0.00962546	0.0321779	Aim2	383619
ENSMUSG00000023764	498.936	1.13974	0.225606	3.23181e-08	3.14983e-07	Sfi1	78887
ENSMUSG00000032712	4633.87	1.13968	0.410738	0.000497721	0.00240166	Resf1	67246
ENSMUSG00000020818	1083.88	1.13955	0.286455	5.51688e-06	3.92483e-05	Mfsd11	69900
ENSMUSG00000006494	1824.73	1.13887	0.279854	3.72002e-06	2.72472e-05	Pdk1	228026
ENSMUSG00000028389	381.938	1.13874	0.210068	4.3138e-09	4.74196e-08	Zfp37	22696
ENSMUSG00000074829	963.562	1.13801	0.185204	5.66749e-11	7.95492e-10	2010315B03Rik	630836
ENSMUSG00000097766	5.10435	1.13772	1.22696	0.0366949	0.0985201	5730420D15Rik	70523
ENSMUSG00000102101	48.5496	1.13745	0.911284	0.0238868	0.0691534	Zbtb11os1	66391
ENSMUSG00000079410	2.42858	1.13692	1.57297	0.0395201	0.104541	Gm2897	100040671
ENSMUSG00000007035	188.747	1.13677	0.250427	4.33047e-07	3.68912e-06	Msh5	17687
ENSMUSG00000039202	18987.8	1.13655	0.339539	6.91485e-05	0.000401752	Abhd2	54608
ENSMUSG00000026984	29.0629	1.1364	0.751409	0.0144937	0.0455831	Il1f6	54448
ENSMUSG00000027009	2.25993	1.13478	1.64322	0.0388563	0.103248	Itga4	16401
ENSMUSG00000020059	4.17325	1.13419	1.22207	0.0369341	0.0990461	Sycp3	20962
ENSMUSG00000052407	182.547	1.13372	0.397231	0.0003896	0.00192727	Ccdc171	320226
ENSMUSG00000020604	244.663	1.13165	0.212876	7.89082e-09	8.33647e-08	Arsg	74008
ENSMUSG00000015766	13599.7	1.13107	0.252872	6.03036e-07	5.02725e-06	Eps8	13860
ENSMUSG00000024206	770.042	1.13086	0.16918	1.64231e-12	2.72394e-11	Rfx2	19725
ENSMUSG00000082575	21.4268	1.13002	0.655384	0.00921478	0.031011	Eef2-ps2	433776
ENSMUSG00000047515	9.75415	1.1298	0.902581	0.0240872	0.0696555	BC049715	320135
ENSMUSG00000105836	6.18559	1.12941	1.23784	0.037813	0.10097	Gm17954	100416168
ENSMUSG00000002885	6571.03	1.12916	0.154142	1.66621e-14	3.38374e-13	Adgre5	26364
ENSMUSG00000070806	31.6729	1.12858	0.604383	0.00658359	0.0232522	Zmynd12	332934
ENSMUSG00000096745	11.0975	1.12724	1.15259	0.0356658	0.0962832	Gm12628	102638075
ENSMUSG00000037526	731.648	1.12677	0.155752	3.30044e-14	6.51656e-13	Atg14	100504663
ENSMUSG00000066438	22.674	1.1261	0.78543	0.0173234	0.0528434	Plekhd1	217682
ENSMUSG00000026110	6023.22	1.12556	0.455564	0.00130528	0.00571801	Mgat4a	269181
ENSMUSG00000029722	1666	1.125	0.319324	3.64679e-05	0.000223874	Agfg2	231801
ENSMUSG00000022540	1304.99	1.12444	0.279116	4.60078e-06	3.32148e-05	Rogdi	66049
ENSMUSG00000032554	38078.3	1.12375	0.302531	1.71564e-05	0.000111739	Trf	22041
ENSMUSG00000096959	13.3276	1.12297	0.66547	0.0101514	0.0336933	4930509G22Rik	105246071
ENSMUSG00000058488	2.99301	1.1223	1.41921	0.0411125	0.108171	Kl	16591
ENSMUSG00000031294	2.14698	1.1216	1.44789	0.0412838	0.108483	D630029K05Rik	103175
ENSMUSG00000014773	415.854	1.12121	0.277615	4.43758e-06	3.2104e-05	Dll1	13388
ENSMUSG00000037822	3510.41	1.12089	0.180861	4.2372e-11	6.06705e-10	Smim14	68552
ENSMUSG00000036985	3077.57	1.11992	0.190548	3.12264e-10	4.00931e-09	Zdhhc9	208884
ENSMUSG00000022361	2437.65	1.11876	0.295881	1.3238e-05	8.78829e-05	Zhx1	22770
ENSMUSG00000091764	150.792	1.11867	0.525262	0.00343903	0.0133504	Zfp964	636741
ENSMUSG00000078747	1.54489	1.11859	1.33868	0.0407676	0.107441	Gm20878	100041579
ENSMUSG00000039997	25.6408	1.11829	0.668545	0.0105861	0.0348918	Ifi203	15950
ENSMUSG00000029162	438.051	1.11768	0.534464	0.00381437	0.0145825	Khk	16548
ENSMUSG00000033276	426.959	1.11753	0.203111	2.87285e-09	3.22866e-08	Stk36	269209
ENSMUSG00000059772	425.208	1.11685	0.284698	7.36549e-06	5.13614e-05	Slx1b	75764
ENSMUSG00000047735	3534.87	1.11651	0.420306	0.000758537	0.00350838	Samd9l	209086
ENSMUSG00000027761	2.46446	1.1165	1.64344	0.0402392	0.106212	Aadac	67758
ENSMUSG00000048707	2778.51	1.1149	0.344785	0.000110054	0.000613383	Tprn	97031
ENSMUSG00000045868	32.0418	1.11441	0.884915	0.0244769	0.0706238	Gvin1	74558
ENSMUSG00000050912	9104.17	1.11386	0.211306	1.05808e-08	1.10315e-07	Tmem123	71929
ENSMUSG00000059554	501.507	1.11366	0.156021	6.95513e-14	1.3263e-12	Ccdc28a	215814
ENSMUSG00000003721	2237.79	1.11264	0.140289	1.5721e-16	3.76301e-15	Insig2	72999
ENSMUSG00000022108	29837	1.11223	0.297682	1.61456e-05	0.000105663	Itm2b	16432
ENSMUSG00000028416	12943.2	1.11077	0.39571	0.00047682	0.00230782	Bag1	12017
[truncated: 14,229 more rows]

## Sheet: Table S1c
Table S1: Downstream analysis of RNA-seq data for organoids at different culturing conditions (EM, DM_7 and DM_12). Related to Fig. S1c, d.
This table contains several sheets (a-d)
Table S1c: This table summarizes enriched GO-BP terms of shared upregulated genes disclosed by clusterProfiler.
#GO ID:	GO ID
#Description:	Description of GO term
#GeneRatio:	Number of genes of interest in the gene set / number of total genes of interest
#BgRatio:	Number of genes of background in the gene set / number of total genes of background
#pvalue:	P-value calculated by hypergeometric distribution
#p.adjust:	P-value adjusted by BH methods
#qvalue:	qvalue
#geneID:	Gene symbols in the gene set
#Count:	Number of genes of interest in the gene set
GO ID	Description	GeneRatio	BgRatio	pvalue	p.adjust	qvalue	geneID	Count
GO:0120254	olefinic compound metabolic process	55/1845	160/29008	3.45156e-26	1.97464e-22	1.35301e-22	Wnt4/Ttr/Stard3/Retsat/Rdh16f2/Ppargc1a/H6pd/Gstm7/Grin1/Ephx2/Dhrs9/Dhrs3/Cyp4f40/Cyp4f15/Cyp4f14/Cyp4a32/Cyp4a31/Cyp4a30b/Cyp4a12b/Cyp4a12a/Cyp46a1/Cyp2u1/Cyp2t4/Cyp2s1/Cyp2j9/Cyp2j6/Cyp2j5/Cyp2f2/Cyp2d9/Cyp2d34/Cyp2d26/Cyp2d22/Cyp2d11/Cyp2d10/Cyp2c68/Cyp2c66/Cyp2c65/Cyp2c55/Cyp2c29/Cyp2b19/Cyp2b10/Cyp2a5/Cyp11a1/Clcn2/Cacna1h/Bmp6/Bmp2/Bco2/Bco1/Aloxe3/Aldh1a1/Akr1c21/Akr1c14/Adh6a/Adh1	55
GO:0006805	xenobiotic metabolic process	45/1845	120/29008	1.76313e-23	4.55222e-20	3.11916e-20	Vkorc1/Ugt2b1/Ugt1a1/Sult1b1/Sult1a1/Rorc/Rora/Nr1i2/Gstt1/Gstm7/Gstm2/Gstm1/Gsta4/Gsta1/Grin1/Fmo5/Fmo2/Cyp46a1/Cyp2u1/Cyp2t4/Cyp2s1/Cyp2j9/Cyp2j6/Cyp2j5/Cyp2f2/Cyp2d9/Cyp2d34/Cyp2d26/Cyp2d22/Cyp2d11/Cyp2d10/Cyp2c68/Cyp2c66/Cyp2c65/Cyp2c55/Cyp2c29/Cyp2b19/Cyp2b10/Cyp2a5/Cyp26b1/Cbr1/As3mt/Akr1c13/Acsl1/Abcc2	45
GO:0006631	fatty acid metabolic process	90/1845	439/29008	2.38711e-23	4.55222e-20	3.11916e-20	Tnxb/Tnfrsf1a/Thnsl2/Tbxas1/Snca/Slc27a1/Scd4/Prxl2b/Ppargc1a/Ppara/Plin5/Pla2g3/Phyh/Per2/Pdk4/Pdk2/Pdk1/Pck1/Nr1h3/Mlxipl/Lpl/Lpin2/Lpin1/Liph/Lipa/Irs2/Hpgd/Gstm7/Gpam/Etfbkmt/Ephx2/Ehhadh/Edn2/Echdc2/Ech1/Degs1/Cyp4v3/Cyp4f40/Cyp4f15/Cyp4f14/Cyp4a32/Cyp4a31/Cyp4a30b/Cyp4a12b/Cyp4a12a/Cyp2u1/Cyp2t4/Cyp2s1/Cyp2j9/Cyp2j6/Cyp2j5/Cyp2f2/Cyp2d9/Cyp2d34/Cyp2d26/Cyp2d22/Cyp2d11/Cyp2d10/Cyp2c68/Cyp2c6…	90
GO:0003341	cilium movement	58/1845	202/29008	5.06456e-23	7.24359e-20	4.96327e-20	Zmynd10/Zbbx/Wdr66/Ulk4/Ttll6/Ttc21a/Ttc12/Tekt4/Tekt1/Stk36/Spef2/Spag6l/Sord/Rsph9/Rsph4a/Pla2g3/Nme5/Lrrc6/Kif27/Iqcg/Gapdhs/Eno4/Enkur/Efcab1/Drc7/Drc1/Dnhd1/Dnali1/Dnah7c/Dnah7b/Dnah7a/Dnah12/Dnah11/Dnaaf1/Defb1/Daw1/Cfap70/Cfap69/Cfap54/Cfap53/Cfap52/Cfap45/Cfap44/Cfap43/Cfap221/Cfap206/Ccdc65/Ccdc40/Ccdc39/Ccdc103/Catsperd/Camsap3/Bbs2/Bbs1/AU040320/Atp2b4/Armc2/Apob	58
GO:0008202	steroid metabolic process	74/1845	337/29008	3.00589e-21	2.86611e-18	1.96385e-18	Wnt4/Vldlr/Ugt2b5/Ugt2b1/Ugt1a1/Sult1b1/Sult1a1/Stat5a/Stard3/Soat2/Smpd1/Shh/Sdr42e1/Rorc/Rora/Rdh7/Rdh16f2/Prox1/Ppargc1a/Pde8b/Nr5a2/Nr1h4/Nr1d1/Npc1l1/Malrd1/Lrp1/Lipa/Kit/Il1a/Hsd17b2/Hsd17b11/Hmgcs2/H6pd/G6pc/Fmo5/Ephx2/Dhrs9/Dhrs11/Cyp46a1/Cyp3a25/Cyp3a13/Cyp3a11/Cyp39a1/Cyp2d22/Cyp2b19/Cyp2b10/Cyp26b1/Cyp11a1/Clcn2/Ces1f/Ces1d/Cebpa/Cbr1/Cat/Cacna1h/Bmp6/Bmp2/Atp1a1/Apoc3/Apob/Apoa4/Apoa2…	74
GO:0044782	cilium organization	77/1845	375/29008	3.3595e-20	2.33162e-17	1.59761e-17	Zmynd10/Wdpcp/Ulk4/Ttc36/Ttc30b/Ttc21a/Ttc12/Tmem231/Tekt4/Tekt1/Stk36/Spef2/Spag6l/Rsph9/Rsph4a/Rsph1/Rilpl1/Rfx2/Rab17/Pla2g3/Pifo/Onecut2/Onecut1/Nme5/Mapk15/Mak/Lrrc6/Lca5l/Kif27/Kif19a/Kif17/Kctd17/Iqub/Iqcg/Ift172/Ift122/Hspb11/Gsn/Fam161b/Fam161a/Evi5l/Eno4/Dync2h1/Drc1/Dnajb13/Dnah7c/Dnah7b/Dnah7a/Dnaaf1/Daw1/Cilk1/Cfap70/Cfap69/Cfap54/Cfap53/Cfap52/Cfap44/Cfap43/Cfap410/Cfap221/Cfap206/C…	77
GO:0042445	hormone metabolic process	56/1845	214/29008	3.66799e-20	2.33162e-17	1.59761e-17	Wnt4/Ugt2b1/Ugt1a1/Ttr/Sult1b1/Sult1a1/Stard3/Slc16a10/Shh/Scg5/Retsat/Rdh16f2/Ppargc1a/Pde8b/Pcsk5/Pax8/Iyd/Hsd17b2/Hsd17b11/Hpn/H6pd/Ghrhr/Duoxa2/Duoxa1/Duox2/Dio3/Dio1/Dhrs9/Dhrs3/Ddo/Cyp46a1/Cyp2s1/Cyp2d22/Cyp2c55/Cyp26b1/Cyp11a1/Crym/Cpq/Cpe/Clcn2/Chst8/Cacna1h/Bmp6/Bmp2/Bco2/Bbs1/Atp1a1/Aldh1a1/Akr1d1/Akr1c21/Akr1c14/Agt/Adm/Adh6a/Adh1/Ace	56
GO:0009410	response to xenobiotic stimulus	68/1845	325/29008	1.8966e-18	9.86407e-16	6.75881e-16	Xbp1/Vkorc1/Ugt2b1/Ugt1a1/Sult1b1/Sult1a1/Snca/Shank2/Serpine1/Rorc/Rora/Pde3a/Nr1i2/Nr1h4/Npas2/Nos2/Myo6/Mylk/Mmp7/Mgst1/Lcn2/Gstt1/Gstm7/Gstm2/Gstm1/Gsta4/Gsta1/Grin1/Gpld1/Gata4/Gas6/Fmo5/Fmo2/Cyp46a1/Cyp2u1/Cyp2t4/Cyp2s1/Cyp2j9/Cyp2j6/Cyp2j5/Cyp2f2/Cyp2d9/Cyp2d34/Cyp2d26/Cyp2d22/Cyp2d11/Cyp2d10/Cyp2c68/Cyp2c66/Cyp2c65/Cyp2c55/Cyp2c29/Cyp2b19/Cyp2b10/Cyp2a5/Cyp26b1/Cd38/Cbr1/Atp4a/Atp1a1/As3m…	68
GO:0006690	icosanoid metabolic process	43/1845	142/29008	2.1473e-18	1.02373e-15	7.01453e-16	Tnfrsf1a/Tbxas1/Prxl2b/Pla2g3/Hpgd/Edn2/Cyp4f40/Cyp4f15/Cyp4f14/Cyp4f13/Cyp4a32/Cyp4a31/Cyp4a30b/Cyp4a12b/Cyp4a12a/Cyp2u1/Cyp2t4/Cyp2s1/Cyp2j9/Cyp2j6/Cyp2j5/Cyp2f2/Cyp2d9/Cyp2d34/Cyp2d26/Cyp2d22/Cyp2d11/Cyp2d10/Cyp2c68/Cyp2c66/Cyp2c65/Cyp2c55/Cyp2c29/Cyp2b19/Cyp2b10/Cyp2a5/Ces2c/Ces2a/Aloxe3/Akr1c21/Akr1c14/Acox1/Abcc10	43
GO:0044282	small molecule catabolic process	66/1845	335/29008	1.4855e-16	6.07038e-14	4.15939e-14	Xdh/Uroc1/Uox/Thnsl2/Sult1b1/Sord/Renbp/Prodh2/Pnkd/Plin5/Pipox/Phyh/Pfkp/Pfkfb2/Pck1/Pah/Nos2/Nagk/Mat1a/Lpin2/Lpin1/Ldhd/Khk/Irs2/Inpp5k/Inpp5j/Hoga1/Hal/Gda/Etfbkmt/Ehhadh/Echdc2/Ddo/Ddah1/Cyp4f40/Cyp4f15/Cyp4f14/Cyp46a1/Cyp39a1/Cyp26b1/Csad/Ces1f/Ces1d/Cdadc1/Cbr3/Cbr1/Bckdha/Atp2b4/Arg2/Amt/Amdhd1/Aldob/Aldh6a1/Aldh1l2/Aldh1l1/Akr1d1/Akr1b7/Adhfe1/Adh1/Acox2/Acox1/Acot2/Acmsd/Acadm/Abhd2/Abat	66
GO:0060271	cilium assembly	66/1845	341/29008	3.7464e-16	1.33957e-13	9.17869e-14	Zmynd10/Wdpcp/Ulk4/Ttc36/Ttc12/Tmem231/Tekt4/Tekt1/Stk36/Spef2/Spag6l/Rsph9/Rsph4a/Rsph1/Rilpl1/Rfx2/Rab17/Pla2g3/Onecut2/Onecut1/Nme5/Mapk15/Mak/Lrrc6/Kif27/Kctd17/Iqub/Iqcg/Ift172/Ift122/Gsn/Fam161a/Evi5l/Dync2h1/Drc1/Dnajb13/Dnah7c/Dnah7b/Dnah7a/Dnaaf1/Daw1/Cilk1/Cfap70/Cfap69/Cfap54/Cfap53/Cfap52/Cfap44/Cfap43/Cfap410/Cfap221/Cfap206/Celsr3/Cdc14a/Ccdc96/Ccdc65/Ccdc40/Ccdc39/Ccdc28b/Ccdc113/C…	66
GO:0019216	regulation of lipid metabolic process	70/1845	379/29008	6.03626e-16	2.03138e-13	1.39189e-13	Wnt4/Vav2/Tm6sf2/Thra/Stat5a/Sorl1/Sorbs1/Snca/Smpd3/Slc27a1/Sirt3/Rorc/Rora/Rdh16f2/Prox1/Ppargc1a/Ppara/Plin5/Pla2g3/Pik3ip1/Pdk4/Pdk2/Pdk1/Pde8b/Pcx/Pck1/Nr1h4/Nr1h3/Nr1d1/Mlxipl/Malrd1/Lpin1/Kit/Isx/Irs2/Il1a/Id2/Hsd17b13/Hcar2/H6pd/Gpld1/Gpam/Fmo5/Fgr/Fgfr3/F2/Etfbkmt/Ephx2/Crebl2/Clcn2/Cidea/Ces1f/Ces1d/Cd36/C3/Bmp6/Bmp2/Atp1a1/Appl2/Apoc3/Apob/Apoa4/Apoa2/Apoa1/Angptl8/Agt/Adora2b/Adora1/A…	70
GO:0042180	cellular ketone metabolic process	52/1845	238/29008	3.01218e-15	9.30236e-13	6.37393e-13	Wnt4/Vkorc1/Ugt1a1/Stard3/Snca/Rdh16f2/Prox1/Ppargc1a/Ppara/Pnkd/Plin5/Pla2g3/Pdk4/Pdk2/Pdk1/Nr1h4/Nr1h3/Nr1d1/Mlxipl/Malrd1/Kyat1/Irs2/H6pd/Etfbkmt/Dhrs9/Cyp4f40/Cyp4f15/Cyp4f14/Cyp46a1/Cyp2b19/Cyp2b10/Cyp11a1/Coq8b/Coq8a/Coq10a/Clcn2/Ces1f/Ces1d/Cbr3/Cbr1/Cacna1h/Bmp6/Bmp2/Atp2b4/Appl2/Apoc3/Apoa4/Apoa1/Akr1c21/Akr1c14/Akr1b7/Agt	52
GO:0001539	cilium or flagellum-dependent cell motility	41/1845	156/29008	3.252e-15	9.30236e-13	6.37393e-13	Wdr66/Ttc21a/Ttc12/Tekt4/Tekt1/Spef2/Spag6l/Sord/Rsph9/Rsph4a/Pla2g3/Lrrc6/Iqcg/Gapdhs/Eno4/Enkur/Efhc1/Efcab1/Drc7/Drc1/Dnah2/Dnah11/Defb1/Cfap69/Cfap54/Cfap53/Cfap52/Cfap45/Cfap44/Cfap43/Cfap206/Ccdc65/Ccdc40/Ccdc39/Catsperd/Bbs2/Bbs1/AU040320/Atp2b4/Armc2/Apob	41
GO:0060285	cilium-dependent cell motility	41/1845	156/29008	3.252e-15	9.30236e-13	6.37393e-13	Wdr66/Ttc21a/Ttc12/Tekt4/Tekt1/Spef2/Spag6l/Sord/Rsph9/Rsph4a/Pla2g3/Lrrc6/Iqcg/Gapdhs/Eno4/Enkur/Efhc1/Efcab1/Drc7/Drc1/Dnah2/Dnah11/Defb1/Cfap69/Cfap54/Cfap53/Cfap52/Cfap45/Cfap44/Cfap43/Cfap206/Ccdc65/Ccdc40/Ccdc39/Catsperd/Bbs2/Bbs1/AU040320/Atp2b4/Armc2/Apob	41
GO:0016054	organic acid catabolic process	48/1845	218/29008	2.54891e-14	6.62832e-12	4.54169e-12	Uroc1/Thnsl2/Renbp/Prodh2/Plin5/Pipox/Phyh/Pck1/Pah/Nos2/Nagk/Mat1a/Lpin2/Lpin1/Ldhd/Irs2/Hoga1/Hal/Etfbkmt/Ehhadh/Echdc2/Ddo/Ddah1/Cyp4f40/Cyp4f15/Cyp4f14/Cyp39a1/Cyp26b1/Csad/Ces1f/Ces1d/Bckdha/Atp2b4/Arg2/Amt/Amdhd1/Aldh6a1/Aldh1l2/Aldh1l1/Akr1d1/Adhfe1/Acox2/Acox1/Acot2/Acmsd/Acadm/Abhd2/Abat	48
GO:0006820	anion transport	79/1845	495/29008	3.66991e-14	9.12851e-12	6.25481e-12	Wnk4/Ttyh1/Snca/Slco4c1/Slco2a1/Slc7a9/Slc7a3/Slc7a2/Slc6a9/Slc6a6/Slc6a20b/Slc6a20a/Slc51b/Slc51a/Slc4a8/Slc4a4/Slc4a3/Slc4a10/Slc44a4/Slc43a2/Slc3a1/Slc38a3/Slc37a1/Slc2a8/Slc2a2/Slc27a1/Slc26a11/Slc25a42/Slc25a29/Slc22a18/Slc17a9/Slc17a4/Slc17a3/Slc17a2/Slc17a1/Slc16a5/Slc16a3/Slc16a12/Slc13a1/Slc12a8/Slc12a3/Slc10a5/Slc10a2/Rgs2/Prkca/Pla2g3/Per2/Nr1h4/Nos2/Myo6/Mgst1/Lrrc8e/Kiss1r/Ip6k2/Il1a…	79
GO:0001578	microtubule bundle formation	34/1845	119/29008	5.13114e-14	1.22314e-11	8.38087e-12	Zmynd10/Ulk4/Ttll6/Ttc12/Trim46/Trim36/Tppp3/Tppp/Spef2/Spag6l/Rsph9/Rsph4a/Rsph1/Pla2g3/Nckap5/Lrrc6/Iqcg/Drc1/Dnajb13/Dnah7c/Dnah7b/Dnah7a/Dnaaf1/Daw1/Cfap69/Cfap44/Cfap43/Cfap206/Ccdc65/Ccdc40/Ccdc39/Ccdc103/Bbs2/Armc2	34
GO:0006575	cellular modified amino acid metabolic process	45/1845	202/29008	1.04399e-13	2.29717e-11	1.57401e-11	Vnn3/Sult1b1/Slc27a1/Slc22a5/Slc22a4/Slc16a10/Serinc3/Pla2g3/Pipox/Pax8/Oplah/Nat8f4/Nat8f1/Mgst1/Kyat1/Iyd/Hpn/Hoga1/Gstt1/Gstp3/Gstm7/Gstm2/Gstm1/Gstk1/Gsta4/Gsta1/Gpx3/Gnmt/Ggt7/Ggt6/Duoxa2/Duoxa1/Duox2/Dio3/Dio1/Ctns/Crym/Cpq/Clic5/Ckmt1/Chac1/Ass1/Aldh1l2/Aldh1l1/Acadm	45
GO:0062012	regulation of small molecule metabolic process	64/1845	369/29008	2.18407e-13	4.62781e-11	3.17095e-11	Wnt4/Ugt1a1/Tff3/Sorbs1/Snca/Slc4a4/Rorc/Rora/Rdh16f2/Prox1/Prkn/Ppp1r3c/Ppp1r3b/Ppargc1a/Ppara/Plin5/Pla2g3/Pfkfb2/Pdk4/Pdk2/Pdk1/Nr1h4/Nr1h3/Nr1d1/Nos2/Mlxipl/Malrd1/Kit/Khk/Isx/Irs2/Insr/Inpp5k/Hpca/H6pd/Gpt/Gpld1/Gnmt/Gfpt1/Gapdhs/Fmo5/Etfbkmt/Ephx2/Dyrk2/Clcn2/Ces1f/Ces1d/Cd36/Cbfa2t3/Bmp6/Bmp2/Atp2b4/Appl2/Apoc3/Apob/Apoa4/Apoa1/Ak4/Agt/Adra1b/Adora2b/Acmsd/Acadm/Abcg1	64
GO:0010876	lipid localization	71/1845	437/29008	2.99269e-13	5.90385e-11	4.04529e-11	Zfyve1/Xkr9/Vldlr/Tmem30b/Stra6l/Stoml1/Stat5a/Stard5/Stard3/Spns3/Soat2/Slco2a1/Slc51b/Slc51a/Slc27a1/Slc10a5/Slc10a2/Shh/Retn/Prap1/Ppara/Plin5/Pla2g3/Osbpl6/Nr1h4/Nr1h3/Npc1l1/Nos2/Nkx3-1/Lrp1/Lpl/Lbp/Kiss1r/Irs2/Il1a/Hexa/Fzd4/Eepd1/Dennd5b/Cyp2j5/Cry2/Crp/Cidea/Ces1f/Ces1d/Cds1/Cd36/C3/Bmp6/Bdkrb2/Atp8a2/Apoc3/Apob/Apoa4/Apoa2/Apoa1/Ano7/Agt/Acsl1/Ace/Abcg8/Abcg5/Abcg1/Abcc3/Abcc2/Abcb1a/Abc…	71
GO:0010038	response to metal ion	54/1845	292/29008	1.20963e-12	2.09706e-10	1.4369e-10	Xdh/Trpm2/Trf/Tfr2/Syt5/Syt3/Syt11/Syt1/Sord/Sod3/Snca/Smpd3/Smpd1/Slc40a1/Slc30a3/Slc25a23/Shh/Serpina1b/Rasal1/Rasa4/Pklr/Pgam2/P2rx5/Nedd4l/Mylk/Mt2/Mt1/Khk/Il1a/Id2/Hvcn1/Hpca/Gsn/Gpld1/Fgg/Fgb/Fga/Cyp2a5/Cybrd1/Crp/Chp2/Cebpa/Camk2b/Bnip3/Bmp6/B2m/Atp7b/Ass1/Aqp1/Aoc1/Aldob/Abcc8/Abcc2/Abat	54
GO:0016042	lipid catabolic process	57/1845	328/29008	4.11154e-12	6.7206e-10	4.60492e-10	Thra/Sorl1/Smpdl3a/Smpd3/Smpd1/Sirt2/Pnliprp2/Plin5/Pld1/Plce1/Plcb1/Pla2g4b/Phyh/Pck1/Neu3/Neu2/Naga/Lrp1/Lpl/Lpin2/Lpin1/Liph/Lipa/Irs2/Iah1/Hsd17b11/Hexa/Hcar2/Gpld1/Etfbkmt/Ehhadh/Echdc2/Cyp4f40/Cyp4f15/Cyp4f14/Cyp46a1/Cyp39a1/Cyp26b1/Cidea/Ces1f/Ces1d/Cbr1/Bco2/Bco1/Apoc3/Apob/Apoa4/Apoa2/Apoa1/Akr1d1/Akr1b7/Adora1/Acox2/Acox1/Acot2/Acadm/Abhd2	57
GO:0009914	hormone transport	62/1845	375/29008	4.43146e-12	7.04234e-10	4.82537e-10	Vdr/Vamp2/Ttr/Trpm4/Trpm2/Tfr2/Smpd3/Slc8b1/Slc16a10/Scg5/Rph3al/Retn/Ptprn2/Prkn/Pla2g3/Pfkfb2/Per2/Pde8b/Pde4c/Pclo/Pax8/Nr1h4/Nr1d1/Nos2/Nlgn2/Nkx3-1/Lrp1/Kiss1r/Irs2/Inhbb/Inha/Ildr2/Hcar2/Gpld1/Glul/Glrx/Ghrhr/Gabbr1/Fzd4/Foxl2/Fgg/Fgb/Fga/Ffar4/Fam3b/Edn2/Cyp2j5/Crym/Cry2/Cpe/Cd38/Bmp6/Arrb1/Aqp1/Agt/Adora1/Adm/Abcg1/Abcc8/Abcc2/Abcb1a/Abat	62
GO:0006814	sodium ion transport	47/1845	245/29008	9.07702e-12	1.36657e-09	9.36366e-10	Wnk4/Wnk2/Trpm4/Trpm2/Stoml1/Stom/Snta1/Slc9a2/Slc8b1/Slc6a9/Slc6a6/Slc6a20b/Slc6a20a/Slc6a19/Slc5a1/Slc4a8/Slc4a4/Slc4a10/Slc38a3/Slc24a3/Slc22a5/Slc22a4/Slc17a4/Slc17a2/Slc17a1/Slc13a1/Slc12a3/Slc10a5/Slc10a2/Sgk1/Scnn1a/Scn8a/Scn3a/Prss8/Plcb1/Per1/Nkain4/Nedd4l/Mfsd4b1/Klhl3/Klhl24/Glrx/Chp2/Atp4a/Atp2b4/Atp1b1/Atp1a1	47
GO:1905952	regulation of lipid localization	39/1845	183/29008	1.91721e-11	2.8124e-09	1.92704e-09	Shh/Retn/Prap1/Ppara/Plin5/Pla2g3/Osbpl6/Nr1h3/Nkx3-1/Lrp1/Lpl/Irs2/Il1a/Eepd1/Dennd5b/Cyp2j5/Cry2/Crp/Cidea/Ces1f/Ces1d/Cd36/C3/Bmp6/Atp8a2/Apoc3/Apob/Apoa4/Apoa2/Apoa1/Agt/Acsl1/Abcg8/Abcg5/Abcg1/Abca8b/Abca8a/Abca3/Abca1	39
GO:0003018	vascular process in circulatory system	45/1845	234/29008	2.29154e-11	3.27747e-09	2.24571e-09	Vegfa/Trpm4/Tgfbr3/Tbxas1/Sod3/Snta1/Smtnl2/Smpd3/Slc5a1/Slc27a1/Slc22a5/Rgs2/Per2/Pde3a/Ocln/Lrp1/Klf2/Il18/Gpr4/Fgg/Fgb/Fga/Edn2/Ddah1/Cyp2j5/Cx3cl1/Crp/Chrm3/Cd38/Cd36/Bmp6/Bdkrb2/Bbs2/Angpt1/Akap12/Agt/Adrb1/Adra1b/Adora2b/Adora1/Adm/Ace/Abcc8/Abcc2/Abcb1a	45
GO:0042632	cholesterol homeostasis	27/1845	96/29008	2.99372e-11	4.17733e-09	2.86228e-09	Xbp1/Soat2/Rora/Nr5a2/Nr1h4/Nr1h3/Nr1d1/Npc1l1/Malrd1/Lpl/Il18/Hpn/G6pc/Ephx2/Cyp39a1/Ces1f/Ces1d/Apoc3/Apob/Apoa4/Apoa2/Apoa1/Acox1/Abcg8/Abcg5/Abcg1/Abca1	27
GO:0006790	sulfur compound metabolic process	55/1845	326/29008	3.19459e-11	4.35149e-09	2.98162e-09	Xdh/Suox/Sult6b2/Sult1d1/Sult1c2/Sult1b1/Sult1a1/Stat5a/Spock2/Snca/Pipox/Pdk4/Pdk2/Pdk1/Papss2/Oplah/Ndnf/Nat8f4/Nat8f1/Mical2/Mgst1/Mat1a/Hs3st3b1/Hmgcs2/Gstt1/Gstp3/Gstm7/Gstm2/Gstm1/Gstk1/Gsta4/Gsta1/Gpx3/Gpam/Gnmt/Ggt7/Ggt6/Gal3st2/Ehhadh/Ctns/Csad/Clic5/Chst9/Chst8/Chac1/Ces1d/Bgn/Arsg/Angpt1/Acss2/Acsm1/Acsl1/Acot2/Acnat1/Abcc2	55
GO:0006869	lipid transport	61/1845	387/29008	5.06801e-11	6.58957e-09	4.51514e-09	Xkr9/Vldlr/Tmem30b/Stra6l/Stoml1/Stard5/Stard3/Spns3/Soat2/Slco2a1/Slc51b/Slc51a/Slc27a1/Slc10a5/Slc10a2/Shh/Retn/Prap1/Pla2g3/Osbpl6/Nr1h4/Nr1h3/Npc1l1/Nos2/Nkx3-1/Lrp1/Lbp/Kiss1r/Irs2/Il1a/Fzd4/Eepd1/Dennd5b/Cyp2j5/Cry2/Ces1f/Ces1d/Cd36/Bmp6/Bdkrb2/Atp8a2/Apoc3/Apob/Apoa4/Apoa2/Apoa1/Ano7/Agt/Acsl1/Ace/Abcg8/Abcg5/Abcg1/Abcc3/Abcc2/Abcb1a/Abca8b/Abca8a/Abca6/Abca3/Abca1	61
GO:0007586	digestion	32/1845	134/29008	5.37036e-11	6.82752e-09	4.67818e-09	Wnk4/Vdr/Tff3/Tff2/Tff1/Slc5a1/Slc22a5/Slc22a21/Prap1/Pgc/Pbld2/Pbld1/Nr1h3/Npc1l1/Muc13/Isx/Gcnt3/Cyp39a1/Chrm3/Cd36/Capn9/Capn8/Aqp1/Apoa4/Apoa2/Apoa1/Akr1d1/Adrb1/Adm2/Abcg8/Abcg5/Abcb1a	32
GO:0006066	alcohol metabolic process	56/1845	344/29008	8.82652e-11	1.07439e-08	7.36169e-09	Wnt4/Vldlr/Ttr/Sult1b1/Sord/Soat2/Snca/Smpd1/Sgpp2/Retsat/Rdh16f2/Pts/Plpp3/Plcb1/Pck1/Npc1l1/Lrp1/Ipmk/Ip6k2/Ip6k1/Inpp5k/Inpp5j/Hmgcs2/H6pd/Grk3/Fmo5/Ephx2/Dhrs3/Degs2/Cyp46a1/Cyp39a1/Cyp11a1/Clcn2/Ces1f/Ces1d/Cebpa/Cat/Cacna1h/Bmp6/Bmp2/Apoc3/Apob/Apoa4/Apoa2/Apoa1/Aplp2/Aldh3a2/Aldh1a1/Akr1d1/Akr1c21/Akr1c14/Akr1b7/Adh6a/Adh1/Abcg1/Abca1	56
GO:0003352	regulation of cilium movement	17/1845	40/29008	9.22686e-11	1.09973e-08	7.53527e-09	Ttll6/Spag6l/Rsph4a/Efcab1/Drc1/Dnah11/Dnaaf1/Defb1/Cfap69/Cfap45/Cfap43/Cfap206/Ccdc65/Ccdc40/Ccdc39/Bbs2/Bbs1	17
GO:0001822	kidney development	54/1845	327/29008	1.10257e-10	1.26156e-08	8.64411e-09	Zbtb16/Wnt4/Wnk4/Wdpcp/Vegfa/Tns2/Slc5a1/Shh/Rhpn1/Rara/Prom1/Plce1/Pgf/Pdgfd/Pcsk5/Pax8/Notch1/Nkx3-1/Mtss1/Lrp4/Lgr4/Lamb2/Klhl3/Klf15/Il6ra/Id3/Id2/Hspb11/Gpr4/Gpc3/Gcnt3/Frem2/Fgfr2/Enpep/Dync2h1/Dll1/Cys1/Cyp4a32/Cyp4a31/Cyp4a30b/Cyp4a12b/Cyp4a12a/Cfh/Cat/Bmp6/Bmp2/Bcl2l11/Arg2/Aqp11/Aqp1/Aph1c/Angpt1/Agt/Ace	54
GO:0098657	import into cell	43/1845	228/29008	1.21472e-10	1.34819e-08	9.23772e-09	Wnk4/Wnk2/Trpv5/Trpm4/Trpm2/Tfr2/Steap4/Snca/Smpd3/Slc9a2/Slc7a3/Slc7a2/Slc6a9/Slc6a6/Slc6a20b/Slc6a20a/Slc5a1/Slc43a2/Slc39a14/Slc27a1/Slc22a4/Slc18a1/Slc15a1/Slc12a8/Slc12a3/Rgs2/Prkn/Per2/P2rx5/Mapk15/Lrrc8e/Lcn2/Kcnk5/Kcnj2/Irs2/Cd36/Atp4a/Atp1b1/Atp1a1/Agt/Adrb1/Acsl1/Ace2	43
GO:0051047	positive regulation of secretion	63/1845	415/29008	1.22541e-10	1.34819e-08	9.23772e-09	Xbp1/Vdr/Trpm4/Trpm2/Tfr2/Sytl2/Syt1/Snca/Smpd3/Slc4a8/Slc18a1/Rph3al/Retn/Rab3d/Rab3a/Prl2c3/Prl2c2/Prkn/Prkca/Pla2g3/Pink1/Pfkfb2/Nr1h4/Nlgn2/Nkx3-1/Map1lc3b/Malrd1/Lrp1/Kiss1r/Irs2/Inhbb/Il1a/Hyal3/Hcar2/Gpld1/Glul/Glrx/Ghrhr/Gabbr1/Foxl2/Fgr/Fgg/Fgb/Fga/Ffar4/Edn2/Cyp2j5/Cd38/Cd177/Cadps2/Cacna1h/Bmp6/Bmp2/Arrb1/Aqp1/Apbb1/Agt/Adrb1/Adora2b/Adora1/Abcg1/Abat/A1cf	63
GO:0046879	hormone secretion	58/1845	367/29008	1.35441e-10	1.46199e-08	1.00175e-08	Vdr/Vamp2/Trpm4/Trpm2/Tfr2/Smpd3/Slc8b1/Slc16a10/Scg5/Rph3al/Retn/Ptprn2/Prkn/Pla2g3/Pfkfb2/Per2/Pde8b/Pde4c/Pclo/Pax8/Nr1h4/Nr1d1/Nos2/Nlgn2/Nkx3-1/Lrp1/Kiss1r/Irs2/Inhbb/Inha/Ildr2/Hcar2/Gpld1/Glul/Glrx/Ghrhr/Gabbr1/Fzd4/Foxl2/Fgg/Fgb/Fga/Ffar4/Fam3b/Edn2/Cyp2j5/Cry2/Cpe/Cd38/Bmp6/Arrb1/Aqp1/Agt/Adora1/Adm/Abcg1/Abcc8/Abat	58
GO:0048017	inositol lipid-mediated signaling	36/1845	173/29008	2.28486e-10	2.33423e-08	1.5994e-08	Xbp1/Vegfa/Sirt2/Reg1/Rara/Pld1/Plcl2/Plcl1/Plce1/Plcb1/Pik3r1/Pik3ip1/Pik3cd/Pik3c2g/Pik3c2b/Pik3ap1/Pdgfd/Pdgfc/Nyap1/Nkx3-1/Myo16/Muc5ac/Insr/Il18/Gsn/Fgr/F2/Erbb3/Erbb2/Csf1r/Cd28/Cat/Car8/Angpt1/Agt/Adap2	36
GO:0003351	epithelial cilium movement involved in extracellular fluid movement	17/1845	42/29008	2.34334e-10	2.35198e-08	1.61156e-08	Ulk4/Stk36/Spef2/Spag6l/Nme5/Lrrc6/Kif27/Dnah11/Daw1/Cfap54/Cfap53/Cfap45/Cfap43/Cfap221/Ccdc40/Ccdc39/Ccdc103	17
GO:0045444	fat cell differentiation	46/1845	260/29008	2.57632e-10	2.49816e-08	1.71172e-08	Zfp36/Zbtb7c/Zbtb16/Xbp1/Vegfa/Trpm4/Steap4/Sort1/Sirt2/Selenbp1/Rorc/Rora/Rnasel/Rgs2/Retn/Plcb1/Plac8/Pex11a/Per2/Nr1d1/Medag/Lrp3/Lrg1/Lpl/Lpin1/Inhbb/Id2/Grk5/Ffar4/Dlk2/Ddit3/Dact1/Crebl2/Cebpa/Cds1/Bnip3/Bmp2/Bbs9/Bbs2/Bbs1/Atf5/Arl4a/Angptl8/Aloxe3/Aldh6a1/Adrb1	46
GO:0098739	import across plasma membrane	36/1845	180/29008	7.25236e-10	6.31807e-08	4.32911e-08	Wnk4/Wnk2/Trpv5/Trpm4/Trpm2/Slc9a2/Slc7a3/Slc7a2/Slc6a9/Slc6a6/Slc6a20b/Slc6a20a/Slc5a1/Slc43a2/Slc39a14/Slc27a1/Slc22a4/Slc15a1/Slc12a8/Slc12a3/Rgs2/Per2/P2rx5/Lrrc8e/Lcn2/Kcnk5/Kcnj2/Irs2/Cd36/Atp4a/Atp1b1/Atp1a1/Agt/Adrb1/Acsl1/Ace2	36
GO:0016053	organic acid biosynthetic process	49/1845	296/29008	7.2888e-10	6.31807e-08	4.32911e-08	Thnsl2/Tbxas1/Srr/Scd4/Rdh16f2/Prxl2b/Prox1/Pla2g3/Pklr/Per2/Pdk4/Pah/Nr1h3/Nr1d1/Nags/Mlxipl/Malrd1/Lpl/Liph/Hoga1/Gstm7/Glul/Edn2/Dhrs9/Degs1/Cyp4a32/Cyp4a31/Cyp4a30b/Cyp4a12b/Cyp4a12a/Cyp39a1/Csad/Ces1f/Ces1d/Carns1/Atp2b4/Ass1/Apoc3/Apoa4/Apoa1/Aloxe3/Aldh1a1/Akr1d1/Agt/Acss2/Acsm1/Acmsd/Abhd2/Abat	49
GO:0006858	extracellular transport	17/1845	45/29008	8.45017e-10	7.21543e-08	4.94398e-08	Ulk4/Stk36/Spef2/Spag6l/Nme5/Lrrc6/Kif27/Dnah11/Daw1/Cfap54/Cfap53/Cfap45/Cfap43/Cfap221/Ccdc40/Ccdc39/Ccdc103	17
GO:0019221	cytokine-mediated signaling pathway	59/1845	397/29008	1.08696e-09	9.01229e-08	6.17518e-08	Tslp/Traf5/Tnfrsf1a/Thpo/Tff2/Stat5a/Slc27a1/Prkn/Plcb1/Pira2/Pf4/Peli3/Oasl2/Oas3/Oas2/Oas1g/Oas1c/Numbl/Nr1h4/Notch1/Lilra6/Kit/Irf7/Irak3/Irak2/Il7/Il6ra/Il5ra/Il22ra1/Il1r2/Il1a/Il18/Il16/Il15ra/Il13ra1/Il11ra2/Il11ra1/Iigp1/Igtp/Ifi27/Hpx/Gas6/Edn2/Eda/Duox2/Dcst1/Cxcl17/Cx3cl1/Csf1r/Crebrf/Cebpa/Card14/C1qtnf4/Bbs2/Appl2/Apoa1/Angpt1/Aim2/Acsl1	59
GO:0019318	hexose metabolic process	44/1845	256/29008	1.60377e-09	1.31074e-07	8.98113e-08	Tff3/Sord/Sorbs1/Slc39a14/Slc2a8/Rorc/Rora/Prkn/Ppp1r3c/Ppp1r3b/Ppara/Pik3r1/Pgam2/Pfkp/Pfkfb4/Pfkfb2/Per2/Pdk4/Pdk2/Pdk1/Pcx/Pck1/Onecut1/Oas1g/Oas1c/Man1c1/Khk/Irs2/Insr/Inpp5k/H6pd/Gpt/Gpld1/Gnmt/Gfpt1/Gapdhs/Ganc/G6pc/Dyrk2/Cd36/Aldob/Adra1b/Adora2b/Acadm	44
GO:0006638	neutral lipid metabolic process	31/1845	148/29008	3.36785e-09	2.50227e-07	1.71454e-07	Tnxb/Sorl1/Snca/Slc27a1/Slc22a4/Pnliprp2/Plin5/Plce1/Pck1/Nr1h4/Nr1h3/Lpl/Lpin2/Lpin1/Liph/Gpld1/Gpam/G6pc/Dgkg/Dgka/Ces1d/Cd36/Cat/C3/Apoc3/Apob/Apoa4/Apoa2/Apoa1/Acsl1/Abhd2	31
GO:0071248	cellular response to metal ion	33/1845	167/29008	5.02207e-09	3.63687e-07	2.49196e-07	Trpm2/Trf/Tfr2/Syt5/Syt3/Syt11/Syt1/Snca/Smpd3/Smpd1/Slc40a1/Slc25a23/Shh/Rasal1/Rasa4/Mylk/Mt2/Mt1/Id2/Hvcn1/Hpca/Gsn/Gpld1/Cyp2a5/Crp/Chp2/Cebpa/Bnip3/Bmp6/B2m/Atp7b/Aqp1/Aoc1	33
GO:0010565	regulation of cellular ketone metabolic process	31/1845	153/29008	7.78628e-09	5.3669e-07	3.67737e-07	Wnt4/Ugt1a1/Snca/Rdh16f2/Prox1/Ppargc1a/Ppara/Plin5/Pla2g3/Pdk4/Pdk2/Pdk1/Nr1h4/Nr1h3/Nr1d1/Mlxipl/Malrd1/Irs2/H6pd/Etfbkmt/Clcn2/Ces1f/Ces1d/Bmp6/Bmp2/Atp2b4/Appl2/Apoc3/Apoa4/Apoa1/Agt	31
GO:0032368	regulation of lipid transport	31/1845	153/29008	7.78628e-09	5.3669e-07	3.67737e-07	Shh/Retn/Prap1/Pla2g3/Osbpl6/Nr1h3/Nkx3-1/Lrp1/Irs2/Il1a/Eepd1/Dennd5b/Cyp2j5/Cry2/Ces1f/Ces1d/Bmp6/Atp8a2/Apoc3/Apoa4/Apoa2/Apoa1/Agt/Acsl1/Abcg8/Abcg5/Abcg1/Abca8b/Abca8a/Abca3/Abca1	31
GO:0001659	temperature homeostasis	35/1845	188/29008	8.89312e-09	6.05685e-07	4.15012e-07	Vegfa/Trpm2/Thra/Slc27a1/Pth2r/Ppargc1a/Plcl2/Plcl1/Plac8/Per2/Pdgfc/Nr1h3/Nr1d1/Notch1/Mfap2/Lpin1/Lgr4/Lcn2/Ip6k1/Il1a/Il18/Ffar4/Epas1/Edn2/Ddit3/Cidea/Ces1d/Cd36/Arrdc3/Appl2/Aldh1a1/Adrb1/Adora1/Acsl1/Abat	35
GO:0035725	sodium ion transmembrane transport	30/1845	149/29008	1.57185e-08	1.0104e-06	6.92322e-07	Wnk4/Wnk2/Trpm4/Stoml1/Stom/Snta1/Slc9a2/Slc8b1/Slc6a9/Slc6a6/Slc6a20b/Slc6a20a/Slc6a19/Slc5a1/Slc4a8/Slc4a4/Slc24a3/Slc12a3/Scnn1a/Scn8a/Scn3a/Prss8/Plcb1/Nedd4l/Klhl24/Glrx/Atp4a/Atp2b4/Atp1b1/Atp1a1	30
GO:0016052	carbohydrate catabolic process	29/1845	141/29008	1.64642e-08	1.04657e-06	7.17106e-07	Treh/Stbd1/Sord/Slc4a4/Pygb/Ppp1r3c/Ppp1r3b/Ppargc1a/Ppara/Pklr/Pgam2/Pfkp/Pfkfb2/Neu3/Neu2/Naga/Mlxipl/Khk/Insr/Hkdc1/Gapdhs/Gaa/G6pc/Eno4/Cbfa2t3/Aldoc/Aldob/Adrb1/Adra1b	29
GO:0022600	digestive system process	26/1845	117/29008	1.67755e-08	1.05401e-06	7.22204e-07	Wnk4/Vdr/Tff3/Tff2/Tff1/Slc5a1/Slc22a5/Slc22a21/Prap1/Pbld2/Pbld1/Nr1h3/Npc1l1/Muc13/Isx/Gcnt3/Chrm3/Cd36/Aqp1/Apoa4/Apoa2/Apoa1/Adrb1/Abcg8/Abcg5/Abcb1a	26
GO:0031589	cell-substrate adhesion	53/1845	366/29008	1.85095e-08	1.13863e-06	7.80183e-07	Wnt4/Wdpcp/Vegfa/Ttyh1/Tnxb/Tmem8b/Tmeff2/Srcin1/Spock2/Spag6l/Sorbs3/Sorbs1/Sned1/Smoc1/Serpine1/Rhpn1/Plet1/Pik3r1/Pcsk5/Onecut2/Onecut1/Olfm4/Ntng2/Ntn4/Notch1/Ndnf/Mertk/Megf9/Lrp1/Lims2/Lamb2/Jam3/Itgb5/Gas6/Fzd4/Fgg/Fgb/Fga/Fam107a/Eda/Dusp22/Dock1/Dlc1/Cd36/Ccl28/Camsap3/Bst1/Bcl6/Bcl2l11/Apoa1/Angpt1/Agt/Agr2	53
GO:0001894	tissue homeostasis	44/1845	280/29008	2.63144e-08	1.60154e-06	1.09736e-06	Vegfa/Ush1c/Trp53inp2/Trf/Tff3/Tff2/Tff1/Slc28a3/Slc28a2/Slc22a5/Slc22a21/Sftpd/Rho/Rab3d/Prom1/Prkca/Pdk4/Pbld2/Pbld1/Ocln/Oas1g/Oas1c/Notch1/Napsa/Muc5ac/Muc13/Mak/Lipa/Ildr2/Il7/Ihh/Gpr55/Epas1/Csf1r/Crb2/Cd38/Bdkrb2/Bbs2/Bbs1/Angpt1/Aldh1a1/Abcc8/Abcb1a/Abca3	44
GO:1990845	adaptive thermogenesis	31/1845	162/29008	3.17922e-08	1.89462e-06	1.29818e-06	Vegfa/Thra/Sorl1/Pth2r/Ppargc1a/Plcl2/Plcl1/Plac8/Per2/Pdgfc/Nr1h3/Nr1d1/Notch1/Mfap2/Lpin1/Lgr4/Lcn2/Ip6k1/Il18/Ffar4/Epas1/Ddit3/Clic5/Cidea/Ces1d/Cd36/Arrdc3/Appl2/Aldh1a1/Adrb1/Acsl1	31
GO:0001819	positive regulation of cytokine production	65/1845	500/29008	3.55175e-08	2.07342e-06	1.4207e-06	Zfp580/Xbp1/Tslp/Trim15/Tnfrsf1a/Tnfrsf14/Ticam1/Stat5a/Sorl1/Serpine1/Rora/Rara/Pou2af1/Plcb1/Pla2g3/Pik3r1/Oas3/Oas2/Oas1g/Oas1c/Nr1h4/Nos2/Nod1/Nlrp9b/Nlrp10/Nlrc4/Naip5/Mapk13/Lrp1/Lpl/Lbp/Kit/Irf7/Irak3/Il7/Il6ra/Il1a/Il18/Il16/Icosl/Hspb1/Gata4/Fzd5/Flt4/Fgr/Ddit3/Cyp2j6/Cxcl17/Cx3cl1/Csf1r/Ceacam20/Cd46/Cd36/Cd28/Cd200/Casp4/C3/C1qtnf4/B2m/Apoa2/Akap12/Aim2/Agt/Adora2b/Abcc8	65
GO:0009636	response to toxic substance	26/1845	123/29008	4.97659e-08	2.84711e-06	1.95082e-06	Sod3/Slc30a3/Slc22a18/Slc17a3/Scn8a/Scn3a/Prkn/Pink1/Mt2/Mt1/Lcn2/Inmt/Gucy2c/Gstm7/Ephx2/Ddc/Cyp2f2/Ces1d/Cd36/Ass1/Apoa4/Aldh1a7/Aldh1a1/Akr1b7/Abcc2/Abcb1a	26
GO:0005977	glycogen metabolic process	20/1845	78/29008	5.92434e-08	3.25896e-06	2.23302e-06	Stbd1/Sorbs1/Pygb/Ppp1r3c/Ppp1r3b/Per2/Nr1d1/Khk/Irs2/Insr/Inpp5k/Gnmt/Gfpt1/Gaa/G6pc/Dyrk2/Cd36/Adrb1/Adra1b/Acadm	20
GO:0006073	cellular glucan metabolic process	20/1845	78/29008	5.92434e-08	3.25896e-06	2.23302e-06	Stbd1/Sorbs1/Pygb/Ppp1r3c/Ppp1r3b/Per2/Nr1d1/Khk/Irs2/Insr/Inpp5k/Gnmt/Gfpt1/Gaa/G6pc/Dyrk2/Cd36/Adrb1/Adra1b/Acadm	20
GO:0044042	glucan metabolic process	20/1845	78/29008	5.92434e-08	3.25896e-06	2.23302e-06	Stbd1/Sorbs1/Pygb/Ppp1r3c/Ppp1r3b/Per2/Nr1d1/Khk/Irs2/Insr/Inpp5k/Gnmt/Gfpt1/Gaa/G6pc/Dyrk2/Cd36/Adrb1/Adra1b/Acadm	20
GO:0006694	steroid biosynthetic process	31/1845	168/29008	7.60251e-08	4.06486e-06	2.78522e-06	Wnt4/Stard3/Sdr42e1/Prox1/Ppargc1a/Pde8b/Nr1d1/Npc1l1/Malrd1/Il1a/Hsd17b2/Hsd17b11/Hmgcs2/H6pd/Dhrs11/Cyp39a1/Cyp11a1/Clcn2/Ces1f/Ces1d/Cacna1h/Bmp6/Bmp2/Atp1a1/Apob/Apoa4/Apoa1/Akr1d1/Akr1c21/Adora2b/Abcg1	31
GO:0043434	response to peptide hormone	50/1845	351/29008	7.8502e-08	4.15842e-06	2.84933e-06	Xbp1/Vamp2/Tns2/Tgfbr3/Stat5a/Sort1/Sorl1/Sorbs1/Slc39a14/Slc2a8/Slc27a1/Sgk1/Serpina1b/Serpina1a/Retn/Reg3g/Reg3b/Reg1/Prkca/Ppara/Pld1/Plcb1/Pklr/Pik3r1/Pdk4/Pdk2/Pck1/Nr1h4/Lpl/Lpin2/Lpin1/Klf15/Khk/Irs2/Insr/Inpp5k/Inhbb/Il18/Gpld1/Gpam/Ghrhr/Foxo4/Cyp11a1/Cry2/Baiap2l1/Appl2/Apoc3/Aldob/Agt/Adora2b	50
GO:0060249	anatomical structure homeostasis	47/1845	322/29008	9.10667e-08	4.7363e-06	3.24529e-06	Vegfa/Ush1c/Trp53inp2/Trf/Tff3/Tff2/Tff1/Slc28a3/Slc28a2/Slc22a5/Slc22a21/Sftpd/Rho/Rab3d/Prom1/Prkca/Pdk4/Pbld2/Pbld1/Ocln/Oas1g/Oas1c/Notch1/Napsa/Muc5ac/Muc13/Mak/Lipa/Ildr2/Il7/Ihh/Gpr55/Gaa/Fggy/Epas1/Cx3cl1/Csf1r/Crb2/Cd38/Bdkrb2/Bbs2/Bbs1/Angpt1/Aldh1a1/Abcc8/Abcb1a/Abca3	47
GO:0006109	regulation of carbohydrate metabolic process	34/1845	197/29008	9.98884e-08	5.1483e-06	3.52759e-06	Ugt1a1/Tff3/Sorbs1/Snca/Smpd3/Slc4a4/Rorc/Rora/Prkn/Ppp1r3c/Ppp1r3b/Ppargc1a/Ppara/Pfkfb2/Pdk4/Pdk2/Pdk1/Nr1h4/Mlxipl/Khk/Irs2/Insr/Inpp5k/Gpt/Gpld1/Gnmt/Gfpt1/Gapdhs/Dyrk2/Cd36/Cbfa2t3/Adra1b/Adora2b/Acadm	34
GO:0006091	generation of precursor metabolites and energy	57/1845	428/29008	1.06839e-07	5.36857e-06	3.67852e-06	Wdr93/Stbd1/Sorbs1/Snca/Slc4a4/Slc25a23/Sirt3/Shpk/S100b/Pygb/Ppp1r3c/Ppp1r3b/Ppargc1a/Ppara/Pklr/Pink1/Pgam2/Pfkp/Pfkfb2/Per2/Oas1g/Oas1c/Nr1d1/Mlxipl/Mdh1b/Khk/Irs2/Insr/Inpp5k/Hmgcs2/Hkdc1/H6pd/Gnmt/Gfpt1/Gapdhs/Gaa/G6pc/Etfbkmt/Eno4/Dyrk2/Cox7a1/Coq10a/Cd36/Cbfa2t3/Cat/Bnip3/Apoc3/Aldoc/Aldob/Ak9/Ak4/Adrb1/Adra1b/Adh6a/Adh1/Acox1/Acadm	57
GO:0006112	energy reserve metabolic process	21/1845	88/29008	1.06977e-07	5.36857e-06	3.67852e-06	Stbd1/Sorbs1/S100b/Pygb/Ppp1r3c/Ppp1r3b/Per2/Nr1d1/Khk/Irs2/Insr/Inpp5k/Gnmt/Gfpt1/Gaa/G6pc/Dyrk2/Cd36/Adrb1/Adra1b/Acadm	21
GO:0015833	peptide transport	46/1845	314/29008	1.11396e-07	5.49394e-06	3.76442e-06	Trpm4/Trpm2/Tfr2/Tap2/Smpd3/Slc8b1/Slc16a10/Slc15a1/Rph3al/Ptprn2/Prkn/Pfkfb2/Per2/Pde8b/Pde4c/Pclo/Pax8/Nr1h4/Nr1d1/Nos2/Nlgn2/Mmp7/Mgst1/Lrp1/Irs2/Inhbb/Ildr2/Gpld1/Glul/Glrx/Ghrhr/Gabbr1/Fgg/Fgb/Fga/Ffar4/Fam3b/Cpe/Cd38/Arrb1/Aqp1/Adora1/Abcg1/Abcc8/Abca1/Abat	46
GO:0050878	regulation of body fluid levels	51/1845	366/29008	1.18885e-07	5.71545e-06	3.9162e-06	Xdh/Xbp1/Wnk4/Vkorc1/Vegfa/Vdr/Tspan8/Trpv5/Sytl2/Stat5a/Shh/Serpine1/Scnn1a/Proc/Prl2c3/Prl2c2/Prkca/Pf4/Papss2/Oas2/Nr1h3/Nlrp6/Mpig6b/Mertk/Map1lc3b/Inpp5k/Il6ra/Guca2b/Ghrhr/Gas6/Fgg/Fgb/Fga/F8/F2/Entpd2/Cyp26b1/Cx3cl1/Chrm3/Cfh/Cd36/C3/Atp7b/Aqp1/Aloxe3/Agr2/Adrb1/Adora1/Adm/Adamts13/Abat	51
GO:0097006	regulation of plasma lipoprotein particle levels	18/1845	68/29008	1.59404e-07	7.41422e-06	5.08018e-06	Vldlr/Soat2/Pla2g3/Nr1h4/Lrpap1/Lpl/Gpld1/Crp/Ces1d/Cd36/Apoc3/Apob/Apoa4/Apoa2/Apoa1/Abcg1/Abcc8/Abca1	18
GO:0072521	purine-containing compound metabolic process	53/1845	395/29008	2.32373e-07	1.06353e-05	7.28723e-06	Xdh/Uox/Ttr/Sult1b1/Snca/Slc4a4/Rora/Prkn/Ppargc1a/Ppara/Pklr/Pipox/Pgam2/Pfkp/Pfkfb2/Pdk4/Pdk2/Pdk1/Pde9a/Papss2/Oasl2/Nos2/Nme5/Mlxipl/Macrod1/Ldhd/Khk/Insr/Hpca/Hmgcs2/Hkdc1/Gucy2e/Gucy2c/Gpam/Gnmt/Gimap9/Gda/Gapdhs/Eno4/Ehhadh/Ces1d/Cbfa2t3/Aldoc/Aldob/Ak9/Ak4/Adora2b/Adcy9/Acss2/Acsm1/Acsl1/Acot2/Acnat1	53
GO:0042886	amide transport	48/1845	343/29008	2.43241e-07	1.10443e-05	7.5675e-06	Trpm4/Trpm2/Tfr2/Tap2/Smpd3/Slc8b1/Slc27a1/Slc16a10/Slc15a1/Rph3al/Ptprn2/Prkn/Pfkfb2/Per2/Pde8b/Pde4c/Pclo/Pax8/Nr1h4/Nr1d1/Nos2/Nlgn2/Mmp7/Mgst1/Lrp1/Irs2/Inhbb/Ildr2/Gpld1/Glul/Glrx/Ghrhr/Gabbr1/Fgg/Fgb/Fga/Ffar4/Fam3b/Cpe/Cd38/Arrb1/Aqp1/Adora1/Abcg1/Abcc8/Abcb1a/Abca1/Abat	48
GO:0070374	positive regulation of ERK1 and ERK2 cascade	36/1845	227/29008	3.73977e-07	1.62085e-05	1.1106e-05	Vegfa/Thpo/Tff2/Rara/Prkca/Pdgfd/Pdgfc/Pde8a/Notch1/Nod1/Ndrg4/Mturn/Map3k12/Lrp1/Il1a/Gpr55/Glipr2/Gata4/Gas6/Flt4/Fgg/Fgfr3/Fgfr2/Fgb/Fga/Ffar4/Denn2b/Cxcl17/Cx3cl1/Csf1r/Cd36/C3/Bmp2/Arrb1/Angpt1/Akap12	36
GO:0006090	pyruvate metabolic process	24/1845	120/29008	4.74397e-07	1.99561e-05	1.36738e-05	Srr/Slc4a4/Ppargc1a/Ppara/Pklr/Pgam2/Pfkp/Pfkfb2/Pdk4/Pdk2/Pdk1/Pcx/Pck1/Mlxipl/Kyat1/Khk/Insr/Hoga1/Hkdc1/Gapdhs/Eno4/Cbfa2t3/Aldoc/Aldob	24
GO:0007288	sperm axoneme assembly	11/1845	28/29008	5.23109e-07	2.12249e-05	1.45432e-05	Ttc12/Spef2/Spag6l/Pla2g3/Iqcg/Cfap69/Cfap44/Cfap43/Cfap206/Bbs2/Armc2	11
GO:0120316	sperm flagellum assembly	11/1845	28/29008	5.23109e-07	2.12249e-05	1.45432e-05	Ttc12/Spef2/Spag6l/Pla2g3/Iqcg/Cfap69/Cfap44/Cfap43/Cfap206/Bbs2/Armc2	11
GO:0002683	negative regulation of immune system process	58/1845	460/29008	5.32301e-07	2.14457e-05	1.46945e-05	Zfp608/Zc3h12d/Tsc22d3/Tnfrsf21/Tnfrsf14/Tmem178/Tmem176b/Tmem176a/Tff2/Tcta/Tap2/Syt11/Stat5a/Sirt2/Shh/Sftpd/Serpinb9b/Rara/Plcl2/Plcb1/Pik3r1/Pglyrp1/Olfm4/Oas3/Oas1g/Oas1c/Nr1h3/Nr1d1/Nlrp6/Mertk/Masp1/Irak3/Ihh/Id2/Hspb1/Gpr55/Gpam/Fgr/Erbb2/Dusp22/Dtx1/Dpp4/Dcst1/Cx3cl1/Clec2d/Cd59a/Cd46/Cd300a/Cd200/Ccl28/C4bp/Bcl6/Arg2/Apoa2/Apoa1/Apcs/Angpt1/Adora1	58
GO:0042908	xenobiotic transport	12/1845	34/29008	6.22275e-07	2.47225e-05	1.69397e-05	Slc22a4/Slc22a18/Slc18a1/Slc17a3/Nr1i2/Abcc6/Abcc3/Abcc2/Abcb1a/Abca8b/Abca8a/Abca3	12
GO:0001818	negative regulation of cytokine production	42/1845	292/29008	6.43047e-07	2.53715e-05	1.73844e-05	Zfp36/Tnfrsf21/Tnfrsf1a/Syt11/Sftpd/Serpinb1a/Rnf128/Rara/Ppara/Pglyrp1/Peli3/Pdcd4/Oas3/Oas1g/Oas1c/Nr1h4/Nlrp6/Mertk/Lgr4/Lbp/Klf2/Irak3/Inhbb/Il1r2/Gbp4/Gas6/Ffar4/F2/Errfi1/Dll1/Ddit3/Cx3cl1/Cidea/Cd59a/Cd200/Bcl6/Arrb1/Arg2/Appl2/Apoa2/Apoa1/Angpt1	42
GO:0042403	thyroid hormone metabolic process	12/1845	35/29008	8.92132e-07	3.35782e-05	2.30076e-05	Sult1b1/Slc16a10/Pax8/Iyd/Hpn/Duoxa2/Duoxa1/Duox2/Dio3/Dio1/Crym/Cpq	12
GO:0032640	tumor necrosis factor production	31/1845	188/29008	1.0022e-06	3.74745e-05	2.56773e-05	Zg16/Zfp36/Tnfrsf1a/Ticam1/Syt11/Rara/Pik3r1/Oas3/Oas2/Oas1g/Oas1c/Nr1h4/Nod1/Lpl/Lbp/Irak3/Il1a/Il18/Hspb1/Gas6/Fzd5/Errfi1/Cyp2j6/Cx3cl1/Cidea/Cd36/C1qtnf4/Arg2/Angpt1/Akap12/Abcc8	31
GO:0018958	phenol-containing compound metabolic process	24/1845	125/29008	1.03237e-06	3.8352e-05	2.62786e-05	Sult1d1/Sult1b1/Sult1a1/Snca/Slc16a10/Rnf180/Prkn/Pnkd/Pax8/Maob/Iyd/Hpn/Epas1/Duoxa2/Duoxa1/Duox2/Dio3/Dio1/Ddc/Cyp2d22/Ctns/Crym/Cpq/Abat	24
GO:0042060	wound healing	48/1845	361/29008	1.10134e-06	4.03896e-05	2.76747e-05	Xbp1/Wnt4/Vkorc1/Vegfa/Tspan8/Tmeff2/Syt11/Smpd1/Shh/Serpine1/Reg3g/Rab3a/Proc/Prkca/Ppl/Ppara/Plpp3/Plet1/Pf4/Papss2/Nlrp6/Ndnf/Mylk/Mpig6b/Mertk/Il6ra/Il1a/Gpr4/Gata4/Gas6/Fgg/Fgb/Fga/F8/F2/Erbb2/Entpd2/Duox2/Cx3cl1/Crp/Cfh/Cd36/C3/Aqp1/Adrb1/Adamts13/Abcc8/Abat	48
GO:0044058	regulation of digestive system process	15/1845	55/29008	1.12184e-06	4.08792e-05	2.80102e-05	Wnk4/Tff2/Slc22a5/Slc22a21/Prap1/Nr1h3/Isx/Aqp1/Apoa4/Apoa2/Apoa1/Adrb1/Abcg8/Abcg5/Abcb1a	15
GO:0031669	cellular response to nutrient levels	32/1845	199/29008	1.19225e-06	4.28769e-05	2.9379e-05	Zfyve1/Xbp1/Wnt4/Vdr/Slc38a3/Scd4/Rragd/Rnf152/Ppara/Pik3c2b/Pdk4/Pdk2/Pck1/Nupr1l/Nr1h4/Nim1k/Map1lc3b/Map1lc3a/Lpl/Krt20/Inhbb/Glul/Gas6/Gabarapl1/Fam107a/Elapor1/Cpeb4/Cadps2/Brsk1/Bmf/Aoc1/Alb	32
GO:0002793	positive regulation of peptide secretion	24/1845	126/29008	1.19914e-06	4.28769e-05	2.9379e-05	Trpm4/Trpm2/Tfr2/Rph3al/Prkn/Pfkfb2/Nr1h4/Nlgn2/Lrp1/Irs2/Gpld1/Glul/Glrx/Ghrhr/Gabbr1/Fgg/Fgb/Fga/Ffar4/Cd38/Arrb1/Adora1/Abcg1/Abat	24
GO:0050727	regulation of inflammatory response	46/1845	342/29008	1.32671e-06	4.71437e-05	3.23026e-05	Zfp36/Tslp/Tnfrsf1a/Tff2/Syt11/Stat5a/Snca/Slc7a2/Shpk/Serpine1/Rora/Proc/Prkca/Ppara/Pla2g3/Pik3ap1/Pglyrp1/Pdcd4/Nr1h4/Nr1h3/Nr1d1/Nlrp6/Nlrp10/Lrrc19/Lpl/Lbp/Il16/Gpr4/Ffar4/Duoxa2/Duoxa1/Cxcl17/Cx3cl1/Cebpa/Cd28/Cd200/Casp4/Casp12/C3/Bst1/Bcl6/Apoa1/Agt/Adora2b/Adora1/Ace	46
GO:0032963	collagen metabolic process	23/1845	119/29008	1.5256e-06	5.32192e-05	3.64655e-05	Wnt4/Tnxb/Tns2/Tgfbr3/Smpd3/Serpine1/Retn/Nr1h4/Mrc2/Mmp7/Mmp23/Mmp19/Mmp15/Il6ra/Il18/Ihh/Fgfr3/F2/Errfi1/Cyp2j6/Creb3l1/Adora2b/Adamts2	23
GO:0050892	intestinal absorption	13/1845	43/29008	1.61105e-06	5.48618e-05	3.75911e-05	Vdr/Slc5a1/Prap1/Npc1l1/Isx/Gcnt3/Cd36/Apoa4/Apoa2/Apoa1/Abcg8/Abcg5/Abcb1a	13
GO:0010959	regulation of metal ion transport	55/1845	443/29008	1.67876e-06	5.6387e-05	3.86361e-05	Wnk4/Wnk2/Vdr/Vamp2/Usp2/Trf/Tmem38a/Stoml1/Stom/Snta1/Snca/Smim6/Slc8b1/Slc6a9/Slc31a2/Sgk1/Serpine1/Saraf/S100a1/Prss8/Plcb1/Per1/P2rx5/Nkain4/Nedd4l/Mylk/Lrrc55/Lrrc26/Lcn2/Klhl24/Kcnj2/Kcnab2/Inpp5k/Il16/Hpca/Gstm7/Grin1/Glrx/Galr2/Fhl1/F2/Efhb/Cx3cl1/Cbarp/B2m/Atp2c2/Atp2b4/Atp1b1/Atp1a1/Amigo1/Agt/Adrb1/Adora1/Ace/Abcc8	55
GO:0043467	regulation of generation of precursor metabolites and energy	26/1845	147/29008	1.90971e-06	6.3153e-05	4.32721e-05	Sorbs1/Slc4a4/Slc25a23/Ppp1r3c/Ppp1r3b/Ppargc1a/Ppara/Pink1/Oas1g/Oas1c/Mlxipl/Khk/Irs2/Insr/Inpp5k/Gfpt1/Gapdhs/Etfbkmt/Dyrk2/Cox7a1/Cd36/Cbfa2t3/Bnip3/Apoc3/Ak4/Adra1b	26
GO:0031667	response to nutrient levels	47/1845	358/29008	2.02783e-06	6.66736e-05	4.56844e-05	Zfyve1/Zfp36/Xbp1/Wnt4/Vdr/Suox/Sorl1/Slc38a3/Sirt2/Scd4/Rragd/Rnf152/Prl2c3/Prl2c2/Ppargc1a/Ppara/Pik3c2b/Pdk4/Pdk2/Pck1/Nupr1l/Nr1h4/Nim1k/Map1lc3b/Map1lc3a/Lpl/Krt20/Insr/Inhbb/Glul/Gas6/Gabarapl1/Fam107a/Elapor1/Ddit3/Cpeb4/Clic5/Cfh/Cadps2/Brsk1/Bmf/Bbs2/Appl2/Aoc1/Alb/Adrb1/Acadm	47
GO:0051091	positive regulation of DNA-binding transcription factor activity	38/1845	267/29008	2.78535e-06	8.70764e-05	5.96643e-05	Vegfa/Trim5/Trim31/Trim30d/Trim15/Trim14/Trim12c/Trim12a/Traf5/Ticam1/Tgfbr3/Stk36/Shh/Ppp2r5b/Ppargc1a/Plpp3/Pink1/Nod1/Nlrc4/Nkx3-1/Map3k13/Kit/Irak3/Irak2/Il18/Hdac5/Fzd4/Fank1/Eda/Ddit3/Cx3cl1/Cd36/Cd200/Cat/Card14/Bmp2/Aim2/Adgrf1	38
GO:0042742	defense response to bacterium	57/1845	473/29008	2.80501e-06	8.72144e-05	5.97589e-05	Zg16/Wfdc15b/Tslp/Trf/Tnfrsf1a/Tnfrsf14/Syt11/Sirt2/Sftpd/Serpine1/Reg3g/Reg3b/Pld1/Plac8/Pglyrp1/Pgc/Peli3/Oas3/Oas2/Oas1g/Oas1c/Nr1h4/Nos2/Nod1/Nlrp6/Nlrp10/Nlrc4/Naip6/Naip5/Naip2/Naip1/Muc5b/Mr1/Mpeg1/Mmp7/Lypd8/Lcn2/Lbp/Irgm2/Il22ra1/Iigp1/Igtp/Hp/Gbp9/Gbp8/Gbp4/Fgr/Fgb/Fga/F2/Dmbt1/Defb1/Cd36/B2m/Arg2/Aqp1/Adm	57
GO:0034765	regulation of ion transmembrane transport	59/1845	497/29008	3.05039e-06	9.29045e-05	6.36577e-05	Wnk4/Wnk2/Vamp2/Tmem38a/Tmem37/Stoml1/Stom/Snta1/Snca/Smim6/Slc6a9/Slc43a2/Slc31a2/Scn8a/Scn3a/S100a1/Rgs2/Rasgrf1/Prss8/Prkca/Ppargc1a/Plcb1/Per2/P2rx5/Nlgn2/Nedd4l/Lrrc55/Lrrc26/Lcn2/Klhl24/Kcnj2/Kcnh3/Kcnd1/Kcnc3/Kcnab2/Hvcn1/Hpca/Gstm7/Glrx/Galr2/Fhl1/F2/Dapk1/Cx3cl1/Clic5/Clcn2/Chrm3/Cbarp/Cacna2d4/Cacna1h/Atp4a/Atp2b4/Atp1b1/Amigo1/Agt/Adrb1/Ace2/Abcc8/Abcb1a	59
GO:0009100	glycoprotein metabolic process	44/1845	331/29008	3.05297e-06	9.29045e-05	6.36577e-05	Tmem59/St8sia6/St8sia4/St6galnac2/St3gal5/St3gal1/Spock2/Slc51b/Slc4a10/Sgsh/Serpina1b/Serpina1a/Porcn/Plcb1/Neu2/Ndnf/Mgat4a/Mgat3/Man1c1/Man1a/Itm2c/Itm2b/Insr/Ihh/Gfpt1/Gcnt3/Ganc/Gal3st2c/Gal3st2/Fut2/Fbxo44/Fbxo2/Extl1/Chst9/Chst8/Ces2a/Cela1/Bmp2/Bgn/Bace2/B4galnt2/B3gnt7/Aqp11/Apcs	44
GO:0007368	determination of left/right symmetry	24/1845	133/29008	3.25446e-06	9.80421e-05	6.71779e-05	Tbx6/Shh/Pcsk5/Notch1/Lrrc6/Lefty1/Ihh/Ift172/Gata4/Enkur/Dync2h1/Drc1/Dnah11/Dnaaf1/Dll1/Daw1/Dand5/Daam2/Cfap53/Cfap52/Cfap45/Ccdc40/Ccdc39/Ccdc103	24
GO:0009855	determination of bilateral symmetry	25/1845	142/29008	3.25607e-06	9.80421e-05	6.71779e-05	Tbx6/Shh/Pcsk5/Notch1/Lrrc6/Lefty1/Ihh/Ift172/Gata4/Enkur/Dync2h1/Drc1/Dnah11/Dnaaf1/Dll1/Ddit3/Daw1/Dand5/Daam2/Cfap53/Cfap52/Cfap45/Ccdc40/Ccdc39/Ccdc103	25
GO:0032102	negative regulation of response to external stimulus	50/1845	398/29008	3.49691e-06	0.000104475	7.15859e-05	Zfp36/Wnt4/Tspan8/Tnfrsf1a/Tff2/Tap2/Syt11/Sirt2/Serpine1/Serpinb9b/Sema6d/Sema6b/Sema4g/Sema4a/Sema3d/Rtn4rl1/Rora/Proc/Ppara/Pglyrp1/Oas3/Oas1g/Oas1c/Nr1h4/Nr1h3/Nr1d1/Notch1/Nlrp6/Irak3/Grin1/Fgg/Fgb/Fga/Ffar4/F2/Dpp4/Dcst1/D130043K22Rik/Cxcl17/Cx3cl1/Clec2d/Cd200/Bbs2/Arg2/Apoa1/Aph1c/Aph1b/Adora1/Abcc8/Abat	50
GO:0048732	gland development	57/1845	477/29008	3.63941e-06	0.000107881	7.39196e-05	Xdh/Xbp1/Wnt4/Vegfa/Vdr/Thra/Tgm2/Tgfbr3/Tgfa/Tfcp2l1/Stat5a/Shh/Rxra/Rap1gap/Prox1/Proc/Prl2c3/Prl2c2/Pck1/Pax8/Onecut2/Onecut1/Oas2/Ntn4/Ntn1/Notch4/Notch1/Nkx3-1/Lims2/Irs2/Irf6/Insr/Il18/Igfbp5/Id2/Hpn/Hp/Ghrhr/Fgfr2/Ezh1/Elf3/Eda/Duox2/Dnaaf1/Cobl/Clcn2/Cela1/Cebpa/Ccdc40/Ccdc39/Cbx7/Bmp2/Bcl2l11/Atp7b/Atp2c2/Apoa1/Acadm	57
GO:0035296	regulation of tube diameter	28/1845	171/29008	3.77418e-06	0.000109605	7.51005e-05	Trpm4/Tgfbr3/Tbxas1/Sod3/Snta1/Smtnl2/Smpd3/Rgs2/Per2/Klf2/Fgg/Fgb/Fga/Edn2/Cyp2j5/Cx3cl1/Crp/Chrm3/Cd38/Bdkrb2/Bbs2/Agt/Adrb1/Adra1b/Adora2b/Adora1/Adm/Ace	28
GO:0097746	blood vessel diameter maintenance	28/1845	171/29008	3.77418e-06	0.000109605	7.51005e-05	Trpm4/Tgfbr3/Tbxas1/Sod3/Snta1/Smtnl2/Smpd3/Rgs2/Per2/Klf2/Fgg/Fgb/Fga/Edn2/Cyp2j5/Cx3cl1/Crp/Chrm3/Cd38/Bdkrb2/Bbs2/Agt/Adrb1/Adra1b/Adora2b/Adora1/Adm/Ace	28
GO:0055067	monovalent inorganic cation homeostasis	27/1845	164/29008	5.02674e-06	0.000140971	9.65924e-05	Tmprss3/Tmem106b/Slc9a2/Slc4a8/Slc4a4/Slc4a3/Slc4a10/Slc12a8/Slc12a3/Sgk1/Scnn1a/Rab39/Pdk4/Pdk2/Il1a/Hvcn1/Chp2/Atp6v0d1/Atp6v0a1/Atp4a/Atp1b1/Atp1a1/Aqp11/Anpep/Agt/Adora1/Ace	27
GO:0050673	epithelial cell proliferation	56/1845	471/29008	5.13824e-06	0.000142698	9.77761e-05	Zfp580/Zfp36/Xdh/Xbp1/Wdr13/Vegfa/Vdr/Tgfbr3/Tgfa/Stat5a/Shh/Sgpp2/Serpinb1a/Rida/Reg3g/Reg1/Rap1gap/Prox1/Prl2c2/Prkca/Pold4/Plxnb3/Pik3cd/Pgf/Nr1d1/Notch1/Nkx3-1/Mtss1/Lrg1/Lims2/Lgr4/Kit/Irf6/Il18/Ihh/Igfbp5/Ift172/Ift122/Id2/Hpn/Gpc3/Glul/Flt4/Fgfr3/Fgfr2/Fgfbp1/Errfi1/Erbb2/Dll4/Bmp6/Bmp2/B2m/Atoh8/Aqp11/Apoa1/Adora2b	56
GO:0060191	regulation of lipase activity	18/1845	85/29008	5.36179e-06	0.000146769	0.000100566	Sort1/Snca/Rgs2/Plin5/Nr1h3/Lrp1/Hpca/Gpr55/Fgfr3/Fgfr2/Dlc1/Camk2b/Apoc3/Apoa4/Apoa2/Apoa1/Angptl8/Agt	18
GO:0048588	developmental cell growth	38/1845	275/29008	5.65798e-06	0.000153409	0.000105115	Vegfa/Trim46/Tmem108/Syt3/Syt1/Spag6l/Sema6d/Sema6b/Sema4g/Sema4a/Sema3d/Rnf157/Rgs2/Reg1/Rasal1/Raph1/Prkn/Ppara/Olfm1/Ntn1/Nrn1/Nedd4l/Map3k13/Lrp1/Lamb2/Gata4/Flrt1/Edn2/Draxin/Dclk1/D130043K22Rik/Csf1r/Cobl/Cdh4/Akap13/Agt/Adrb1/Adra1b	38
GO:0001666	response to hypoxia	32/1845	214/29008	5.84844e-06	0.000157084	0.000107633	Vldlr/Vegfa/Sod3/Slc2a8/Sirt2/Rora/Ppara/Pink1/Pgf/Pdk1/Notch1/Nos2/Nkx3-1/Ndnf/Il18/Hif3a/Fndc1/Epas1/Egln3/Dpp4/Ddah1/Cd38/Cbfa2t3/Cat/Bnip3/Bmp2/Atp1b1/Aqp1/Ak4/Adora1/Acot2/Abat	32
GO:0071827	plasma lipoprotein particle organization	12/1845	41/29008	5.90817e-06	0.000157212	0.000107721	Soat2/Pla2g3/Nr1h4/Lpl/Ces1d/Apoc3/Apob/Apoa4/Apoa2/Apoa1/Abcg1/Abca1	12
GO:0032869	cellular response to insulin stimulus	31/1845	208/29008	8.6962e-06	0.000222102	0.000152183	Xbp1/Vamp2/Tns2/Sorl1/Sorbs1/Slc39a14/Slc2a8/Slc27a1/Sgk1/Prkca/Plcb1/Pklr/Pik3r1/Pdk4/Pdk2/Pck1/Nr1h4/Lpl/Lpin2/Lpin1/Irs2/Insr/Inpp5k/Inhbb/Gpld1/Gpam/Ghrhr/Foxo4/Baiap2l1/Appl2/Agt	31
GO:0006081	cellular aldehyde metabolic process	15/1845	64/29008	8.74065e-06	0.000222246	0.000152282	Wnt4/Pnkd/Khk/Hyi/Hoga1/Clcn2/Cacna1h/Bmp6/Bmp2/Bco2/Bco1/Aldob/Aldh3b1/Aldh3a2/Adh1	15
GO:0007589	body fluid secretion	21/1845	114/29008	9.40367e-06	0.000235958	0.000161677	Xdh/Xbp1/Wnk4/Vegfa/Vdr/Sytl2/Stat5a/Prl2c3/Prl2c2/Oas2/Nr1h3/Nlrp6/Map1lc3b/Guca2b/Ghrhr/Chrm3/Atp7b/Aqp1/Agr2/Adrb1/Adora1	21
GO:1901888	regulation of cell junction assembly	32/1845	220/29008	1.04803e-05	0.000255259	0.000174902	Wnt4/Wdpcp/Vegfa/Snca/Sema4a/Rab17/Prkca/Pik3r1/Ntng2/Ntn1/Nlgn2/Nedd4l/Lrtm2/Lrp1/Lrfn3/Lingo4/Grin1/Fzd5/Flrt1/Fam107a/Dusp22/Dlc1/Clstn3/Clstn2/Camsap3/Amigo2/Amigo1/Agt/Adgre5/Adgrb2/Ace2/Ace	32
GO:0019915	lipid storage	18/1845	89/29008	1.05668e-05	0.000255259	0.000174902	Zfyve1/Stat5a/Ppara/Plin5/Nr1h3/Lpl/Hexa/Cry2/Crp/Cidea/Ces1f/Ces1d/Cds1/Cd36/C3/Apob/Apoa1/Abcg1	18
GO:0016045	detection of bacterium	8/1845	19/29008	1.05744e-05	0.000255259	0.000174902	Pglyrp1/Nod1/Nlrc4/Naip6/Naip5/Naip2/Naip1/Dmbt1	8
GO:1904478	regulation of intestinal absorption	8/1845	19/29008	1.05744e-05	0.000255259	0.000174902	Prap1/Isx/Apoa4/Apoa2/Apoa1/Abcg8/Abcg5/Abcb1a	8
GO:0050678	regulation of epithelial cell proliferation	49/1845	403/29008	1.07001e-05	0.00025613	0.000175499	Zfp580/Zfp36/Xdh/Xbp1/Wdr13/Vegfa/Vdr/Tgfbr3/Tgfa/Stat5a/Shh/Sgpp2/Rida/Reg3g/Reg1/Rap1gap/Prox1/Prl2c2/Prkca/Pold4/Plxnb3/Pik3cd/Pgf/Nr1d1/Notch1/Nkx3-1/Mtss1/Lrg1/Lims2/Il18/Ihh/Ift172/Ift122/Hpn/Gpc3/Glul/Flt4/Fgfr3/Fgfr2/Fgfbp1/Errfi1/Erbb2/Dll4/Bmp6/Bmp2/B2m/Atoh8/Aqp11/Adora2b	49
GO:0034372	very-low-density lipoprotein particle remodeling	6/1845	10/29008	1.10377e-05	0.000262951	0.000180173	Nr1h4/Lpl/Apoc3/Apoa4/Apoa2/Apoa1	6
GO:0042593	glucose homeostasis	38/1845	283/29008	1.10769e-05	0.000262951	0.000180173	Xbp1/Trpm4/Slc8b1/Slc39a14/Rph3al/Ptprn2/Prkn/Pik3r1/Pdk4/Pdk2/Pde8b/Pde4c/Pck1/Oas1g/Oas1c/Nr1h4/Nr1d1/Mlxipl/Lrp1/Klf15/Insr/Inpp5k/Igfbp5/Hkdc1/Gpld1/Gas6/G6pc/Fam3b/Cry2/Cebpa/Cd36/Bace2/Arrb1/Appl2/Apoc3/Adra1b/Abcg1/Abcc8	38
GO:0048639	positive regulation of developmental growth	32/1845	221/29008	1.15191e-05	0.000272317	0.00018659	Vegfa/Tgfbr3/Syt3/Syt1/Stat5a/Serpine1/Rnf157/Reg1/Rasal1/Prox1/Prkn/Plcb1/Ntn1/Notch1/Nedd4l/Map3k13/Lrp1/Insr/Il7/Gpam/Ghrhr/Gata4/Fgfr2/Dll1/Dio3/Cdh4/C3/Bbs2/Atp8a2/Agt/Agr2/Adrb1	32
GO:0048771	tissue remodeling	30/1845	202/29008	1.29297e-05	0.000295219	0.000202282	Vegfa/Vdr/Trf/Tgfbr3/Stat5a/Rab3d/Prkca/Pdk4/Nos2/Mitf/Lrp1/Lipa/Lgr4/Il7/Il1a/Il18/Ihh/Igfbp5/Gpr55/Gata4/Flt4/Fgfr3/Epas1/Elf3/Dll4/Csf1r/Cela1/Cd38/Agt/Adra1b	30
GO:1990138	neuron projection extension	30/1845	203/29008	1.42627e-05	0.000313835	0.000215038	Vegfa/Trim46/Tmem108/Syt3/Syt1/Spag6l/Sema6d/Sema6b/Sema4g/Sema4a/Sema3d/Rnf157/Reg1/Rasal1/Raph1/Prkn/Olfm1/Ntn1/Nrn1/Nedd4l/Map3k13/Lrp1/Lamb2/Flrt1/Edn2/Draxin/Dclk1/D130043K22Rik/Csf1r/Cdh4	30
GO:0046939	nucleotide phosphorylation	20/1845	109/29008	1.61579e-05	0.000351378	0.000240762	Slc4a4/Ppargc1a/Ppara/Pklr/Pgam2/Pfkp/Pfkfb2/Nme5/Mlxipl/Khk/Insr/Hkdc1/Gapdhs/Eno4/Cbfa2t3/Aldoc/Aldob/Ak9/Ak8/Ak4	20
GO:0007162	negative regulation of cell adhesion	40/1845	310/29008	1.70783e-05	0.000363215	0.000248873	Zfp608/Zc3h12d/Vegfa/Tnfrsf21/Tnfrsf14/Srcin1/Shh/Sftpd/Serpine1/Ppara/Plxnb3/Plet1/Pik3r1/Notch4/Notch1/Nat8f1/Muc1/Lrp1/Jam3/Ihh/Hspb1/Fzd4/Fgg/Fam107a/Erbb3/Erbb2/Dusp22/Dtx1/Dlc1/Cd300a/Ccl28/Bmp6/Bmp2/Bcl6/B4galnt2/Ass1/Arg2/Apoa1/Angpt1/Abat	40
GO:0051604	protein maturation	41/1845	321/29008	1.72061e-05	0.000364579	0.000249808	Tspan5/Tspan33/Tmprss4/Tmprss2/Tmem59/Tfr2/Sorl1/Shh/Serpine1/Scg5/Pcsk5/Notch4/Nlrp6/Nlrc4/Myrfl/Klk1/Il1r2/Ihh/Ift172/Hpn/Hp/Gsn/Fgg/Fgb/Fga/Dync2h1/Duoxa2/Ctse/Cpm/Cpe/Cideb/Chst8/Chac1/Casp4/Casp12/Atp7b/Aph1c/Aph1b/Angptl8/Ambp/Adamts2	41
GO:0000041	transition metal ion transport	20/1845	110/29008	1.85809e-05	0.000389381	0.000266802	Trpm2/Trf/Tfr2/Tcn2/Steap4/Slc6a9/Slc40a1/Slc39a14/Slc31a2/Slc30a3/Slc22a17/Scara5/Lcn2/Hpx/Fth1/B2m/Atp7b/Atp2c2/Abcc2/1700013F07Rik	20
GO:0071692	protein localization to extracellular region	48/1845	401/29008	1.97546e-05	0.000409478	0.000280572	Trpm4/Trpm2/Tango2/Srcin1/Slc8b1/Rph3al/Rab3d/Rab3a/Ptprn2/Prkn/Porcn/Pfkfb2/Per2/Pde8b/Pde4c/Pclo/Nr1h4/Nr1h3/Nr1d1/Nos2/Nlgn2/Malrd1/Lrp1/Krt20/Irs2/Inhbb/Ildr2/Il1a/Hcar2/Gpld1/Glul/Glrx/Fgg/Fgb/Fga/Fam3b/Dand5/Cd38/Cd200/Arrb1/Apbb1/Afm/Adrb1/Abcg1/Abcc8/Abca1/Abat/A1cf	48
GO:0055076	transition metal ion homeostasis	23/1845	138/29008	2.00039e-05	0.000411663	0.00028207	Trf/Tmprss6/Tfr2/Steap4/Slc6a9/Slc40a1/Slc39a14/Slc31a2/Slc30a3/Slc22a17/Scara5/Mt2/Mt1/Lcn2/Hpx/Fth1/Epas1/Cybrd1/Bmp6/B2m/Atp7b/Atp6v0d1/Aplp2	23
GO:0010712	regulation of collagen metabolic process	13/1845	53/29008	2.03898e-05	0.0004181	0.00028648	Wnt4/Serpine1/Retn/Nr1h4/Il6ra/Il18/Ihh/Fgfr3/F2/Errfi1/Cyp2j6/Creb3l1/Adora2b	13
GO:0019693	ribose phosphate metabolic process	46/1845	379/29008	2.05422e-05	0.000419722	0.000287591	Xdh/Uox/Sult1b1/Snca/Slc4a4/Rora/Prkn/Ppargc1a/Ppara/Pklr/Pipox/Pgam2/Pfkp/Pfkfb2/Pdk4/Pdk2/Pdk1/Pde9a/Papss2/Nme5/Mlxipl/Ldhd/Khk/Insr/Hmgcs2/Hkdc1/Gucy2e/Gucy2c/Gpam/Gimap9/Gda/Gapdhs/Eno4/Ehhadh/Ces1d/Cbfa2t3/Aldoc/Aldob/Ak9/Ak4/Adcy9/Acss2/Acsm1/Acsl1/Acot2/Acnat1	46
GO:0046916	cellular transition metal ion homeostasis	20/1845	111/29008	2.13247e-05	0.000431462	0.000295636	Trf/Tmprss6/Tfr2/Steap4/Slc6a9/Slc40a1/Slc39a14/Slc31a2/Slc30a3/Scara5/Mt2/Mt1/Lcn2/Hpx/Fth1/Cybrd1/Bmp6/Atp7b/Atp6v0d1/Aplp2	20
GO:0045598	regulation of fat cell differentiation	24/1845	148/29008	2.13431e-05	0.000431462	0.000295636	Zfp36/Zbtb7c/Zbtb16/Xbp1/Vegfa/Trpm4/Sort1/Sirt2/Rorc/Rora/Nr1d1/Medag/Lrp3/Lpl/Lpin1/Id2/Ffar4/Dlk2/Ddit3/Dact1/Crebl2/Cebpa/Cds1/Bmp2	24
GO:0140115	export across plasma membrane	14/1845	61/29008	2.2348e-05	0.00044548	0.000305241	Slc4a4/Slc40a1/Slc35g1/Slc27a1/Slc22a18/Slc17a3/Kcnt2/Kcnk5/Atp4a/Atp1b1/Atp1a1/Abcc2/Abcb1a/Abca1	14
GO:0034329	cell junction assembly	51/1845	439/29008	2.4909e-05	0.000486363	0.000333254	Wnt4/Wdpcp/Vegfa/Ugt8a/Tns1/Sorbs1/Snca/Shank2/Sema4a/Rhpn1/Rab17/Prkca/Pik3r1/Pclo/Ocln/Ntng2/Ntn1/Nr1h4/Nlgn2/Nfasc/Nedd4l/Myo6/Lrtm2/Lrp4/Lrp1/Lrfn3/Lingo4/Lgi2/Jam3/Grin1/Fzd5/Flrt1/Fam107a/Dusp22/Dnm3/Dlc1/Ctnnd2/Clstn3/Clstn2/Cldn9/Cldn8/Cldn23/Camsap3/Amigo2/Amigo1/Agt/Adgrf1/Adgre5/Adgrb2/Ace2/Ace	51
GO:0035592	establishment of protein localization to extracellular region	47/1845	394/29008	2.61809e-05	0.000506017	0.00034672	Trpm4/Trpm2/Tango2/Srcin1/Slc8b1/Rph3al/Rab3d/Rab3a/Ptprn2/Prkn/Porcn/Pfkfb2/Per2/Pde8b/Pde4c/Pclo/Nr1h4/Nr1h3/Nr1d1/Nos2/Nlgn2/Malrd1/Lrp1/Krt20/Irs2/Inhbb/Ildr2/Il1a/Hcar2/Gpld1/Glul/Glrx/Fgg/Fgb/Fga/Fam3b/Cd38/Cd200/Arrb1/Apbb1/Afm/Adrb1/Abcg1/Abcc8/Abca1/Abat/A1cf	47
GO:0051222	positive regulation of protein transport	40/1845	317/29008	2.86887e-05	0.000532884	0.000365129	Xbp1/Vamp2/Trpm4/Trpm2/Tnfrsf1a/Tmem30b/Stom/Sorl1/Slc51b/Shh/Rph3al/Prkn/Pik3r1/Pfkfb2/Oaz3/Nr1h4/Nlgn2/Malrd1/Lrp1/Irs2/Il1a/Hpca/Hcar2/Gpld1/Glul/Glrx/Gas6/Fgg/Fgb/Fga/Erbb2/Crebrf/Chp2/Cd38/Arrb1/Apbb1/Adrb1/Abcg1/Abat/A1cf	40
GO:1903522	regulation of blood circulation	35/1845	264/29008	3.16697e-05	0.000584459	0.000400468	Trpm4/Tmem38a/Thra/Tbxas1/Snta1/Smtnl2/Slc4a3/S100a1/Rgs2/Prkca/Pik3r1/Per2/Nos2/Kcnj2/Gata4/Gaa/Fgg/Fgb/Fga/Epas1/Edn2/Cx3cl1/Chrm3/Cd38/Cacna1h/Atp2b4/Atp1b1/Atp1a1/Agt/Adrb1/Adra1b/Adora1/Adm/Ace2/Ace	35
GO:0071805	potassium ion transmembrane transport	29/1845	202/29008	3.4074e-05	0.000620819	0.000425382	Wnk4/Wnk2/Vamp2/Tmem38a/Slc9a2/Slc24a3/Slc12a8/Slc12a3/Nedd4l/Lrrc55/Lrrc26/Klhl24/Kcnt2/Kcnt1/Kcnn1/Kcnk5/Kcnj2/Kcnh3/Kcnd1/Kcnc3/Kcnab2/Hpn/Galr2/Fhl1/Atp4a/Atp1b1/Atp1a1/Amigo1/Abcc8	29
GO:0006953	acute-phase response	11/1845	41/29008	3.56954e-05	0.000644206	0.000441407	Serpina1b/Saa3/Reg3g/Reg3b/Lbp/Itih4/Il1a/Hp/F8/F2/Crp	11
GO:0010743	regulation of macrophage derived foam cell differentiation	8/1845	22/29008	3.76595e-05	0.000670451	0.000459389	Ppara/Pla2g3/Lpl/Il18/Crp/Cd36/Apob/Abcg1	8
GO:0042573	retinoic acid metabolic process	9/1845	28/29008	3.81306e-05	0.000670451	0.000459389	Rdh16f2/Dhrs9/Cyp2s1/Cyp2c55/Cyp26b1/Bco2/Aldh1a1/Adh6a/Adh1	9
GO:0045927	positive regulation of growth	40/1845	321/29008	3.82043e-05	0.000670451	0.000459389	Vegfa/Tgfbr3/Tfcp2l1/Syt3/Syt1/Stat5a/Slc44a4/Sgk1/Serpine1/Rnf157/Reg1/Rasal1/Prox1/Prkn/Plcb1/Ntn1/Notch1/Nedd4l/Map3k13/Lrp1/Insr/Il7/Hpn/Gpam/Ghrhr/Gata4/Flt4/Fgfr2/F2/Erbb2/Dll1/Dio3/Cdh4/Cd38/C3/Bbs2/Atp8a2/Agt/Agr2/Adrb1	40
GO:0009743	response to carbohydrate	29/1845	204/29008	4.09646e-05	0.000714507	0.000489576	Xbp1/Vamp2/Trpm4/Slc39a14/Ptprn2/Prkn/Prkca/Plcb1/Pfkfb2/Pde8b/Pde4c/Pck1/Nr1h4/Nr1d1/Mlxipl/Mapk13/Lrp1/Khk/Irs2/Ildr2/Gpld1/Gpam/Glul/Gas6/Arrb1/Apoc3/Apob/Apoa2/Abcg1	29
GO:0099587	inorganic ion import across plasma membrane	19/1845	107/29008	4.18742e-05	0.000719406	0.000492933	Wnk4/Wnk2/Trpv5/Trpm4/Trpm2/Slc9a2/Slc6a9/Slc5a1/Slc39a14/Slc12a8/Slc12a3/P2rx5/Lcn2/Kcnk5/Kcnj2/Atp4a/Atp1b1/Atp1a1/Adrb1	19
GO:0050792	regulation of viral process	26/1845	174/29008	4.26769e-05	0.000728819	0.000499383	Zfp36/Trim5/Trim31/Trim30d/Trim15/Trim14/Trim12c/Trim12a/Tmprss4/Tmprss2/Stom/Rnasel/Prox1/Ppara/Pcx/Oasl2/Oas3/Oas2/Oas1g/Oas1c/Nr5a2/Notch1/Mdfic/Inpp5k/Gsn/Apcs	26
GO:0051148	negative regulation of muscle cell differentiation	14/1845	65/29008	4.76586e-05	0.000794913	0.00054467	Xbp1/Tcf23/Sox6/Shh/Rgs2/Ppara/Plpp7/Pdcd4/Notch1/Id2/Hdac5/Foxo4/Dll1/Bmp2	14
GO:0010506	regulation of autophagy	34/1845	259/29008	4.98873e-05	0.000829667	0.000568483	Xbp1/Trp53inp2/Trim5/Trim30d/Trim14/Trim12c/Trim12a/Tmem59/Ticam1/Snca/Sirt2/Rufy4/Rragd/Rnf152/Rab39b/Qsox1/Prkn/Pink1/Nrbp2/Nod1/Nlrp6/Mapk15/Iigp1/Igtp/Gata4/Elapor1/Depp1/Ddit3/Dapk1/Ctsa/Bnip3/Bmf/Bcl2l11/Atp6v0a1	34
GO:0050767	regulation of neurogenesis	51/1845	451/29008	5.06739e-05	0.000837877	0.000574109	Vegfa/Trim46/Trf/Tnik/Tgm2/Syngap1/Sorl1/Smarcd3/Sirt2/Shh/Sgk1/Sema6d/Sema6b/Sema4g/Sema4a/Sema3d/Prl2c2/Plxnb3/Per2/Numbl/Ntn1/Nr1d1/Notch1/Mup20/Map3k13/Lrp4/Lrp1/Kit/Id2/Fgfr3/Fbxo31/F2/Draxin/Dll4/Dll1/Dixdc1/Daam2/D130043K22Rik/Cx3cl1/Cul7/Cdh4/Camk2b/Bmp2/Baiap2/Bag1/B2m/Atf5/Appl2/Amigo1/Ace/Abcc8	51
GO:0035023	regulation of Rho protein signal transduction	17/1845	91/29008	5.38085e-05	0.000879538	0.000602655	Rasgrf1/Mcf2l/Gpr55/Gpr4/Eps8l3/Eps8l2/Eps8/Dlc1/Bcl6/Arrb1/Arhgef28/Arhgef18/Apoc3/Apoa1/Akap13/Adra1b/Abca1	17
GO:0043030	regulation of macrophage activation	13/1845	58/29008	5.67736e-05	0.000917519	0.000628679	Tff2/Syt11/Snca/Slc7a2/Shpk/Rora/Nr1h3/Nr1d1/Muc5b/Lbp/Cx3cl1/Cebpa/Cd200	13
GO:1903131	mononuclear cell differentiation	54/1845	489/29008	5.87605e-05	0.000941649	0.000645213	Zfp608/Zbtb16/Xbp1/Wnt4/Vegfa/Trpm2/Tox/Tmem176b/Tmem176a/Stat5a/St3gal1/Shh/Sema4a/Rorc/Rora/Rara/Pou2af1/Plcl2/Pik3r1/Pglyrp1/Pck1/Onecut1/Mr1/Mertk/Ly6d/Kit/Il7/Il6ra/Il1a/Il18/Il15ra/Il11ra1/Ihh/Id2/Hspb1/Hdac5/Gimap1/Gas6/Fzd5/Erbb2/Dtx1/Dpp4/Dock10/Dnajb9/Dll4/Dll1/Cyp26b1/Cd46/Cd28/Btnl6/Bcl6/B2m/Apcs/Adgrg3	54
GO:0071496	cellular response to external stimulus	37/1845	295/29008	6.37972e-05	0.00101103	0.000692756	Zfyve1/Xbp1/Wnt4/Vdr/Slc38a3/Scd4/Rragd/Rnf152/Ppara/Pik3c2b/Pdk4/Pdk2/Pck1/Nupr1l/Nr1h4/Nim1k/Map1lc3b/Map1lc3a/Lpl/Krt20/Kif26a/Inhbb/Glul/Gas6/Gabarapl1/Fam107a/Elapor1/Cpeb4/Cadps2/Brsk1/Bmp6/Bmf/Atp1a1/Aqp1/Aoc1/Alb/Adora2b	37
GO:0051048	negative regulation of secretion	28/1845	199/29008	6.6271e-05	0.00104293	0.000714608	Wnk4/Tnfrsf1a/Tff2/Syt11/Srcin1/Snca/Prkn/Pnkd/Pde8b/Pde4c/Nr1h3/Notch1/Maob/Inhbb/Inha/Gabbr1/Ffar4/Erbb3/Edn2/Cry2/Cd300a/Cd200/Cbarp/Anpep/Adora1/Ace/Abcc8/Abat	28
GO:0043270	positive regulation of ion transport	40/1845	329/29008	6.63565e-05	0.00104293	0.000714608	Wnk4/Wnk2/Syt1/Snca/Slc6a9/Slc38a3/Slc18a1/Sgk1/Serpine1/S100a1/Prss8/Plcb1/Pla2g3/Pink1/P2rx5/Nedd4l/Mylk/Lrrc55/Lrrc26/Lcn2/Kcnj2/Il1a/Gstm7/Grin1/Glrx/Galr2/Gabbr1/Fhl1/F2/Cx3cl1/Atp2c2/Atp1b1/Amigo1/Agt/Adrb1/Adora1/Ace2/Abcc8/Abcb1a/Abat	40
GO:0060192	negative regulation of lipase activity	7/1845	18/29008	7.09944e-05	0.00109477	0.00075013	Sort1/Rgs2/Plin5/Apoc3/Apoa2/Apoa1/Angptl8	7
GO:0072148	epithelial cell fate commitment	7/1845	18/29008	7.09944e-05	0.00109477	0.00075013	Rara/Prox1/Notch1/Gata4/Fgfr3/Dll1/Atoh1	7
GO:0050919	negative chemotaxis	11/1845	44/29008	7.26232e-05	0.00111025	0.000760741	Unc5c/Sema6d/Sema6b/Sema4g/Sema4a/Sema3d/Rtn4rl1/Ntn1/Lrtm2/Lgr4/Apoa1	11
GO:2000377	regulation of reactive oxygen species metabolic process	24/1845	160/29008	7.76673e-05	0.00115712	0.000792854	Xdh/Snca/Sirt2/Prkn/Ppara/Plin5/Pink1/Lcn2/Insr/Il18/Hvcn1/Grin1/F2/Duoxa2/Duoxa1/Ctns/Crp/Cd36/Cd177/Cbr1/Bnip3/Bco2/Arg2/Agt	24
GO:0002697	regulation of immune effector process	48/1845	424/29008	8.08099e-05	0.00119153	0.00081643	Xbp1/Trpm4/Tnfsf13/Tnfrsf14/Ticam1/Tap2/Stat5a/Serpinb9b/Rara/Pla2g3/Pglyrp1/Pgc/Pck1/Mr1/Masp1/Lbp/Kit/Irak3/Il18/Hpx/H2-T23/H2-T10/H2-Q2/H2-Q10/Fzd5/Fgr/Dusp22/Dpp4/Dnajb9/Clec2d/Cfhr2/Cfh/Cd59a/Cd46/Cd36/Cd300a/Cd28/Cd177/C4bp/C3/Bcl6/B2m/Azgp1/Appl2/Apoa2/Apoa1/Angpt1/Adora2b	48
GO:0072593	reactive oxygen species metabolic process	32/1845	244/29008	8.33431e-05	0.00122258	0.000837705	Xdh/Sod3/Snca/Sirt2/Prkn/Ppara/Plin5/Pink1/Pdk4/Nos2/Lcn2/Insr/Il18/Hvcn1/Grin1/Gpx3/F2/Duoxa2/Duoxa1/Duox2/Ctns/Crp/Cd36/Cd177/Cbr1/Cat/Bnip3/Bco2/Arg2/Apoa4/Agt/Acox1	32
GO:1904951	positive regulation of establishment of protein localization	40/1845	333/29008	8.6579e-05	0.0012668	0.000868004	Xbp1/Vamp2/Trpm4/Trpm2/Tnfrsf1a/Tmem30b/Stom/Sorl1/Slc51b/Shh/Rph3al/Prkn/Pik3r1/Pfkfb2/Oaz3/Nr1h4/Nlgn2/Malrd1/Lrp1/Irs2/Il1a/Hpca/Hcar2/Gpld1/Glul/Glrx/Gas6/Fgg/Fgb/Fga/Erbb2/Crebrf/Chp2/Cd38/Arrb1/Apbb1/Adrb1/Abcg1/Abat/A1cf	40
GO:0018108	peptidyl-tyrosine phosphorylation	39/1845	322/29008	8.82633e-05	0.00128815	0.000882633	Vegfa/Tslp/Tnfrsf1a/Tnfrsf14/Tgfa/Stat5a/Srcin1/Prkca/Ppp2r5b/Plpp3/Pdgfd/Pdgfc/Lrp4/Kit/Insr/Il7/Il6ra/Il18/Hpx/Gas6/Flt4/Fgr/Fgfr3/Fgfr2/Errfi1/Erbb3/Erbb2/Dyrk2/Dusp22/Csf1r/Cd36/Cd300a/Bst1/Bmp6/Aplp2/Angpt1/Agt/Adora1/Ace	39
GO:0060759	regulation of response to cytokine stimulus	21/1845	132/29008	9.04661e-05	0.00131266	0.000899426	Tslp/Tnfrsf1a/Prkn/Peli3/Oas3/Oas1g/Oas1c/Nr1h4/Irf7/Irak3/Irak2/Il7/Il1r2/Igtp/Hpx/Gas6/Dcst1/Crebrf/C1qtnf4/Apoa1/Angpt1	21
GO:0051017	actin filament bundle assembly	25/1845	172/29008	9.38542e-05	0.00135591	0.000929062	Wnt4/Ush1c/Tmeff2/Synpo/Spag6l/Sorbs3/Sorbs1/Shroom1/Rhpn1/Prkn/Pik3r1/Mtss1/Kiss1r/Itgb5/Inpp5k/Fam107a/Eps8/Dlc1/Cx3cl1/Baiap2l1/Baiap2/Asap3/Arrb1/Arhgef18/Apoa1	25
GO:0007416	synapse assembly	27/1845	193/29008	9.78539e-05	0.00139606	0.000956577	Snca/Shank2/Sema4a/Rab17/Prkca/Pik3r1/Pclo/Ntng2/Ntn1/Nlgn2/Myo6/Lrtm2/Lrp4/Lrfn3/Lingo4/Lgi2/Grin1/Fzd5/Flrt1/Dnm3/Clstn3/Clstn2/Amigo2/Amigo1/Adgrf1/Adgre5/Adgrb2	27
GO:0090407	organophosphate biosynthetic process	52/1845	476/29008	0.000105039	0.00148605	0.00101824	Tbpl1/Snca/Slc27a1/Sh3yl1/Prkn/Ppargc1a/Ppara/Pld1/Pklr/Pik3r1/Pik3cd/Pik3c2g/Pik3c2b/Pgap4/Pdk4/Pdk2/Pdk1/Pcx/Papss2/Oasl2/Nr1h4/Nos2/Nme5/Naprt/Mocs1/Lpin1/Ldhd/Ipmk/Ip6k2/Ip6k1/Hpca/Hmgcs2/Gucy2e/Gucy2c/Gpam/Entpd8/Dgkg/Dgka/Ckmt1/Chpt1/Cds1/Apoa2/Apoa1/Ak9/Ak8/Ak4/Adora2b/Adcy9/Acss2/Acsl1/Abca8b/Abca8a	52
GO:0015697	quaternary ammonium group transport	7/1845	19/29008	0.000106239	0.00148605	0.00101824	Slc6a20b/Slc6a20a/Slc44a4/Slc25a29/Slc22a5/Slc22a4/Slc22a21	7
GO:0010563	negative regulation of phosphorus metabolic process	50/1845	453/29008	0.000109622	0.00151486	0.00103797	Xdh/Xbp1/Ttc36/Styxl1/Srcin1/Sorl1/Snca/Smpd1/Slc27a1/Sirt2/Rgs2/Ptprh/Prkn/Prkca/Prkar1b/Ppp1r1b/Ppargc1a/Ppara/Plpp3/Pik3ip1/Ocln/Niban1/Mlxipl/Mapk8ip1/Lrp1/Lpin1/Irs2/Irak3/Insr/Inpp5k/Inpp5j/Inca1/Il18/Hspb1/Hpn/Hpca/Gbp4/Errfi1/Dusp22/Deptor/Cry2/Cep85/Cd300a/Cbfa2t3/Bmp2/Bdkrb2/Bag1/Arrb1/Angpt1/Agt	50
GO:0045936	negative regulation of phosphate metabolic process	50/1845	453/29008	0.000109622	0.00151486	0.00103797	Xdh/Xbp1/Ttc36/Styxl1/Srcin1/Sorl1/Snca/Smpd1/Slc27a1/Sirt2/Rgs2/Ptprh/Prkn/Prkca/Prkar1b/Ppp1r1b/Ppargc1a/Ppara/Plpp3/Pik3ip1/Ocln/Niban1/Mlxipl/Mapk8ip1/Lrp1/Lpin1/Irs2/Irak3/Insr/Inpp5k/Inpp5j/Inca1/Il18/Hspb1/Hpn/Hpca/Gbp4/Errfi1/Dusp22/Deptor/Cry2/Cep85/Cd300a/Cbfa2t3/Bmp2/Bdkrb2/Bag1/Arrb1/Angpt1/Agt	50
GO:0050808	synapse organization	53/1845	489/29008	0.000110977	0.00152988	0.00104827	Tmem108/Synpo/Syngap1/Srcin1/Sorbs1/Snta1/Snca/Shank2/Sema4a/Rab3a/Rab39b/Rab17/Prkca/Pik3r1/Pclo/Ntng2/Ntn1/Nlgn2/Ngef/Nfasc/Ndrg1/Myo6/Malat1/Lzts3/Lrtm2/Lrp4/Lrfn3/Lingo4/Lgi2/Lamb2/Insr/Grin1/Fzd5/Frmpd4/Flrt1/Fgfr2/Erbb2/Dock10/Dnm3/Dact1/Cttnbp2/Ctnnd2/Clstn3/Clstn2/Camk2b/C3/Baiap2/Apbb1/Amigo2/Amigo1/Adgrf1/Adgre5/Adgrb2	53
GO:1901616	organic hydroxy compound catabolic process	14/1845	70/29008	0.000112018	0.00154052	0.00105556	Sult1b1/Sord/Ldhd/Inpp5k/Inpp5j/Dio3/Cyp4f40/Cyp4f15/Cyp4f14/Cyp46a1/Cyp39a1/Akr1d1/Akr1b7/Adh1	14
GO:2000243	positive regulation of reproductive process	18/1845	106/29008	0.000120108	0.0016168	0.00110782	Wnt4/Vegfa/Sirt2/Shh/Retn/Plcb1/Pde3a/Mapk15/Insr/Inhbb/Il18/Hyal3/Defb1/Cfap69/Ccdc87/Camk2b/Cacna1h/Abcb1a	18
GO:0060977	coronary vasculature morphogenesis	9/1845	32/29008	0.000122844	0.00164298	0.00112576	Vegfa/Tgfbr3/Shh/Rxra/Notch1/Gata4/Fgfr2/Angpt1/Ace	9
GO:0014820	tonic smooth muscle contraction	6/1845	14/29008	0.000126413	0.00166638	0.00114179	Smpd3/Mylk/Edn2/Cd38/Bbs2/Agt	6
GO:0034309	primary alcohol biosynthetic process	6/1845	14/29008	0.000126413	0.00166638	0.00114179	Wnt4/H6pd/Clcn2/Cacna1h/Bmp6/Bmp2	6
GO:0042363	fat-soluble vitamin catabolic process	6/1845	14/29008	0.000126413	0.00166638	0.00114179	Cyp4f40/Cyp4f15/Cyp4f14/Cyp26b1/Cbr3/Cbr1	6
GO:0032922	circadian regulation of gene expression	14/1845	71/29008	0.00013145	0.00172089	0.00117914	Usp2/Rorc/Rora/Ppargc1a/Ppara/Per2/Per1/Nr1d1/Npas2/Lgr4/Id3/Id2/Gfpt1/Cry2	14
GO:0030004	cellular monovalent inorganic cation homeostasis	18/1845	107/29008	0.000135931	0.00176741	0.00121102	Tmprss3/Tmem106b/Slc9a2/Slc4a8/Slc4a4/Slc4a3/Slc4a10/Sgk1/Rab39/Il1a/Hvcn1/Atp6v0d1/Atp6v0a1/Atp4a/Atp1b1/Atp1a1/Aqp11/Agt	18
GO:0050886	endocrine process	18/1845	107/29008	0.000135931	0.00176741	0.00121102	Vdr/Retn/Nkx3-1/Inhbb/Inha/Hcar2/Fzd4/Foxl2/Enpep/Edn2/Cyp2j5/Cry2/Bmp6/Aqp1/Agt/Adrb1/Ace2/Ace	18
GO:0043114	regulation of vascular permeability	11/1845	47/29008	0.000138274	0.00178974	0.00122632	Vegfa/Pde3a/Ocln/Il18/Gpr4/Ddah1/Bmp6/Angpt1/Akap12/Adm/Abcc8	11
GO:0045744	negative regulation of G protein-coupled receptor signaling pathway	13/1845	63/29008	0.000139921	0.0018029	0.00123534	Snca/Rph3al/Rnf157/Rgs2/Grk5/Grk4/Grk3/Camk2b/Atp2b4/Arrdc3/Arrb1/Aplp1/Adm	13
GO:0006813	potassium ion transport	31/1845	240/29008	0.000141309	0.0018167	0.00124479	Wnk4/Wnk2/Vamp2/Tmem38a/Slc9a2/Slc24a3/Slc12a8/Slc12a3/Nedd4l/Lrrc55/Lrrc26/Klhl24/Kcnt2/Kcnt1/Kcnn1/Kcnk5/Kcnj2/Kcnh3/Kcnd1/Kcnc3/Kcnab2/Hpn/Galr2/Fhl1/Atp4a/Atp1b1/Atp1a1/Aqp1/Amigo1/Adora1/Abcc8	31
GO:0009896	positive regulation of catabolic process	53/1845	494/29008	0.000143652	0.00183444	0.00125695	Zfp36/Zer1/Zc3h12d/Xbp1/Trp53inp2/Trim5/Trim30d/Trim14/Trim12c/Trim12a/Tmem59/Ticam1/Sorl1/Snca/Slc4a4/Sirt2/Sgsm3/Rufy4/Rnf180/Rnf152/Rnf144b/Rida/Prkn/Plin5/Pink1/Oaz3/Nod1/Nedd4l/Mlxipl/Mapk15/Lrp1/Irs2/Insr/Igtp/Herpud1/Gpld1/Gpc3/Gapdhs/Elapor1/Ddit3/Dapk1/Dact1/Crebrf/Cpeb3/Cbfa2t3/C4bp/Bnip3/Bcl2l11/Apoa4/Apoa2/Apoa1/Adra1b/Adora1	53
GO:0010742	macrophage derived foam cell differentiation	8/1845	26/29008	0.000146337	0.00186043	0.00127476	Ppara/Pla2g3/Lpl/Il18/Crp/Cd36/Apob/Abcg1	8
GO:0043171	peptide catabolic process	8/1845	26/29008	0.000146337	0.00186043	0.00127476	Ggt7/Enpep/Cpq/Cpe/Chac1/Anpep/Adamts13/Ace	8
GO:0050890	cognition	41/1845	354/29008	0.00015852	0.0019888	0.00136272	Ttc36/Thra/Syt11/Synpo/Syngap1/Sobp/Shank2/Sgk1/S100b/Rcan2/Prkn/Prkca/Prkar1b/Ppp1r1b/Plcb1/Pde8b/Ndrg4/Mup20/Mgat3/Lcn2/Kit/Grin1/Foxo6/Fam107a/Dop1b/Dnah11/Ctns/Ctnnd2/Cpeb3/Cbr3/Brsk1/B2m/Aph1c/Aph1b/Apbb1/Agt/Adrb1/Adra1b/Adora1/Adgrf1/Abcc8	41
GO:0042073	intraciliary transport	11/1845	48/29008	0.000169157	0.00210136	0.00143984	Ttc30b/Ttc21a/Mak/Lca5l/Kif17/Ift172/Ift122/Hspb11/Dync2h1/Cilk1/Bbs1	11
GO:0010595	positive regulation of endothelial cell migration	18/1845	109/29008	0.000173145	0.00213945	0.00146594	Zfp580/Vegfa/Stat5a/Shh/Prox1/Prl2c2/Prkca/Plpp3/Pik3cd/Lcn2/Hspb1/Gpld1/Flt4/Fgfbp1/Atoh8/Angpt1/Agt/Adora2b	18
GO:1902106	negative regulation of leukocyte differentiation	18/1845	109/29008	0.000173145	0.00213945	0.00146594	Zfp608/Tmem178/Tmem176b/Tmem176a/Tcta/Shh/Rara/Pik3r1/Pglyrp1/Ihh/Id2/Hspb1/Gpr55/Erbb2/Dtx1/Clec2d/Bcl6/Apcs	18
GO:0009895	negative regulation of catabolic process	37/1845	311/29008	0.000189661	0.00232345	0.00159202	Zfp36/Vegfa/Ttc36/Traf5/Tent5c/Tent5b/Tent5a/Sorl1/Snca/Sirt2/Shh/Qsox1/Ppargc1a/Ppara/Plin5/Pink1/Nrbp2/Nos2/Mgat3/Irak3/Hcar2/Gpld1/Gata4/Etfbkmt/Ctsa/Cirbp/Cidea/Cbfa2t3/Bmf/Atraid/Atp2b4/Aqp11/Apoc3/Apoa2/Adra1b/Adora1/2700046G09Rik	37
GO:0032528	microvillus organization	8/1845	27/29008	0.000196408	0.0023796	0.00163049	Ush1c/Tnik/Rap1gap/Prl2c2/Pld1/Myo1a/Cdhr5/Cdhr2	8
GO:0016032	viral process	40/1845	346/29008	0.00019674	0.0023796	0.00163049	Zfp36/Trim5/Trim31/Trim30d/Trim15/Trim14/Trim12c/Trim12a/Tnfrsf14/Tmprss4/Tmprss2/Stom/Smpd1/Rnasel/Prox1/Prkn/Ppara/Pik3c2g/Pcx/Pcsk5/Oasl2/Oas3/Oas2/Oas1g/Oas1c/Nr5a2/Notch1/Mst1r/Mdfic/Inpp5k/Ifi27/Hpn/Gsn/Gas6/Csf1r/Crp/Bcl2l11/AU040320/Apcs/Ace2	40
GO:0032530	regulation of microvillus organization	6/1845	15/29008	0.000199348	0.00239595	0.00164169	Ush1c/Rap1gap/Prl2c2/Pld1/Cdhr5/Cdhr2	6
GO:0007596	blood coagulation	24/1845	170/29008	0.000201976	0.00241738	0.00165638	Vkorc1/Tspan8/Shh/Serpine1/Proc/Prkca/Pf4/Papss2/Mpig6b/Mertk/Il6ra/Gas6/Fgg/Fgb/Fga/F8/F2/Entpd2/Cx3cl1/Cfh/Cd36/C3/Adamts13/Abat	24
GO:0071695	anatomical structure maturation	35/1845	290/29008	0.000211566	0.00251635	0.00172419	Zbtb16/Xbp1/Vegfa/Thbs3/Tfcp2l1/Tbx6/Sirt2/Rxfp2/Plcb1/Pla2g3/Pde3a/Ntn4/Notch1/Nfasc/Map3k13/Lhx6/Klf2/Ihh/Id2/Grin1/Ghrhr/Fzd5/Fgfr3/Farp2/Epas1/Dmc1/Defb1/Ddit3/Cebpa/Catsperd/Catsperb/C3/Bmp2/Angptl8/Abhd2	35
GO:0048708	astrocyte differentiation	15/1845	83/29008	0.000213155	0.00252476	0.00172995	Tspan2/Sox6/Shh/Plpp3/Nr1d1/Notch1/Lrp1/Lamb2/Id2/Fgfr3/F2/Dll1/Bmp2/Atf5/Agt	15
GO:0007626	locomotory behavior	33/1845	268/29008	0.000218171	0.00257883	0.001767	Usp2/Tmod1/Sobp/Snca/Slc4a10/Slc22a5/Shank2/Selenop/Scn8a/Rcan2/Prkn/Ppp1r1b/Npas2/Nlgn2/Myo6/Id2/Hexa/Grin2d/Grin1/Gng7/Gaa/Fzd4/Eps8/Dpp4/Ctns/Arrdc3/Aplp2/Aph1c/Aph1b/Ankfn1/Adra1b/Adam22/Abat	33
GO:0060560	developmental growth involved in morphogenesis	34/1845	280/29008	0.000230347	0.00269492	0.00184654	Vegfa/Trim46/Tmem108/Syt3/Syt1/Spag6l/Shh/Sema6d/Sema6b/Sema4g/Sema4a/Sema3d/Rnf157/Reg1/Rasal1/Raph1/Prkn/Olfm1/Ntn1/Nrn1/Notch1/Nedd4l/Map3k13/Lrp1/Lamb2/Flrt1/Fgfr2/Edn2/Draxin/Dclk1/D130043K22Rik/Csf1r/Cobl/Cdh4	34
GO:0019217	regulation of fatty acid metabolic process	17/1845	102/29008	0.00023149	0.00270277	0.00185192	Snca/Ppargc1a/Ppara/Plin5/Pla2g3/Pdk4/Pdk2/Pdk1/Nr1h3/Mlxipl/Irs2/Etfbkmt/Appl2/Apoc3/Apoa4/Apoa1/Agt	17
GO:0048469	cell maturation	28/1845	214/29008	0.000233414	0.00271415	0.00185972	Xbp1/Vegfa/Tfcp2l1/Tbx6/Sirt2/Rxfp2/Plcb1/Pla2g3/Pde3a/Ntn4/Nfasc/Map3k13/Lhx6/Klf2/Ihh/Id2/Ghrhr/Fzd5/Farp2/Epas1/Dmc1/Defb1/Cebpa/Catsperd/Catsperb/C3/Angptl8/Abhd2	28
GO:0014046	dopamine secretion	10/1845	42/29008	0.000237728	0.00275312	0.00188642	Syt5/Syt3/Syt11/Syt1/Snca/Slc18a1/Rab3a/Pink1/Gabbr1/Abat	10
GO:0014059	regulation of dopamine secretion	10/1845	42/29008	0.000237728	0.00275312	0.00188642	Syt5/Syt3/Syt11/Syt1/Snca/Slc18a1/Rab3a/Pink1/Gabbr1/Abat	10
GO:0050817	coagulation	24/1845	173/29008	0.000263954	0.00302017	0.0020694	Vkorc1/Tspan8/Shh/Serpine1/Proc/Prkca/Pf4/Papss2/Mpig6b/Mertk/Il6ra/Gas6/Fgg/Fgb/Fga/F8/F2/Entpd2/Cx3cl1/Cfh/Cd36/C3/Adamts13/Abat	24
GO:0002532	production of molecular mediator involved in inflammatory response	16/1845	94/29008	0.000272993	0.00311735	0.00213599	Ticam1/Slc7a2/Serpine1/Ppara/Pld3/Pla2g3/Per1/Pdcd4/Pbxip1/Nos2/Lbp/Il1r2/F2/Ephx2/Cd300a/Appl2	16
GO:0030100	regulation of endocytosis	30/1845	238/29008	0.00027542	0.00312126	0.00213867	Vegfa/Trf/Tfr2/Syt11/Snph/Snca/Smpd1/Sirt2/Serpine1/Rab4a/Rab17/Prkca/Nr1h3/Neu3/Lrpap1/Lrp1/Lbp/Insr/Hpca/Gpc3/Dll1/Cd36/Cd300a/Cd177/C3/B2m/Arrb1/Appl2/Apoc3/Angpt1	30
GO:0043524	negative regulation of neuron apoptotic process	25/1845	184/29008	0.000275517	0.00312126	0.00213867	Vegfa/Tox3/Syngap1/Snca/Reg3b/Prkn/Ppargc1a/Pla2g3/Pink1/Nrbp2/Ndnf/Mt1/Map3k12/Lrp1/Lcn2/Grin1/Erbb3/Draxin/Cx3cl1/Cpeb4/Bag1/Arrb1/Angpt1/Amigo2/Agt	25
GO:1901342	regulation of vasculature development	36/1845	306/29008	0.000285639	0.00322316	0.00220849	Xbp1/Wnt4/Vegfa/Tnfrsf1a/Shh/Serpine1/Sema4a/S100a1/Prl2c2/Prkca/Pik3cd/Pgf/Notch4/Lrg1/Klf2/Il1a/Hspb1/Gpr4/Glul/Gata4/Foxo4/Dll1/Ddah1/Cx3cl1/Creb3l1/Cela1/Cd59a/Cd36/C3/Atp2b4/Aqp1/Agt/Adm2/Adm/Adgrb2/Abcc8	36
GO:0008206	bile acid metabolic process	10/1845	43/29008	0.000292262	0.00326568	0.00223763	Prox1/Nr5a2/Nr1h4/Nr1d1/Malrd1/Kit/Cyp39a1/Ces1f/Ces1d/Akr1d1	10
GO:0045601	regulation of endothelial cell differentiation	10/1845	43/29008	0.000292262	0.00326568	0.00223763	Xdh/Vegfa/Tnfrsf1a/Proc/Plcb1/Notch4/Notch1/Cul7/Bmp6/Atoh8	10
GO:0070839	metal ion export	11/1845	51/29008	0.000299046	0.00331413	0.00227083	Slc8b1/Slc4a4/Slc40a1/Slc35g1/Kcnt2/Kcnk5/Atp7b/Atp4a/Atp2b4/Atp1b1/Atp1a1	11
GO:0035634	response to stilbenoid	7/1845	22/29008	0.000303681	0.00331557	0.00227181	Saa3/Ly6d/Gsta1/Cyp2a5/Cidea/Cd36/Apoa4	7
GO:0150104	transport across blood-brain barrier	7/1845	22/29008	0.000303681	0.00331557	0.00227181	Slc5a1/Slc27a1/Slc22a5/Lrp1/Cd36/Abcc2/Abcb1a	7
GO:0016055	Wnt signaling pathway	48/1845	449/29008	0.000312843	0.00340261	0.00233145	Wwox/Wnt4/Wnk2/Trpm4/Tpbgl/Tnik/Tle2/Thra/Shh/Ptpru/Prkn/Porcn/Plpp3/Plekha4/Pbxip1/Notch1/Mllt3/Mitf/Mgat3/Mdfic/Lrp4/Lrp1/Lgr4/Klf15/Grk5/Gpc3/Fzd5/Fzd4/Frat2/Frat1/Fgfr3/Fgfr2/Eda/Draxin/Dixdc1/Ddit3/Dact3/Dact1/Daam2/Ctnnd2/Cpe/Celsr3/Cela1/Calcoco1/Bmp2/Bambi/Ankrd6/Amer2	48
GO:0048169	regulation of long-term neuronal synaptic plasticity	9/1845	36/29008	0.000327327	0.00351999	0.00241188	Syp/Synpo/Syngap1/Snca/S100b/Kit/Grin1/Camk2b/Agt	9
GO:0071456	cellular response to hypoxia	17/1845	105/29008	0.000330154	0.00354374	0.00242815	Vldlr/Vegfa/Sirt2/Rora/Pink1/Pdk1/Notch1/Nkx3-1/Ndnf/Hif3a/Fndc1/Epas1/Egln3/Ddah1/Bnip3/Aqp1/Ak4	17
GO:0032409	regulation of transporter activity	35/1845	297/29008	0.000333425	0.00357215	0.00244762	Wnk4/Wnk2/Vamp2/Stoml1/Stom/Snca/Smim6/Slc6a9/Slc5a1/S100a1/Rasgrf1/Prkca/Ppargc1a/Plcb1/Nlgn2/Nedd4l/Lrrc55/Lrrc26/Klhl24/Insr/Hpca/Gstm7/Glrx/Galr2/Fhl1/Dapk1/Chrm3/Cbarp/Atp1b1/Apoa2/Amigo1/Adrb1/Ace2/Abcc8/Abcb1a	35
GO:0043271	negative regulation of ion transport	24/1845	176/29008	0.000342128	0.00360635	0.00247105	Wnk4/Wnk2/Usp2/Syt11/Stoml1/Snca/Smim6/Slc6a9/Slc43a2/Slc18a1/Rgs2/Pxk/Prkca/Nedd4l/Maob/Inpp5k/Gstm7/Gabre/Gabbr1/Cd300a/Cbarp/Adora1/Ace/Abat	24
GO:0051402	neuron apoptotic process	36/1845	309/29008	0.000344544	0.00360635	0.00247105	Vegfa/Tox3/Tnfrsf21/Tnfrsf1a/Syngap1/Snca/Reg3b/Prkn/Ppargc1a/Pla2g3/Pink1/Nsmf/Nrbp2/Ndnf/Mt1/Map3k12/Lrp1/Lcn2/Il18/Grin1/Grik5/Fgfr3/Erbb3/Egln3/Draxin/Dio3/Ddit3/Cx3cl1/Cpeb4/Bnip3/Bcl2l11/Bag1/Arrb1/Angpt1/Amigo2/Agt	36
GO:0019627	urea metabolic process	5/1845	11/29008	0.000345835	0.00360635	0.00247105	Nr1h4/Nags/Cebpa/Ass1/Arg2	5
GO:0032342	aldosterone biosynthetic process	5/1845	11/29008	0.000345835	0.00360635	0.00247105	Wnt4/Clcn2/Cacna1h/Bmp6/Bmp2	5
GO:0034650	cortisol metabolic process	5/1845	11/29008	0.000345835	0.00360635	0.00247105	Wnt4/H6pd/Cyp11a1/Cacna1h/Bmp2	5
GO:0046618	xenobiotic export	5/1845	11/29008	0.000345835	0.00360635	0.00247105	Slc22a18/Slc17a3/Abcc2/Abcb1a/Abca3	5
GO:0071941	nitrogen cycle metabolic process	5/1845	11/29008	0.000345835	0.00360635	0.00247105	Nr1h4/Nags/Cebpa/Ass1/Arg2	5
GO:0090713	immunological memory process	5/1845	11/29008	0.000345835	0.00360635	0.00247105	Tnfrsf14/St3gal1/Pck1/Cd46/Bcl6	5
GO:0198738	cell-cell signaling by wnt	48/1845	451/29008	0.000346074	0.00360635	0.00247105	Wwox/Wnt4/Wnk2/Trpm4/Tpbgl/Tnik/Tle2/Thra/Shh/Ptpru/Prkn/Porcn/Plpp3/Plekha4/Pbxip1/Notch1/Mllt3/Mitf/Mgat3/Mdfic/Lrp4/Lrp1/Lgr4/Klf15/Grk5/Gpc3/Fzd5/Fzd4/Frat2/Frat1/Fgfr3/Fgfr2/Eda/Draxin/Dixdc1/Ddit3/Dact3/Dact1/Daam2/Ctnnd2/Cpe/Celsr3/Cela1/Calcoco1/Bmp2/Bambi/Ankrd6/Amer2	48
GO:0009308	amine metabolic process	19/1845	125/29008	0.000349504	0.00363548	0.00249101	Sult1d1/Sult1a1/Snca/Sat2/Rnf180/Prkn/Pnkd/Oaz3/Nr1h4/Maob/Inmt/Epas1/Ddc/Cyp2d22/Atp2b4/Aoc1/Acmsd/Abcc2/Abat	19
GO:0009416	response to light stimulus	37/1845	321/29008	0.000354225	0.0036779	0.00252008	Xpc/Usp2/Ttc36/Synpo/Syngap1/Smpd1/Slc4a10/Sgk1/Rho/Rgs9bp/Reep6/Ppp1r1b/Pik3r1/Per2/Per1/Pde8b/Ndrg4/Mapk13/Kit/Ivl/Id2/Hyal3/Grin1/Fbxl22/Ctns/Cry2/Cirbp/Cat/Cacna2d4/Brsk1/Bmf/Atp8a2/Arrb1/Aqp1/Apbb1/Adra1b/Abcc8	37
GO:0051961	negative regulation of nervous system development	23/1845	166/29008	0.000357141	0.00369477	0.00253163	Trim46/Syngap1/Sorl1/Sirt2/Sema6d/Sema6b/Sema4g/Sema4a/Sema3d/Ntn1/Nr1d1/Notch1/Lrp4/Id2/Fgfr3/F2/Draxin/Daam2/D130043K22Rik/B2m/Atf5/Appl2/Abcc8	23
GO:0090287	regulation of cellular response to growth factor stimulus	35/1845	299/29008	0.00037818	0.00387736	0.00265675	Xdh/Xbp1/Wnt4/Tmprss6/Tmem108/Tgfbr3l/Tgfbr3/Sorl1/Ppp2r5b/Ppara/Pbld2/Pbld1/Onecut2/Onecut1/Notch1/Lrp1/Lrg1/Il17rd/Gpc3/Gata4/Fzd4/Fgfbp1/Dll1/Dand5/Creb3l1/Crb2/Cidea/Chrdl2/Chrd/Cd59a/Bmp2/Bambi/Atp2b4/Angpt1/Agt	35
GO:0001503	ossification	45/1845	417/29008	0.000386537	0.00394185	0.00270094	Zhx3/Zbtb16/Wwox/Wnt4/Vegfa/Vdr/Trpm4/Trp53inp2/Thra/Thbs3/Tgfbr3/Sort1/Smpd3/Smoc1/Slc24a3/Shh/Notch1/Mtss1/Lrp4/Lrp3/Lgr4/Kazald1/Ihh/Igfbp5/Id3/Id2/Hdac5/Gpld1/Gpc3/Gfra4/Gabbr1/Fgr/Fgfr3/Fgfr2/Ffar4/Duox2/Dhrs3/Creb3l1/Chrdl2/Chrd/Cebpa/Bmp6/Bmp2/Bambi/Atraid	45
GO:0061448	connective tissue development	34/1845	288/29008	0.000389219	0.00396214	0.00271484	Zbtb16/Xbp1/Trpm4/Thra/Thbs3/Sox6/Sorl1/Smpd3/Slc39a14/Rorc/Rara/Prkca/Ppargc1a/Pdgfd/Pbxip1/Nr1h4/Notch1/Maf/Lncpint/Il6ra/Ihh/Id2/Gpr4/Gpld1/Fgfr3/Creb3l2/Chrdl2/Cfh/Bmp6/Bmp2/Bgn/Bbs2/Bbs1/Arrdc3	34
GO:1901136	carbohydrate derivative catabolic process	21/1845	147/29008	0.000417289	0.00417362	0.00285975	Xdh/Uox/Sgsh/Renbp/Pnliprp2/Pglyrp1/Pde9a/Neu3/Neu2/Nagk/Naga/Man1a/Hyal3/Hexa/Gda/Fbxo44/Fbxo2/Cela1/Cdadc1/Aldh1a7/Aldh1a1	21
GO:0061512	protein localization to cilium	13/1845	70/29008	0.000418968	0.00417581	0.00286125	Zmynd10/Ttc21a/Mapk15/Lrrc6/Ift122/Dync2h1/Dnah11/Cfap53/Ccdc40/Ccdc39/Bbs9/Bbs2/Bbs1	13
GO:0008585	female gonad development	18/1845	117/29008	0.000425655	0.0042139	0.00288734	Wnt4/Vegfa/Stat5a/Serpine1/Retn/Lhb/Kit/Insr/Inha/Hyal3/Fzd4/Foxl2/Ermp1/Edn2/Dmc1/Arrb1/Angpt1/Agt	18
GO:0044060	regulation of endocrine process	11/1845	53/29008	0.000425736	0.0042139	0.00288734	Vdr/Retn/Nkx3-1/Inhbb/Inha/Foxl2/Cyp2j5/Cry2/Bmp6/Agt/Adrb1	11
GO:0006979	response to oxidative stress	44/1845	407/29008	0.000429029	0.00423916	0.00290465	Zfp580/Xbp1/Txnip/Trpm2/Sod3/Snca/Smpd3/Sirt2/Reg3b/Rcan2/Prkn/Prkca/Ppargc1a/Pink1/Pdk2/Pdk1/Pde8a/Nme5/Ndufa6/Naprt/Mgst1/Mgat3/Mapk13/Lcn2/Hspb1/Gpx7/Gpx3/Glrx/Ggt7/Gata4/Ermp1/Epas1/Dapk1/Cyp11a1/Cd38/Cd36/Cat/Bnip3/Aqp1/Apoa4/Aldh3b1/Aldh3a2/Aldh1a1/Acox2	44
GO:0010896	regulation of triglyceride catabolic process	6/1845	17/29008	0.000441396	0.00430926	0.00295268	Sorl1/Plin5/Gpld1/Apoc3/Apoa4/Apoa1	6
GO:0033194	response to hydroperoxide	6/1845	17/29008	0.000441396	0.00430926	0.00295268	Trpm2/Mgst1/Dapk1/Cd38/Cd36/Apoa4	6
GO:0034698	response to gonadotropin	6/1845	17/29008	0.000441396	0.00430926	0.00295268	Tgfbr3/Ppargc1a/Pax8/Nsmf/Notch1/Gata4	6
GO:0022604	regulation of cell morphogenesis	38/1845	337/29008	0.00045782	0.00444684	0.00304695	Vegfa/Tnik/Syt3/Syt1/Shroom3/Sgk1/Sema4a/S100b/Rnf157/Rhobtb1/Reg1/Rasal1/Prkn/Plxnb3/Olfm4/Numbl/Ntng2/Nedd4l/Map3k13/Lims2/Kit/Hpn/Fzd4/Fgr/Fbxo31/F2/Eps8/Dock1/Dlc1/Cul7/Csf1r/Cfap410/Camk2b/Bambi/Baiap2/Arhgef18/Apoa1/Ago4	38
GO:0001933	negative regulation of protein phosphorylation	39/1845	349/29008	0.00046435	0.00450262	0.00308517	Xdh/Xbp1/Ttc36/Srcin1/Sorl1/Snca/Smpd1/Sirt2/Rgs2/Ptprh/Prkn/Prkca/Prkar1b/Ppargc1a/Plpp3/Ocln/Niban1/Mlxipl/Mapk8ip1/Lrp1/Irak3/Insr/Inpp5k/Inpp5j/Inca1/Il18/Hspb1/Gbp4/Errfi1/Dusp22/Deptor/Cep85/Cd300a/Bmp2/Bdkrb2/Bag1/Arrb1/Angpt1/Agt	39
GO:0030323	respiratory tube development	29/1845	236/29008	0.000526359	0.00503562	0.00345038	Vegfa/Thra/Smpd3/Shh/Sftpd/Rab3a/Pcsk5/Notch1/Lipa/Klf2/Igfbp5/Hspb11/Gpc3/Gata4/Flt4/Fgfr3/Fgfr2/Errfi1/Epas1/Edn2/Dnaaf1/Clcn2/Cebpa/Ccdc40/Ccdc39/Agr2/Adamts2/Ace/Abca3	29
GO:0031960	response to corticosteroid	15/1845	90/29008	0.000528215	0.00503653	0.003451	Zfp36/Sult1a1/Sstr2/Sgk1/Scnn1a/Rxra/Pik3r1/Pck1/Ghrhr/Fbxo32/Fam107a/Crebrf/Ass1/Aqp1/Akap13	15
GO:0030449	regulation of complement activation	7/1845	24/29008	0.000550811	0.00520857	0.00356889	Masp1/Cfhr2/Cfh/Cd59a/Cd46/C4bp/C3	7
GO:0033212	iron import into cell	5/1845	12/29008	0.00056182	0.00525192	0.00359859	Tfr2/Steap4/Slc6a9/Slc39a14/Lcn2	5
GO:0044106	cellular amine metabolic process	18/1845	120/29008	0.000581146	0.00537983	0.00368623	Sult1d1/Sult1a1/Snca/Sat2/Rnf180/Prkn/Pnkd/Oaz3/Nr1h4/Maob/Epas1/Ddc/Cyp2d22/Atp2b4/Aoc1/Acmsd/Abcc2/Abat	18
GO:0032964	collagen biosynthetic process	11/1845	55/29008	0.000594555	0.00548621	0.00375912	Wnt4/Serpine1/Nr1h4/Il6ra/Il18/Ihh/F2/Errfi1/Cyp2j6/Creb3l1/Adora2b	11
GO:0048511	rhythmic process	35/1845	307/29008	0.000615262	0.00565419	0.00387422	Usp2/Stat5a/Rorc/Rora/Retn/Prox1/Ppargc1a/Ppara/Per2/Per1/Nr1d1/Npas2/Nos2/Lgr4/Id3/Id2/Grin1/Gpr157/Ghrhr/Gfpt1/Fzd4/Fbxl22/Erbb2/Edn2/Dbp/Cry2/Ces1d/Atf5/Ass1/Arrb1/Ankfn1/Alb/Agt/Adrb1/Adora1	35
GO:0010721	negative regulation of cell development	26/1845	205/29008	0.000618746	0.00565419	0.00387422	Vegfa/Trim46/Tbx6/Syngap1/Sorl1/Sirt2/Sema6d/Sema6b/Sema4g/Sema4a/Sema3d/Ntn1/Nr1d1/Notch1/Lrp4/Il1a/Id2/Fgfr3/F2/Draxin/Daam2/D130043K22Rik/B2m/Atf5/Appl2/Abcc8	26
GO:0042116	macrophage activation	16/1845	101/29008	0.000625492	0.00565419	0.00387422	Ticam1/Tff2/Syt11/Snca/Slc7a2/Shpk/Rora/Pla2g3/Nr1h3/Nr1d1/Muc5b/Lbp/Edn2/Cx3cl1/Cebpa/Cd200	16
GO:0003016	respiratory system process	10/1845	47/29008	0.000625691	0.00565419	0.00387422	Spef2/Spag6l/Rab3a/Nlgn2/Gaa/Flt4/Cfap54/Cfap43/Cfap221/Adora1	10
GO:0009409	response to cold	10/1845	47/29008	0.000625691	0.00565419	0.00387422	Thra/Slc27a1/Plac8/Cirbp/Cidea/Ces1d/Appl2/Agt/Adrb1/Acadm	10
GO:0046184	aldehyde biosynthetic process	6/1845	18/29008	0.000626596	0.00565419	0.00387422	Wnt4/Clcn2/Cacna1h/Bmp6/Bmp2/Adh1	6
GO:0008542	visual learning	13/1845	73/29008	0.000637703	0.00574535	0.00393669	Ttc36/Synpo/Syngap1/Sgk1/Ppp1r1b/Pde8b/Ndrg4/Kit/Grin1/Ctns/Apbb1/Adra1b/Abcc8	13
GO:0032103	positive regulation of response to external stimulus	45/1845	427/29008	0.000640852	0.00575559	0.0039437	Zfp580/Vegfa/Tslp/Trim5/Trim30d/Trim15/Trim12c/Trim12a/Tnfrsf1a/Stat5a/Snca/Shh/Serpine1/Prkca/Pla2g3/Pgf/Pgc/Pdgfd/Pdcd4/Nod1/Nlrp10/Nlrc4/Lrp1/Lpl/Lbp/Irf7/Il16/Igtp/Hspb1/Hpx/Gpr4/Gas6/Edn2/Dpp4/Cxcl17/Cx3cl1/Csf1r/Cebpa/Cd28/Ccl27a/C3/Bmp6/Aim2/Adora2b/Ace	45
GO:0042552	myelination	23/1845	173/29008	0.000645333	0.00578676	0.00396506	Ulk4/Ugt8a/Tspan2/Trf/Tppp/Tnfrsf21/Sirt2/S100b/Rxra/Rara/Pllp/Nfasc/Ndrg1/Lpin1/Jam3/Hexa/Gal3st1/Fgfr3/Erbb2/Degs1/Amigo1/Adam22/2700046G09Rik	23
GO:0032886	regulation of microtubule-based process	31/1845	262/29008	0.000660498	0.00589502	0.00403924	Ttll6/Trim46/Trim36/Tppp/Spag6l/Snca/Sgk1/Rsph4a/Mapre3/Mapk15/Inpp5j/Gda/Fam107a/Erbb2/Efcab1/Drc1/Dnah11/Dnaaf1/Dixdc1/Defb1/Cfap69/Cfap45/Cfap43/Cfap206/Ccdc65/Ccdc40/Ccdc39/Camsap3/Bbs2/Bbs1/Atf5	31
GO:0031346	positive regulation of cell projection organization	46/1845	441/29008	0.00069943	0.00622308	0.00426402	Zmynd10/Vldlr/Vegfa/Tox/Tnik/Tmem106b/Styxl1/Sgk1/Rgs2/Prl2c2/Ppp2r5b/Plxnb3/Plce1/Pla2g3/Pik3r1/Numbl/Ntn1/Ndrg4/Ndnf/Map3k13/Lrp1/Lcn2/Kit/Kctd17/Hspb1/Grin1/Fzd4/Fbxo31/Eps8l3/Eps8l2/Eps8/Dnm3/Dixdc1/Cx3cl1/Cul7/Crp/Creb3l2/Cobl/Cdh4/Camk2b/Baiap2/Atp8a2/Aqp1/Apbb1/Amigo1/Agt	46
GO:0043277	apoptotic cell clearance	10/1845	48/29008	0.000745831	0.00655438	0.00449103	Xkr9/Tgm2/Rhobtb1/Rara/Nr1h3/Mertk/Lrp1/Gas6/Cd36/C3	10
GO:0006898	receptor-mediated endocytosis	31/1845	265/29008	0.000799051	0.00696855	0.00477482	Vldlr/Vegfa/Trf/Tmem108/Tfr2/Syt11/Sorl1/Snca/Sirt2/Serpine1/Prkca/Neu3/Myo6/Lrpap1/Lrp1/Insr/Hpca/Grk4/Grk3/Dnm3/Dmbt1/Dll1/Cd36/Cd300a/C3/B2m/AU040320/Arrb1/Apoc3/Angpt1/Adm	31
GO:0014910	regulation of smooth muscle cell migration	15/1845	94/29008	0.000844702	0.00729991	0.00500186	Sorl1/Serpine1/Sema6d/Retn/Ppargc1a/Pdgfd/Pcsk5/Ndrg4/Lrp1/Il18/Igfbp5/Foxo4/Fga/Agt/Ace	15
GO:0010872	regulation of cholesterol esterification	5/1845	13/29008	0.000865239	0.00736397	0.00504576	Apoa4/Apoa2/Apoa1/Agt/Abcg1	5
GO:0070278	extracellular matrix constituent secretion	5/1845	13/29008	0.000865239	0.00736397	0.00504576	Tnfrsf1a/Notch1/Creb3l1/Bmp2/Agt	5
GO:0090257	regulation of muscle system process	30/1845	255/29008	0.000876887	0.00740818	0.00507605	Trpm4/Tnfrsf1a/Tmem38a/Sstr2/Rgs2/Prkca/Ppara/Pde9a/Notch1/Kit/Kcnj2/Igfbp5/Gata4/Fbxo32/Errfi1/Edn2/Chrm3/Cacna1h/Atp2b4/Atp1b1/Atp1a1/Arg2/Agt/Adrb1/Adra1b/Adora2b/Adora1/Ace2/Abcc8/Abat	30
GO:0043542	endothelial cell migration	27/1845	221/29008	0.000877949	0.00740818	0.00507605	Zfp580/Vegfa/Stat5a/Shh/Sema4a/Prox1/Prl2c2/Prkca/Plpp3/Pik3cd/Notch1/Lcn2/Hspb1/Hdac5/Gpld1/Glul/Flt4/Fgfbp1/Edn2/Dpp4/Dll4/Atp2b4/Atoh8/Apoa1/Angpt1/Agt/Adora2b	27
GO:0071384	cellular response to corticosteroid stimulus	10/1845	49/29008	0.000884327	0.00745101	0.00510539	Zfp36/Sstr2/Sgk1/Scnn1a/Pck1/Fbxo32/Fam107a/Crebrf/Aqp1/Akap13	10
GO:0007422	peripheral nervous system development	13/1845	76/29008	0.000945655	0.00787495	0.00539588	Sirt2/Onecut2/Nfasc/Ndrg1/Lamb2/Etv1/Erbb3/Erbb2/Bag1/Aldh3a2/Agt/Adgrb2/Adam22	13
GO:0031345	negative regulation of cell projection organization	26/1845	211/29008	0.000953812	0.00790835	0.00541876	Trim46/Tbx6/Syngap1/Sema6d/Sema6b/Sema4g/Sema4a/Sema3d/Rtn4rl1/Rap1gap/Plxnb3/Ntn1/Ngef/Mak/Lrp4/Lrp1/Itm2c/Inpp5j/Il15ra/Fat3/Evi5l/Draxin/Dnm3/D130043K22Rik/Cd38/B2m	26
GO:0003015	heart process	29/1845	245/29008	0.000961265	0.00795465	0.00545048	Trpm4/Tmem38a/Thra/Snta1/Slc4a3/S100a1/Rgs2/Prkca/Pik3r1/Nos2/Kcnj2/Gsn/Gata4/Gaa/Epas1/Edn2/Chrm3/Cacna1h/Atp2b4/Atp1b1/Atp1a1/Akap13/Agt/Adrb1/Adra1b/Adora1/Adm/Ace2/Ace	29
GO:0051817	modulation of process of other organism involved in symbiotic interaction	12/1845	67/29008	0.000965355	0.00795792	0.00545273	Stom/Sftpd/Prkn/Pcx/Lrrc19/Inpp5k/Ifi27/Hpn/Csf1r/Crp/Bcl2l11/Apcs	12
[truncated: 176 more rows]

## Sheet: Table S1d
Table S1: Downstream analysis of RNA-seq data for organoids at different culturing conditions (EM, DM_7 and DM_12). Related to Fig. S1c, d.
This table contains several sheets (a-d)
Table S1d: This table summarizes enriched GO-BP terms of shared downregulated genes disclosed by clusterProfiler.
#GO ID:	GO ID
[truncated: 321 more rows]

## Sheet: Table S2
Table S2: sgRNA sequences and their targeting genes used in the pilot screen.
[truncated: 27 more rows]

[truncated: 14 more sheets: Table S3, Table S4, Table S5, Table S6a, Table S6b, Table S7a, Table S7b, Table S8a, Table S8b, Table S8c, Table S8d, Table S9a, Table S9b, Table S10]
